# Supplementary material for: Real‐Time Eco–AI, Electrophoresis‐Correlative Data‐Dependent Acquisition with AI‐Based Data Processing Broadens Access to Single‐Cell Mass Spectrometry Proteomics
Source: Angew Chem Int Ed Engl. 2025 Aug 23;64(45):e202510692. doi: 10.1002/anie.202510692 (PMC12582007; doi:10.1002/anie.202510692)
Supplement: Supplementary file 2 — Supporting Information [file ANIE-64-e202510692-s002.xlsx]

## Sheet: TOC
	Supplementary Tables for the Publication:
	Real-Time Eco–AI, Electrophoresis-Correlative Data-Dependent Acquisition
	with AI-Based Data Processing Broadens Access to
	Single-cell Mass Spectrometry Proteomics
	Bowen Shen, Fei Zhou, and Peter Nemes*
	Department of Chemistry & Biochemistry, University of Maryland, College Park, MD 20742
	*nemes@umd.edu
Table of Contents
S1	Effective mobility correlation analysis.
S2	Live Eco-AI testing on 1 ng HeLa proteome digest.
S3	Live Eco-AI testing on 250 pg HeLa proteome digest
S4	NanoLC-MS WWA testing on 1 ng HeLa proteome digest.
S5	Live Eco-AI validation on single X. laevis blastomeres.

## Sheet: Table S1
Table S1. Effective mobility correlation analysis for peptide identifications. 250 pg of the HeLa proteome digest, approximating to a single cell, was analyzed. The charge of the peptides and their theoretical and empirical effective electrophoretic mobilities were calculated as detailed in the SI Document.
Peptide Sequence	Calculated Charge at pH 2.3	Migration Time (min)	Detected m/z	Mol. Weight (Da)	Theoretical µeff	Experimental µeff
.VTNPNAR.	1.52301	21.5198	386.209	772.418	25.0051	30.9792
.APQcLGK.	1.52301	21.5198	387.203	774.405	24.9787	30.9792
.SGNFGGSR.	1.52301	21.5615	391.183	782.366	24.8739	30.9193
.FSMPGFK.	1.52301	21.7295	407.202	782.366	24.8739	30.6803
.GNSLFFR.	1.52301	21.7439	420.722	814.404	24.467	30.6803
.FSMPGFK.	1.52301	21.771	407.201	841.444	24.1408	30.6599
.SPDDPSR.	1.4694	21.7846	387.175	814.401	23.7619	30.6218
.AIFAGYK.	1.52301	21.7846	385.216	774.35	24.9795	30.6027
.SVPTWLK.	1.52301	21.8031	415.742	770.432	25.0316	30.6027
.TAWLDGK.	1.49621	21.8167	395.708	831.484	23.9107	30.5767
.FAGVDIR.	1.49621	21.864	389.216	791.417	24.401	30.5576
.MAAPIDR.	1.49621	21.8821	387.202	778.433	24.5674	30.4915
.LTPQGQR.	1.52301	21.8865	400.224	774.405	24.9787	30.4663
.YVPPSLR.	1.52301	21.891	416.24	800.448	24.6415	30.4602
.MQSFGMK.	1.52301	21.891	414.691	832.48	24.2473	30.4539
.SFPFVSK.	1.52301	21.9001	406.22	829.382	24.2844	30.4539
.NGFVVLK.	1.52301	21.9046	388.737	812.44	24.4913	30.4413
.FAGVDIR.	1.49621	21.9046	389.216	777.474	24.5799	30.435
.SPDTFVR.	1.49621	21.9091	411.211	778.433	24.5674	30.435
.cALGVFR.	1.52301	21.9091	411.718	822.422	24.3687	30.4288
.VGVNGFGR.	1.52301	21.9187	403.219	823.436	24.3564	30.4288
.VAQAPWK.	1.52301	21.9187	400.227	806.439	24.566	30.4154
.AAcDLVR.	1.49621	21.9187	402.705	800.453	24.2874	30.4154
.VLPPNWK.	1.52301	21.9413	427.248	805.411	24.5789	30.4154
.FPFNTPK.	1.52301	21.9413	425.727	854.496	23.9885	30.3841
.VGVNGFGR.	1.52301	21.987	403.218	851.453	24.0237	30.3841
.APGFGDNR.	1.49621	22.0006	417.197	806.435	24.2132	30.3209
.MAQFDAK.	1.49621	22.0096	405.694	834.393	23.8764	30.3022
.LSIVPVR.	1.52301	22.0232	392.258	811.389	24.5043	30.2898
.TVDGPSGK.	1.49621	22.0476	380.694	784.516	24.489	30.2711
.MAQFDAK.	1.49621	22.0567	405.694	761.388	24.792	30.2376
.APGFGDNR.	1.49621	22.0657	417.199	811.389	24.1523	30.2251
.ESPLLFK.	1.51191	22.0657	417.242	834.397	24.0805	30.2128
.LSIVPVR.	1.52301	22.1071	392.258	834.484	24.2233	30.2128
.LILDSAR.	1.49621	22.1071	394.237	784.516	24.489	30.1562
.LSVDYGK.	1.49621	22.1071	391.208	788.475	24.4384	30.1562
.GPAYGLSR.	1.52301	22.1207	410.719	782.416	24.8733	30.1562
.TFLVGER.	1.51191	22.1207	411.229	821.438	24.2359	30.1377
.TIAPcQK.	1.52301	22.1207	409.215	822.459	24.3682	30.1377
.TGASVLNK.	1.52301	22.1296	395.227	818.431	24.4175	30.1377
.GLNISAVR.	1.52301	22.1585	415.248	790.454	24.769	30.1256
.ESPLLFK.	1.51191	22.1585	417.242	830.496	24.127	30.0863
.ALLFIPR.	1.52301	22.1585	415.268	834.484	24.2233	30.0863
.GLNISAVR.	1.52301	22.1768	415.248	830.537	24.2706	30.0863
.GPAYGLSR.	1.52301	22.1908	410.719	830.496	24.271	30.0614
.TFLVGER.	1.51191	22.1908	411.228	821.438	24.2359	30.0425
.GLNISAVR.	1.52301	22.2089	415.248	822.455	24.3683	30.0425
.MQASIEK.	1.51191	22.2134	403.707	830.496	24.127	30.018
.ELGTVMR.	1.51191	22.2134	403.215	807.415	24.4081	30.0119
.GPLATGGIK.	1.52301	22.2315	407.245	806.431	24.5661	30.0119
.ILGPGLNK.	1.52301	22.2315	406.255	814.49	24.4659	29.9875
.LELQGPR.	1.51191	22.2315	406.735	812.511	24.345	29.9875
.MPEMNIK.	1.51191	22.236	431.711	813.47	24.3332	29.9875
.LASYLDR.	1.49621	22.2467	419.227	863.421	23.5431	29.9814
.NFGIWLR.	1.52301	22.2512	453.252	838.454	24.1761	29.967
.GPLATGGIK.	1.52301	22.2556	407.245	906.503	23.413	29.9609
.LELQGPR.	1.51191	22.2556	406.735	814.49	24.3207	29.955
.GEEIIPR.	1.50082	22.2556	407.227	813.47	24.1876	29.955
.NFGIWLR.	1.52301	22.2648	453.253	814.454	24.4664	29.955
.GNLANVIR.	1.52301	22.2737	428.753	906.506	23.413	29.9426
.LNTLLQR.	1.52301	22.2737	429.264	857.505	23.9539	29.9307
.SEVDMLK.	1.48511	22.2873	411.206	858.528	23.4552	29.9307
.STELLIR.	1.51191	22.2963	416.25	822.411	24.2242	29.9124
.STELLIR.	1.51191	22.318	416.251	832.501	24.1031	29.9003
.LLGGLAVR.	1.52301	22.3271	399.763	832.503	24.247	29.8713
.ELALQPK.	1.51191	22.3271	399.74	799.527	24.5068	29.8591
.NIILGGVK.	1.52301	22.3405	407.263	799.479	24.6537	29.8591
.FIDTTSK.	1.49621	22.3405	406.215	814.527	24.114	29.8412
.DLAAFDK.	1.4694	22.3497	390.2	812.43	23.7856	29.8412
.SAPATGGVK.	1.52301	22.3541	394.22	780.401	24.8997	29.8289
.LAEQAER.	1.50082	22.3586	408.714	788.441	24.5002	29.823
.EIQTAVR.	1.51191	22.3586	408.732	817.428	24.2847	29.817
.LAEQAER.	1.50082	22.3771	408.714	817.465	24.1389	29.817
.EIQTAVR.	1.51191	22.3771	408.731	817.428	24.2847	29.7924
.FPDENFK.	1.48511	22.3952	448.711	817.463	23.9325	29.7924
.VFDMLNR.	1.49621	22.3952	447.727	897.422	23.1723	29.7683
.SFPPLADR.	1.49621	22.4133	451.74	895.455	23.1933	29.7683
.GAWSNVLR.	1.52301	22.4133	451.745	903.48	23.4452	29.7442
.LAcLLcR.	1.52301	22.4133	453.238	903.489	23.4451	29.7442
.EFPPGTPR.	1.51191	22.4133	450.732	906.477	23.2743	29.7442
.WVcSSLR.	1.52301	22.4285	454.226	901.465	23.4667	29.7442
.QASEGPLK.	1.51191	22.4466	415.224	908.453	23.2535	29.7241
.GQINNSIK.	1.52301	22.4556	437.243	830.449	24.2716	29.7001
.LLPSLIGR.	1.52301	22.4556	434.784	874.486	23.7616	29.6882
.IDPTLcR.	1.49621	22.4556	437.726	869.569	23.4746	29.6882
.FANYIDK.	1.49621	22.4556	435.72	875.452	23.4096	29.6882
.GGIMLPEK.	1.51191	22.4692	422.733	871.439	23.6544	29.6882
.LLDVDNR.	1.4694	22.4692	422.73	845.467	23.3991	29.6702
.IPAMTIAK.	1.52301	22.4692	422.752	845.46	24.0936	29.6702
.STVAQLVK.	1.52301	22.4692	423.258	845.503	24.093	29.6702
.AVAISLPK.	1.52301	22.4878	399.758	846.516	24.0812	29.6702
.TLTIELR.	1.51191	22.4968	423.258	799.516	24.5069	29.6457
.EIAQDFK.	1.48511	22.4968	425.718	846.516	23.5914	29.6338
.VTVAGLAGK.	1.52301	22.5059	408.253	851.437	24.0239	29.6338
.QASEGPLK.	1.51191	22.5104	415.224	816.506	24.296	29.6219
.VVLVLAGR.	1.52301	22.5104	413.779	830.447	24.2716	29.6159
.IPAMTIAK.	1.52301	22.5149	422.752	827.558	24.3064	29.6159
.GILLITGR.	1.52301	22.5149	421.777	845.503	24.093	29.61
.LAVYIDR.	1.49621	22.5149	425.245	843.553	23.7695	29.61
.TVSLGAGAK.	1.52301	22.5194	402.235	850.49	24.0349	29.61
.SAAETVTK.	1.51191	22.5194	403.716	804.469	24.4448	29.6041
.SAAETVTK.	1.51191	22.5285	403.716	807.433	24.4079	29.6041
.FSDLLQR.	1.49621	22.5482	439.74	807.433	24.2009	29.5921
.GMVSAYPR.	1.52301	22.5482	440.721	879.48	23.7061	29.5663
.IFVNDDR.	1.4694	22.5482	439.722	881.442	23.0017	29.5663
.ELNYFAK.	1.51191	22.5482	442.729	879.444	23.5657	29.5663
.YTSLMLR.	1.52301	22.5482	442.239	885.459	23.6401	29.5663
.EIAQDFK.	1.48511	22.5527	425.719	884.478	23.1699	29.5663
.VIPELNGK.	1.51191	22.5572	435.257	851.438	23.8813	29.5604
.LVDMMER.	1.48511	22.5708	447.215	870.515	23.3219	29.5545
.LFFLQVK.	1.52301	22.5708	447.776	894.429	23.5424	29.5367
.ELPSFLGK.	1.51191	22.5708	445.753	895.552	23.3906	29.5367
.APIIAVTR.	1.52301	22.5753	420.769	891.505	23.5741	29.5367
.EVSTYIK.	1.51191	22.5753	420.228	841.537	23.9963	29.5308
.VNLAELFK.	1.51191	22.5798	467.274	840.457	24.009	29.5308
.AYGQALAK.	1.52301	22.5979	411.228	934.547	23.1217	29.5249
.DLIAQAR.	1.49621	22.6087	393.727	822.457	24.0182	29.5013
.SPAQILIR.	1.52301	22.6132	449.279	787.454	24.8078	29.4872
.ELPSFLGK.	1.51191	22.6177	445.753	898.559	23.3584	29.4813
.FDLMYAK.	1.49621	22.6177	444.22	891.505	23.2354	29.4754
.MPEFYNR.	1.51191	22.6268	478.718	888.44	23.4674	29.4754
.TLDTEWK.	1.48511	22.6313	446.724	957.436	22.4272	29.4636
.ELPSFLGK.	1.51191	22.6313	445.753	893.448	23.4132	29.4577
.ILAEGGGAK.	1.51191	22.6402	408.235	891.505	23.4342	29.4577
.ILSGVVTK.	1.52301	22.6402	408.763	816.469	24.4416	29.4461
.DYAPPPR.	1.49621	22.6402	408.206	817.526	24.0776	29.4461
.FFPASADR.	1.49621	22.6494	455.725	816.412	24.0911	29.4461
.YGLNMcR.	1.52301	22.6494	457.205	911.449	23.3607	29.4342
.QFSQYIK.	1.52301	22.6494	457.243	914.41	23.3296	29.4342
.MMEIMTR.	1.51191	22.6494	456.211	914.485	23.1903	29.4342
.IGVLDEGK.	1.48511	22.6539	415.734	912.422	22.8755	29.4342
.AEEILEK.	1.48972	22.6539	416.227	831.468	23.8262	29.4283
.AAVPDAVGK.	1.49621	22.6584	414.235	832.453	23.8992	29.4283
.ATFDAISK.	1.49621	22.6679	426.727	828.469	23.9464	29.4225
.YLIAVDR.	1.49621	22.6679	425.245	853.453	23.6558	29.4102
.LAIEAGFR.	1.51191	22.6724	438.751	850.49	23.8922	29.4102
.LNFAVASR.	1.52301	22.6724	439.248	877.501	23.728	29.4043
.ENPVYEK.	1.50082	22.6724	439.716	878.496	23.435	29.4043
.SFVLNLGK.	1.52301	22.6724	439.261	879.433	23.7066	29.4043
.AAVAGEDGR.	1.48511	22.6768	423.209	878.521	23.2343	29.4043
.TLATWATK.	1.52301	22.686	446.25	846.418	24.0823	29.3986
.TLVFEQR.	1.51191	22.686	446.748	892.501	23.4234	29.3867
.MYSYPAR.	1.52301	22.686	444.208	893.496	23.5525	29.3867
.ELPSFLGK.	1.51191	22.686	445.753	888.415	23.4676	29.3867
.EWMPVTK.	1.51191	22.686	445.726	891.505	23.4342	29.3867
.GTNESLER.	1.50082	22.6904	453.22	891.451	23.2944	29.3867
.DYAPPPR.	1.49621	22.6949	408.206	906.44	23.0773	29.381
.MYSYPAR.	1.52301	22.6994	444.208	816.412	24.4423	29.3752
.VIAPMLSR.	1.52301	22.6994	443.763	888.415	23.6078	29.3694
.FIMESGAK.	1.51191	22.6994	441.723	887.525	23.4773	29.3694
.ELNYFAK.	1.51191	22.6994	442.729	883.446	23.5218	29.3694
.QLIVGVNK.	1.52301	22.7085	435.774	885.457	23.6402	29.3694
.ALAPEYAK.	1.51191	22.713	431.737	871.548	23.6532	29.3576
.FIMESGAK.	1.51191	22.7175	441.723	863.474	23.7439	29.3518
.LAIEAGFR.	1.51191	22.7175	438.751	883.446	23.5218	29.346
.LNFAVASR.	1.52301	22.7175	439.248	877.501	23.728	29.346
.GDDLQAIK.	1.4694	22.727	430.23	878.496	23.0334	29.346
.QLIVGVNK.	1.52301	22.7359	435.774	860.459	23.92	29.3337
.YAWVLDK.	1.49621	22.7451	447.74	871.547	23.4527	29.3222
.TLATWATK.	1.52301	22.7451	446.25	895.479	23.5311	29.3103
.LMEDLDR.	1.45831	22.7451	446.215	892.501	22.7425	29.3103
.VTGTLETK.	1.51191	22.754	424.74	892.43	23.4242	29.3103
.AAVAGEDGR.	1.48511	22.754	423.209	849.48	23.5575	29.2989
.TFPGcTIR.	1.52301	22.7585	476.239	846.418	24.0823	29.2989
.FFVGGNWK.	1.52301	22.7585	477.745	952.479	22.9418	29.2931
.AcVMMQGR.	1.52301	22.7585	476.712	955.49	22.912	29.2931
.IGPLGLSPK.	1.52301	22.7965	441.276	953.423	22.9324	29.2931
.YFDPANGK.	1.49621	22.8056	456.217	882.553	23.332	29.2443
.SLESINSR.	1.51191	22.8056	453.238	912.433	23.2117	29.2326
.IIFEDDR.	1.45831	22.8056	454.23	906.476	22.5978	29.2326
.GQAFVIFK.	1.52301	22.8056	455.263	908.459	23.3923	29.2326
.GIFPVLcK.	1.52301	22.8101	467.265	910.527	23.3704	29.2326
.YFDPANGK.	1.49621	22.8146	456.217	934.53	22.7897	29.2268
.MPSLPSYK.	1.52301	22.8328	461.739	912.433	23.3504	29.2211
.WPVAGQIR.	1.52301	22.8328	463.764	923.478	23.2352	29.1978
.QPTPVNIR.	1.52301	22.8328	462.767	927.528	23.1934	29.1978
.FcLDNGAK.	1.49621	22.8328	462.715	925.533	22.8804	29.1978
.VMEYINR.	1.51191	22.8328	462.734	925.431	23.0772	29.1978
.GPLVNASLR.	1.52301	22.8328	463.775	925.468	23.2146	29.1978
.FLVGFTNK.	1.52301	22.8328	463.261	927.549	23.1932	29.1978
.MELPDYR.	1.48511	22.8328	462.218	926.521	22.7318	29.1978
.YVAEIEK.	1.50082	22.8482	426.229	924.436	22.9492	29.1978
.LVPQQLAH.	1.52281	22.8663	453.264	852.458	24.0095	29.1781
.GFVVINQK.	1.52301	22.8663	452.766	906.528	23.4128	29.155
.QTATQLLK.	1.52301	22.8663	451.768	905.532	23.4233	29.155
.QMAAVLLR.	1.52301	22.8663	451.268	903.537	23.4446	29.155
.MPSLPSYK.	1.52301	22.8798	461.739	902.536	23.4553	29.155
.GIEMSEVR.	1.50082	22.8798	460.729	923.477	22.959	29.1378
.IEDFLER.	1.47401	22.8798	461.237	921.458	22.6438	29.1378
.FLVGFTNK.	1.52301	22.8798	463.261	922.475	23.2456	29.1378
.TAVAPIER.	1.51191	22.9121	428.748	926.521	23.066	29.1378
.LSPDAIPGK.	1.49621	22.9257	449.256	857.496	23.6099	29.0967
.ESFDGSVR.	1.48511	22.9257	448.709	898.511	23.0204	29.0794
.VQSTITSR.	1.52301	22.9257	446.248	897.418	23.5101	29.0794
.GLDVEDVK.	1.45831	22.9302	437.729	892.497	22.7426	29.0794
.DAWGPGAAK.	1.49621	22.9302	436.717	875.459	23.4095	29.0737
.VGTVIGSNK.	1.52301	22.9302	437.753	873.433	23.7734	29.0737
.ESILDGLK.	1.48511	22.9302	437.748	875.507	23.2671	29.0737
.LAVEAVLR.	1.51191	22.9302	435.774	875.495	23.6093	29.0737
.LIELQAGK.	1.51191	22.9302	436.266	871.548	23.6532	29.0737
.TPVIVTLK.	1.52301	22.9302	435.787	872.532	23.7835	29.0737
.VLIIGSGGR.	1.52301	22.9302	436.272	871.573	23.7942	29.0737
.LIGWGQIR.	1.52301	22.9347	471.78	872.543	23.7833	29.0737
.TIQMGSFR.	1.52301	22.9347	470.239	943.559	23.0306	29.068
.NGYGFINR.	1.52301	22.9347	470.736	940.479	23.0616	29.068
.NMGLYGER.	1.51191	22.9347	470.221	941.471	22.9148	29.068
.LSFAVPFR.	1.52301	22.9347	468.769	940.443	23.062	29.068
.VAcETVAK.	1.51191	22.9624	439.226	937.537	22.9542	29.068
.AGVAPLQVK.	1.52301	22.9624	441.774	878.452	23.7175	29.033
.ISEQSDAK.	1.48511	22.9624	439.217	883.548	23.1799	29.033
.cGDLVFAK.	1.49621	22.9714	455.229	878.433	23.3769	29.033
.VATPVDWK.	1.49621	22.9714	458.25	910.457	23.0354	29.0216
.AGVIFPVGR.	1.52301	22.9714	458.274	916.501	23.3077	29.0216
.EVYFAER.	1.50082	22.9714	457.224	916.548	23.0301	29.0216
.GPSSVEDIK.	1.48511	22.9895	466.24	914.449	22.8547	29.0216
.ALMDEVVK.	1.48511	23.0183	452.744	932.48	22.672	28.9987
.EDMAALEK.	1.47401	23.0183	453.715	905.488	22.8071	28.9625
.EMGTPDVR.	1.48511	23.0183	452.713	907.431	22.9272	28.9625
.VPVDVAYR.	1.49621	23.0228	459.756	905.427	23.0879	28.9625
.AGVIFPVGR.	1.52301	23.0228	458.274	919.512	23.2763	28.9568
.VATPVDWK.	1.49621	23.0228	458.25	916.548	22.9724	28.9568
.ALPASETPK.	1.51191	23.0228	457.253	916.501	23.1693	28.9568
.NIILEEGK.	1.50082	23.0228	458.261	914.506	23.0513	28.9568
.GPSSVEDIK.	1.48511	23.0273	466.24	916.522	22.8334	28.9568
.FIIPNVVK.	1.52301	23.0273	465.295	932.481	23.1427	28.9511
.ALMDEVVK.	1.48511	23.0365	452.744	930.589	22.6909	28.9511
.EDMAALEK.	1.47401	23.0365	453.716	905.488	22.8071	28.9396
.VISSIEQK.	1.51191	23.0365	452.261	907.432	23.2642	28.9396
.AGLQFPVGR.	1.52301	23.0409	472.769	904.522	23.4341	28.9396
.GIAYIEFK.	1.51191	23.0409	470.761	945.538	22.8742	28.9341
.NIILEEGK.	1.50082	23.0454	458.261	941.521	22.7771	28.9341
.LIGEYGLR.	1.51191	23.0454	460.764	916.522	23.1691	28.9284
.ScNcLLLK.	1.52301	23.0499	504.255	921.527	23.2554	28.9284
.LDASESLR.	1.48511	23.0636	445.733	1008.51	21.9533	28.9228
.IVEMSTSK.	1.51191	23.0636	447.734	891.465	23.4346	28.9056
.VQAQGPGLK.	1.52301	23.0636	449.261	895.467	23.5312	28.9056
.VAIDVGYR.	1.49621	23.0636	446.748	898.523	23.1607	28.9056
.DAIAQAVR.	1.49621	23.068	422.238	893.496	23.2141	28.9056
.VEEIAASK.	1.50082	23.068	423.732	844.476	23.8185	28.9001
.VGEVIVTK.	1.51191	23.068	422.761	847.464	23.9272	28.9001
.EAFSLFDK.	1.48511	23.0821	478.74	845.521	23.6028	28.9001
.NSALSAQLR.	1.52301	23.0821	480.267	957.48	22.8924	28.8824
.EcFYIPK.	1.51191	23.0821	478.731	960.534	22.7268	28.8824
.TVLNQILR.	1.52301	23.0821	478.798	957.462	22.8926	28.8824
.NIILEEGK.	1.50082	23.0866	458.26	957.596	22.6192	28.8824
.SYVTTSTR.	1.52301	23.0866	457.733	916.52	23.3075	28.8768
.ALPASETPK.	1.51191	23.0866	457.253	915.465	23.1801	28.8768
.VEIATLTR.	1.51191	23.0957	451.769	914.506	23.1901	28.8768
.EMGTPDVR.	1.48511	23.0957	452.713	903.538	22.9677	28.8654
.VISSIEQK.	1.51191	23.0957	452.26	905.427	23.2854	28.8654
.GIAYIEFK.	1.51191	23.1092	470.761	904.521	23.295	28.8654
.AYILNLVK.	1.52301	23.1092	467.292	941.521	23.0511	28.8485
.IPDWFLNR.	1.49621	23.1183	530.782	934.584	22.7891	28.8485
.AGLQFPVGR.	1.52301	23.1273	472.769	1061.56	21.9418	28.8372
.VYVVEGSK.	1.51191	23.1368	440.742	945.538	22.8742	28.826
.LVIDEPAK.	1.48511	23.1368	442.758	881.485	23.2022	28.8141
.TLLVADPR.	1.49621	23.1368	442.764	885.516	23.2999	28.8141
.EAVILPIK.	1.51191	23.1368	441.787	885.527	23.4991	28.8141
.LTEGcSFR.	1.51191	23.1413	485.227	883.573	23.5204	28.8141
.LPDGYEFK.	1.48511	23.1413	484.74	970.453	22.3031	28.8085
.NEALAALLR.	1.51191	23.1413	485.788	969.48	22.6403	28.8085
.ELEFYLR.	1.50082	23.1413	485.256	971.575	22.4848	28.8085
.VEIATLTR.	1.51191	23.1458	451.769	970.511	22.6304	28.8085
.STLEPVEK.	1.50082	23.1458	451.745	903.538	23.1659	28.8029
.LLLPGELAK.	1.51191	23.1549	477.305	903.49	23.3059	28.8029
.LPLQDVYK.	1.49621	23.1594	488.279	954.611	22.5914	28.7916
.STLEPVEK.	1.50082	23.1639	451.745	976.558	22.4376	28.786
.GMAVTISVK.	1.52301	23.1639	453.258	903.49	23.4451	28.7804
.LFAEAVQK.	1.51191	23.1639	453.258	906.517	23.2739	28.7804
.TGFQAVTGK.	1.52301	23.1639	454.745	906.517	23.4129	28.7804
.QVYDIAAK.	1.49621	23.1639	454.248	909.491	23.0455	28.7804
.VGDVYIPR.	1.49621	23.1684	459.756	908.496	23.0558	28.7804
.AAVIGDVIR.	1.49621	23.1684	457.277	919.512	22.9419	28.7748
.LQDAEIAR.	1.48511	23.1684	458.248	914.554	22.8536	28.7748
.DLAPIGIR.	1.49621	23.1775	427.758	916.497	22.9729	28.7748
.VAPAPAVVK.	1.52301	23.1775	426.271	855.517	23.9767	28.7635
.LLGWIQNK.	1.52301	23.182	486.287	852.543	24.0111	28.7635
.LTEGcSFR.	1.51191	23.182	485.225	972.575	22.6107	28.7579
.LPDGYEFK.	1.48511	23.182	484.74	970.45	22.3031	28.7579
.NEALAALLR.	1.51191	23.182	485.788	969.48	22.6403	28.7579
.ELEFYLR.	1.50082	23.182	485.256	971.575	22.4848	28.7579
.ILEFFGLK.	1.51191	23.182	483.787	970.511	22.6304	28.7579
.GNVGFVFTK.	1.52301	23.182	484.764	967.573	22.794	28.7579
.AGLAPLEVR.	1.51191	23.2064	463.277	969.527	22.6399	28.7579
.YLYTLEK.	1.51191	23.2064	465.253	926.554	23.0657	28.7277
.ALLTLADGR.	1.49621	23.2064	465.274	930.505	22.8301	28.7277
.LAALEEQR.	1.50082	23.2064	465.256	930.549	22.8871	28.7277
.YFEGVSPK.	1.51191	23.2064	463.735	930.512	23.0253	28.7277
.LVIITAGAR.	1.52301	23.2155	457.295	927.469	23.194	28.7277
.LQDAEIAR.	1.48511	23.2155	458.248	914.59	22.8532	28.7164
.LQDSVDLK.	1.4694	23.2155	459.251	916.497	22.636	28.7164
.LLVVTDPR.	1.49621	23.2155	456.779	918.501	22.9523	28.7164
.VNFAMNVGK.	1.52301	23.22	490.255	913.559	23.3385	28.7164
.LPLQDVYK.	1.49621	23.22	488.279	980.51	22.3442	28.7109
.GNVGFVFTK.	1.52301	23.2381	484.764	976.558	22.7075	28.7109
.LPDGYEFK.	1.48511	23.2381	484.74	969.527	22.3119	28.6885
.QVDAESWK.	1.48511	23.2381	481.733	969.48	22.3123	28.6885
.SVNELIYK.	1.51191	23.2381	483.269	963.465	22.6983	28.6885
.ILEFFGLK.	1.51191	23.2381	483.787	966.538	22.6686	28.6885
.ADMETLQR.	1.48511	23.2381	482.232	967.573	22.3304	28.6885
.LIINSLYK.	1.52301	23.2381	482.297	964.464	22.8242	28.6885
.DLLSSVSR.	1.49621	23.2472	438.743	964.595	22.495	28.6885
.DGLILTSR.	1.49621	23.2472	437.753	877.486	23.3873	28.6773
.EVVAEVVK.	1.50082	23.2472	436.758	875.507	23.4679	28.6773
.AENFFILR.	1.51191	23.2567	505.277	873.516	23.6313	28.6773
.YIQELWR.	1.51191	23.2567	504.269	1010.55	22.2575	28.6656
.GESGQSWPR.	1.51191	23.2567	502.233	1008.54	22.2758	28.6656
.LLNTFLER.	1.51191	23.2567	503.29	1004.47	22.3128	28.6656
.FAANPNQNK.	1.52301	23.2567	502.251	1006.58	22.4267	28.6656
.VAAMSVAQR.	1.52301	23.2612	466.753	1004.5	22.4458	28.6656
.YFEGVSPK.	1.51191	23.2612	463.735	933.505	22.9949	28.66
.VFLENVIR.	1.51191	23.2748	495.292	927.469	23.0563	28.66
.TIAPALVSK.	1.52301	23.2793	450.282	990.585	22.5748	28.6433
.TIAPALVSK.	1.52301	23.2838	450.282	900.563	23.4764	28.6377
.IEEELGSK.	1.48972	23.2838	452.734	900.563	23.0572	28.6322
.VPPPPPIAR.	1.52301	23.3064	472.29	905.469	23.424	28.6322
.TGNIPALVR.	1.52301	23.3064	470.782	944.58	23.0204	28.6044
.LLLPGELAK.	1.51191	23.3172	477.306	941.565	22.9138	28.6044
.FIIPQIVK.	1.52301	23.3172	479.31	954.611	22.9207	28.5912
.NLYIISVK.	1.52301	23.3172	475.289	958.62	22.8812	28.5912
.ALVAYYQK.	1.52301	23.3172	478.266	950.579	22.9606	28.5912
.EILDAFDK.	1.45831	23.3172	475.745	956.532	22.104	28.5912
.LYLADPMK.	1.49621	23.3172	475.754	951.49	22.6218	28.5912
.VAALQNLVK.	1.52301	23.3172	478.3	951.509	22.9514	28.5912
.LYSESLAR.	1.51191	23.3217	469.751	956.601	22.7651	28.5912
.YEITEQR.	1.50082	23.3217	469.733	939.501	22.7972	28.5857
.TGISDVFAK.	1.49621	23.3217	469.253	939.465	22.7404	28.5857
.AEPLNSVAH.	1.51171	23.3217	469.241	938.506	22.942	28.5857
.GLTSVINQK.	1.52301	23.3262	480.28	938.481	23.0818	28.5857
.LNVTEQEK.	1.50082	23.3262	480.753	960.559	22.5905	28.5802
.LIPDGcGVK.	1.49621	23.3262	479.755	961.506	22.5247	28.5802
.FIIPQIVK.	1.52301	23.3262	479.31	959.51	22.8725	28.5802
.TDEGIAYR.	1.48511	23.3353	462.725	958.62	22.4158	28.5802
.TTLTAAITK.	1.52301	23.3353	460.277	925.449	23.2148	28.569
.LSPSPTSQR.	1.52301	23.3443	486.759	920.553	23.2655	28.569
.SLLLSVNAR.	1.52301	23.3443	486.795	973.518	22.7367	28.558
.GLQTSQDAR.	1.49621	23.3443	488.246	973.591	22.4093	28.558
.MNVLADALK.	1.49621	23.3443	487.771	976.493	22.3819	28.558
.AALQELLSK.	1.51191	23.3443	486.79	975.541	22.5824	28.558
.QLFDQVVK.	1.49621	23.3443	488.777	973.58	22.4094	28.558
.TGISDVFAK.	1.49621	23.3488	469.253	977.553	22.372	28.558
.GcEVVVSGK.	1.51191	23.3488	467.737	938.506	22.9445	28.5525
.TVAYTEQK.	1.51191	23.3488	470.243	935.474	22.975	28.5525
.DPNIVIAK.	1.49621	23.358	435.258	940.485	22.7302	28.5525
.DGLILTSR.	1.49621	23.358	437.753	870.516	23.4641	28.5413
.DLAGSIIGK.	1.49621	23.358	437.256	875.507	23.409	28.5413
.IVVVTAGVR.	1.52301	23.3625	457.295	874.511	23.7613	28.5413
.QTVAVGVIK.	1.52301	23.3625	457.787	914.59	23.3277	28.5358
.TIVMGASFR.	1.52301	23.3765	491.263	915.574	23.3174	28.5358
.QLFDQVVK.	1.49621	23.3765	488.777	982.526	22.3253	28.5187
.AGIPVYAWK.	1.52301	23.381	502.782	977.553	22.698	28.5187
.YIQELWR.	1.51191	23.381	504.267	1005.56	22.3028	28.5132
.IQQNTFTR.	1.52301	23.381	504.267	1008.53	22.4088	28.5132
.AYPPTSMSR.	1.52301	23.381	505.242	1008.53	22.4088	28.5132
.AAALEFLNR.	1.51191	23.381	502.78	1010.48	22.2581	28.5132
.PTVEELYR.	1.50082	23.381	503.764	1005.56	22.1693	28.5132
.QYMFSSLK.	1.52301	23.381	502.25	1007.53	22.418	28.5132
.FQQQQGLR.	1.52301	23.381	502.767	1004.5	22.4458	28.5132
.LEAALGEAK.	1.50082	23.3855	451.253	1005.53	22.1696	28.5132
.DFLIPIGK.	1.49621	23.3855	451.771	902.506	23.1186	28.5077
.LSDGVAVLK.	1.49621	23.3855	451.272	903.542	23.1077	28.5077
.VTGTLDANR.	1.49621	23.3946	473.751	902.543	23.1182	28.5077
.SVLGEADQK.	1.48511	23.3946	473.746	947.503	22.5236	28.4966
.DFTPAELR.	1.48511	23.3946	474.743	947.491	22.5237	28.4966
.GTTITLVLK.	1.52301	23.3946	473.303	949.485	22.9715	28.4966
.ELVLDNSR.	1.48511	23.3946	473.254	946.605	22.5323	28.4966
.IAFAITAIK.	1.52301	23.3946	474.3	946.507	23.0011	28.4966
.TATQLAVNK.	1.52301	23.3946	473.272	948.6	22.9803	28.4966
.VFIEDVSR.	1.48511	23.3991	482.759	946.544	22.5329	28.4966
.AQYDELAR.	1.48511	23.3991	483.238	965.517	22.3499	28.4911
.QIFLGGVDK.	1.49621	23.4036	488.777	966.476	22.477	28.4911
.SLLLSVNAR.	1.52301	23.4036	486.795	977.554	22.698	28.4856
.LTPEEIER.	1.48972	23.4081	493.761	973.591	22.33	28.4856
.TIVMGASFR.	1.52301	23.4081	491.263	987.523	22.6036	28.4802
.LTDcVVMR.	1.49621	23.4262	497.246	982.526	22.3253	28.4802
.LTDcVVMR.	1.49621	23.4371	497.246	994.493	22.2145	28.4582
.AMADALLER.	1.48511	23.4371	495.258	994.493	22.0799	28.4449
.TITSSYYR.	1.52301	23.4371	495.748	990.516	22.5755	28.4449
.LSNIFVIGK.	1.52301	23.4371	495.803	991.496	22.5663	28.4449
.QIDNPDYK.	1.4694	23.4371	496.738	991.606	21.9149	28.4449
.TVWEISQK.	1.51191	23.4371	495.766	993.476	22.414	28.4449
.QMVETELK.	1.50082	23.4462	489.252	991.533	22.2977	28.4449
.QIFLGGVDK.	1.49621	23.4462	488.777	978.504	22.363	28.4339
.LTDcVVMR.	1.49621	23.4553	497.247	977.553	22.372	28.4339
.AMADALLER.	1.48511	23.4553	495.258	994.494	22.0799	28.4229
.LSNIFVIGK.	1.52301	23.4553	495.803	990.516	22.5755	28.4229
.QIDNPDYK.	1.4694	23.4553	496.738	991.606	21.9149	28.4229
.VTDALNATR.	1.49621	23.4598	480.759	993.476	22.2239	28.4229
.VLENAEGAR.	1.50082	23.4598	479.751	961.519	22.5812	28.4174
.ELAQQIQK.	1.51191	23.4598	479.272	959.503	22.7368	28.4174
.LQLEATER.	1.50082	23.4598	480.261	958.544	22.61	28.4174
.AQLGGPEAAK.	1.51191	23.4643	471.256	960.523	22.7269	28.4174
.VAVQGDVVR.	1.49621	23.4643	471.772	942.512	22.7101	28.412
.GTTITLVLK.	1.52301	23.4643	473.303	943.543	23.0308	28.412
.TVAYTEQK.	1.51191	23.4643	470.243	946.605	22.8636	28.412
.VPLDVAcAR.	1.49621	23.4688	500.766	940.485	22.7302	28.412
.AGIPVYAWK.	1.52301	23.4688	502.782	1001.53	22.4731	28.4065
.VLNTNIDGR.	1.49621	23.4688	501.273	1005.56	22.1137	28.4065
.IAQLIcER.	1.51191	23.4688	501.774	1002.55	22.3304	28.4065
.QALSGFGYR.	1.52301	23.4688	499.756	1003.55	22.4545	28.4065
.AQLGGPEAAK.	1.51191	23.5023	471.256	999.513	22.3582	28.4065
.GDVDISLPK.	1.4694	23.5023	472.258	942.512	22.3771	28.366
.VAVQGDVVR.	1.49621	23.5023	471.772	944.517	22.6903	28.366
.VTAVPTLLK.	1.52301	23.5023	471.305	943.544	23.0308	28.366
.SAVEDEGLK.	1.47401	23.5023	474.238	942.61	22.4336	28.366
.VGLQVVAVK.	1.52301	23.5159	456.798	948.475	22.9815	28.366
.VLQALEGLK.	1.51191	23.5204	485.8	913.596	23.1996	28.3496
.GGGQIIPTAR.	1.52301	23.5204	485.277	971.601	22.7551	28.3442
.VAVVNQIAR.	1.52301	23.5204	485.296	970.555	22.7652	28.3442
.AVDSQILPK.	1.49621	23.5204	485.782	970.591	22.4378	28.3442
.DLPLLLFR.	1.49621	23.5385	493.805	971.564	22.4285	28.3442
.NVTLPAVFK.	1.52301	23.5385	494.795	987.611	22.6028	28.3224
.LSNIFVIGK.	1.52301	23.5385	495.803	989.59	22.5842	28.3224
.ANTFVAELK.	1.51191	23.5385	496.774	991.605	22.4313	28.3224
.ALELEQER.	1.48972	23.5385	494.259	993.548	22.1446	28.3224
.YPMAVGLNK.	1.52301	23.5385	496.765	988.518	22.5942	28.3224
.IQASTMAFK.	1.52301	23.543	498.762	993.531	22.5473	28.3224
.YPMAVGLNK.	1.52301	23.543	496.765	997.523	22.5102	28.317
.DScPLDcK.	1.4694	23.543	497.702	993.531	21.8975	28.317
.ANTFVAELK.	1.51191	23.543	496.774	995.404	22.3961	28.317
.AGGSAALSPSK.	1.52301	23.5571	473.254	993.548	22.5471	28.317
.IIALDGDTK.	1.4694	23.5571	473.266	946.507	22.3382	28.3
.LLPAELPAK.	1.51191	23.5571	476.297	946.532	22.8643	28.3
.VLQALEGLK.	1.51191	23.5662	485.8	952.595	22.8044	28.3
.LLEGEEER.	1.47863	23.5662	487.743	971.6	22.2127	28.2891
.AVDSQILPK.	1.49621	23.5662	485.782	975.486	22.3914	28.2891
.GGGQIIPTAR.	1.52301	23.5662	485.277	971.563	22.7555	28.2891
.VAVVNQIAR.	1.52301	23.5662	485.296	970.555	22.7652	28.2891
.EILSEVER.	1.48972	23.5662	487.761	970.591	22.3584	28.2891
.FPVTDAVNK.	1.49621	23.5753	495.766	975.523	22.3911	28.2891
.VELSTGMPR.	1.51191	23.5753	495.258	991.533	22.432	28.2782
.ELVLDNcK.	1.48511	23.5753	495.75	990.516	22.1163	28.2782
.YPMAVGLNK.	1.52301	23.5753	496.765	991.5	22.5663	28.2782
.ANTFVAELK.	1.51191	23.5753	496.774	993.531	22.4135	28.2782
.GWPLYLSTK.	1.52301	23.5798	532.792	993.548	22.5471	28.2782
.ESYYQLMK.	1.51191	23.5798	531.252	1065.58	21.7777	28.2728
.GDLLFLTNR.	1.49621	23.5888	524.793	1062.5	21.6187	28.2728
.LMSNLDSNR.	1.49621	23.5888	525.256	1049.59	21.7277	28.262
.GFGFVSFER.	1.51191	23.5888	523.259	1050.51	21.9056	28.262
.DVNVNFEK.	1.48511	23.598	482.74	1046.52	21.622	28.262
.ELLTLDEK.	1.47401	23.598	480.765	965.481	22.2136	28.251
.TGTVSLEVR.	1.51191	23.598	481.269	961.531	22.7171	28.251
.TDTGEPMGR.	1.48511	23.598	482.214	962.539	22.3783	28.251
.IGLFGGAGVGK.	1.52301	23.6166	488.285	964.427	22.8245	28.251
.AMQDAEVSK.	1.48511	23.6166	489.732	976.569	22.2456	28.2287
.TLLSVPGYK.	1.52301	23.6166	489.287	979.463	22.6798	28.2287
.LLEGEEER.	1.47863	23.6166	487.743	978.574	22.1475	28.2287
.SAINEVVTR.	1.51191	23.6211	494.775	975.486	22.5829	28.2287
.ETAEAYLGK.	1.50082	23.6211	491.248	989.549	22.3161	28.2234
.IAGPGLGSGVR.	1.52301	23.6211	492.285	982.496	22.651	28.2234
.AVLcPPPVK.	1.52301	23.6211	490.784	984.571	22.6314	28.2234
.LLADQAEAR.	1.48511	23.6211	493.767	981.567	22.199	28.2234
.EANQAINPK.	1.51191	23.6211	492.759	987.534	22.4693	28.2234
.VNIIPIIAK.	1.52301	23.6211	490.829	985.518	22.6225	28.2234
.EMVELPLR.	1.50082	23.6211	493.771	981.658	22.3896	28.2234
.SAINEVVTR.	1.51191	23.6256	494.775	987.541	22.4692	28.2234
.IAGPGLGSGVR.	1.52301	23.6256	492.285	989.549	22.5845	28.218
.VELSTGMPR.	1.51191	23.6256	495.258	984.571	22.4971	28.218
.EANQAINPK.	1.51191	23.6256	492.759	990.516	22.4415	28.218
.LLADQAEAR.	1.48511	23.6256	493.765	985.518	22.1623	28.218
.EMVELPLR.	1.50082	23.6256	493.771	987.53	22.3348	28.218
.LMSNLDSNR.	1.49621	23.6347	525.255	987.541	22.2787	28.218
.ELNNYIMR.	1.51191	23.6347	526.763	1050.51	21.9056	28.2071
.NFEWVAER.	1.50082	23.6347	525.754	1053.53	21.7488	28.2071
.LLcGLLAER.	1.51191	23.6347	522.797	1051.51	21.897	28.2071
.AVVGVVAGGGR.	1.52301	23.6392	471.28	1045.59	22.0789	28.2071
.IAGQVAAANK.	1.52301	23.6392	471.772	942.56	23.0407	28.2017
.IIALDGDTK.	1.4694	23.6392	473.266	943.544	22.367	28.2017
.ITEAPASEK.	1.50082	23.6392	473.248	946.533	22.7274	28.2017
.IGLFGGAGVGK.	1.52301	23.6483	488.285	946.496	23.0012	28.2017
.ATAVVDGAFK.	1.49621	23.6483	489.766	976.57	22.3812	28.1909
.AMQDAEVSK.	1.48511	23.6483	489.732	979.533	22.2179	28.1909
.QSLPPGLAVK.	1.52301	23.6574	505.306	979.463	22.6798	28.1909
.VVFVFGPDK.	1.49621	23.6574	504.282	1010.61	22.0682	28.18
.LGSLVDEFK.	1.48511	23.6574	504.274	1008.56	21.9528	28.18
.AYALAFAER.	1.51191	23.6574	506.267	1008.55	22.2757	28.18
.SPFEVSVDK.	1.48511	23.6574	504.256	1012.53	21.9174	28.18
.LVASMEEAR.	1.50082	23.6574	503.255	1008.51	22.1426	28.18
.ALDLDSScK.	1.4694	23.6574	504.737	1006.51	21.7809	28.18
.TTIFSPEGR.	1.51191	23.6574	504.261	1009.47	22.2673	28.18
.EATTNAPFR.	1.51191	23.6574	503.751	1008.52	22.2759	28.18
.LQVLLTYR.	1.52301	23.6574	503.308	1007.5	22.4183	28.18
.VPLDEALQR.	1.48511	23.6664	520.79	1006.62	21.9702	28.18
.LLcGLLAER.	1.51191	23.6664	522.797	1041.58	21.9826	28.1693
.LQTPNTFPK.	1.52301	23.6664	523.287	1045.59	22.0789	28.1693
.IWDIGGQPR.	1.49621	23.6664	521.277	1046.57	21.7533	28.1693
.AFGYYGPLR.	1.52301	23.6664	522.27	1042.55	22.1054	28.1693
.DDIENMVK.	1.45831	23.6773	482.226	1044.54	21.3187	28.1693
.TDDEVVQR.	1.45831	23.6773	481.233	964.452	22.0293	28.1564
.GDSVIVVLR.	1.49621	23.6818	479.29	962.466	22.5154	28.1564
.AAAAAAALQAK.	1.52301	23.6818	478.78	958.58	22.8816	28.151
.DDFTEFGK.	1.45831	23.6818	479.711	957.56	22.0943	28.151
.TIGISVDPR.	1.49621	23.6818	479.273	959.423	22.5448	28.151
.ALPcIVDVR.	1.49621	23.6863	521.789	958.545	22.5532	28.151
.LLcGLLAER.	1.51191	23.6863	522.797	1043.58	21.9653	28.1457
.AIAFLQQPR.	1.52301	23.6863	522.303	1045.59	22.0789	28.1457
.AFGYYGPLR.	1.52301	23.6863	522.269	1044.61	22.0875	28.1457
.LSESQLSFR.	1.51191	23.6955	533.78	1044.54	21.957	28.1457
.NMMAAcDPR.	1.49621	23.6955	533.218	1067.56	21.5766	28.1347
.QAVDVSPLR.	1.49621	23.7	492.777	1066.44	21.5859	28.1347
.IAGPGLGSGVR.	1.52301	23.7	492.285	985.555	22.6221	28.1294
.TLAIELAPR.	1.51191	23.7	492.298	984.571	22.4971	28.1294
.LIEVDDER.	1.44721	23.7	494.751	984.596	21.7065	28.1294
.ETAEAYLGK.	1.50082	23.7	491.248	989.502	22.3165	28.1294
.GPEVDVSGPK.	1.48511	23.7	492.753	982.496	22.1903	28.1294
.EDMTYAVR.	1.48511	23.7	492.726	985.507	22.1624	28.1294
.LNNLVLFDK.	1.49621	23.7045	538.311	985.453	22.2981	28.1294
.NSTFSEIFK.	1.51191	23.7045	536.771	1076.62	21.6856	28.1241
.FPAEQYYR.	1.51191	23.7045	537.256	1073.54	21.7112	28.1241
.AVVGVVAGGGR.	1.52301	23.709	471.28	1074.51	21.8327	28.1241
.SGNVAELALK.	1.51191	23.7181	501.287	942.561	22.9039	28.1187
.VLGMTLIQK.	1.52301	23.7181	501.804	1002.57	22.4635	28.1079
.ELSEQIQR.	1.50082	23.7181	501.764	1003.61	22.187	28.1079
.NDPSLPEPK.	1.48511	23.7382	498.753	1003.53	21.998	28.1079
.TLDPDPAIR.	1.4694	23.7382	499.269	997.507	21.8615	28.0841
.VVSETNDTK.	1.48511	23.7382	496.748	998.539	22.0431	28.0841
.LTTPPVNTR.	1.52301	23.7382	499.785	993.497	22.5476	28.0841
.VLPTYDASK.	1.49621	23.7382	497.266	999.57	22.1681	28.0841
.YADEEIPR.	1.47401	23.7382	496.738	994.532	21.9446	28.0841
.TFSSIPVSR.	1.52301	23.7382	497.272	993.476	22.5478	28.0841
.SDVEAIFSK.	1.48511	23.7382	498.256	994.544	22.0795	28.0841
.QAGPASVPLR.	1.52301	23.7382	498.285	996.512	22.5196	28.0841
.YPIPPPDAK.	1.49621	23.7382	499.271	996.571	22.1955	28.0841
.AFNDPFIQK.	1.49621	23.7427	540.28	998.543	22.1775	28.0841
.FNPFVTSDR.	1.49621	23.7427	541.767	1080.56	21.4695	28.0788
.VPPEFLVQR.	1.51191	23.7427	542.811	1083.53	21.6287	28.0788
.FFMGNQVLK.	1.52301	23.7427	542.286	1085.62	21.7406	28.0788
.VFDAIMNFK.	1.49621	23.7427	542.778	1084.57	21.4368	28.0788
.LLQDFFNGK.	1.49621	23.7427	541.287	1085.56	21.4288	28.0788
.GPFSEISAFK.	1.51191	23.7427	541.779	1082.57	21.6366	28.0788
.ISSPTETER.	1.50082	23.7472	510.254	1083.56	21.499	28.0788
.GDYPLEAVR.	1.48511	23.7472	510.262	1020.51	21.8468	28.0735
.LTLSALVDGK.	1.49621	23.7472	508.803	1020.52	21.9799	28.0735
.LTLSALVDGK.	1.49621	23.7608	508.803	1017.61	22.0058	28.0735
.GDFcIQVGR.	1.49621	23.7653	526.253	1017.61	22.0058	28.0574
.GPPPSYGGSSR.	1.52301	23.7698	531.254	1052.51	22.0192	28.0521
.GcILTLVER.	1.51191	23.7698	530.795	1062.51	21.8036	28.0468
.GFSIPEcQK.	1.51191	23.7698	533.255	1061.59	21.8113	28.0468
.GVNTFSPEGR.	1.51191	23.7698	532.262	1066.51	21.7699	28.0468
.NMMAAcDPR.	1.49621	23.7698	533.217	1064.52	21.6018	28.0468
.GVQYLNEIK.	1.51191	23.7698	532.294	1066.43	21.7705	28.0468
.QAGPASVPLR.	1.52301	23.779	498.285	1064.59	21.9162	28.0468
.GSGTAEVELK.	1.50082	23.779	495.759	996.571	22.2513	28.0359
.VVSETNDTK.	1.48511	23.779	496.748	991.518	22.1071	28.0359
.EIAEAYLGK.	1.50082	23.779	497.267	993.497	22.2796	28.0359
.AAAAAAALQAK.	1.52301	23.7835	478.779	994.535	22.5379	28.0359
.ITLVSAAPGK.	1.52301	23.7835	478.792	957.558	22.8917	28.0306
.DLPLAQGIK.	1.49621	23.7835	477.785	957.585	22.5625	28.0306
.AMEAVAAQGK.	1.51191	23.788	488.25	955.569	22.7752	28.0306
.YDGIILPGK.	1.49621	23.788	488.278	976.5	22.3819	28.0253
.DTAAWTVGR.	1.49621	23.788	488.746	976.557	22.3813	28.0253
.EVEMDAVGK.	1.47401	23.788	489.234	977.492	22.101	28.0253
.TVAVIGGISR.	1.52301	23.788	486.795	978.468	22.6893	28.0253
.QEVISTSSK.	1.51191	23.7975	489.759	973.591	22.601	28.0253
.DTAAWTVGR.	1.49621	23.7975	488.746	979.518	22.3535	28.0141
.AMEAVAAQGK.	1.51191	23.7975	488.25	977.492	22.5639	28.0141
.EVEMDAVGK.	1.47401	23.7975	489.234	976.5	22.1103	28.0141
.YDGIILPGK.	1.49621	23.7975	488.279	978.468	22.3634	28.0141
.DVDFELIK.	1.45831	23.7975	489.761	976.558	21.9166	28.0141
.QEVISTSSK.	1.51191	23.802	489.759	979.522	22.5447	28.0141
.EPSEVPTPK.	1.50082	23.802	492.256	979.518	22.4097	28.0089
.AVLLGPPGAGK.	1.52301	23.802	490.3	984.512	22.632	28.0089
.DEFEGLFK.	1.47401	23.802	492.737	980.601	22.0722	28.0089
.GDYPLEAVR.	1.48511	23.8065	510.261	985.475	22.1627	28.0089
.GEGQLGPAER.	1.50082	23.8065	507.254	1020.52	22.0352	28.0036
.ISSPTETER.	1.50082	23.8065	510.254	1014.51	22.0888	28.0036
.TAVcDIPPR.	1.49621	23.8156	514.763	1020.51	21.98	28.0036
.LADALQELR.	1.48511	23.8156	514.79	1029.53	21.768	27.9929
.ALQSPALGLR.	1.52301	23.8156	513.309	1029.58	22.2194	27.9929
.TLFPLIEAK.	1.51191	23.8156	516.31	1026.62	22.1137	27.9929
.MAGDPVANVR.	1.49621	23.8156	515.261	1032.62	21.8737	27.9929
.EPSEVPTPK.	1.50082	23.8246	492.255	1030.52	21.947	27.9929
.YATLATVSR.	1.52301	23.8246	491.272	984.51	22.632	27.9823
.DEFEGLFK.	1.47401	23.8246	492.737	982.544	22.0543	27.9823
.GSGTAEVELK.	1.50082	23.8291	495.759	985.475	22.3539	27.9823
.VVSETNDTK.	1.48511	23.8291	496.748	991.517	22.1071	27.977
.EIAEAYLGK.	1.50082	23.8291	497.266	993.497	22.2796	27.977
.VFDAIMNFK.	1.49621	23.8383	542.778	994.532	22.2142	27.977
.LLQDFFNGK.	1.49621	23.8383	541.288	1085.56	21.4288	27.9662
.AGAAFFNEVR.	1.51191	23.8383	541.275	1082.58	21.6365	27.9662
.IPVGPETLGR.	1.51191	23.8428	519.801	1082.55	21.6368	27.9662
.VLEGMEVVR.	1.50082	23.8428	516.281	1039.6	21.8681	27.9609
.TLFPLIEAK.	1.51191	23.8428	516.31	1032.56	22.0613	27.9609
.IPADTFAALK.	1.49621	23.8473	523.798	1032.62	21.8737	27.9609
.LQEEMLQR.	1.50082	23.8473	523.769	1047.6	21.7993	27.9556
.GIEPTGNMVK.	1.51191	23.8473	523.271	1047.54	21.9311	27.9556
.ALTSELANAR.	1.51191	23.8473	523.285	1046.54	21.9397	27.9556
.EGLQNMEAR.	1.50082	23.8473	524.248	1046.57	21.8081	27.9556
.VPVDVAYQR.	1.49621	23.8473	523.785	1048.5	21.737	27.9556
.TLQQNAESR.	1.51191	23.8473	523.765	1047.57	21.9308	27.9556
.IPVGPETLGR.	1.51191	23.8568	519.801	1047.53	21.9312	27.9556
.ILGPQGNTIK.	1.52301	23.8568	520.809	1039.6	22.1311	27.9445
.TEALTQAFR.	1.51191	23.8568	518.775	1041.62	21.9823	27.9445
.QAGPASVPLR.	1.52301	23.8613	498.285	1037.55	22.1491	27.9445
.VVSETNDTK.	1.48511	23.8613	496.748	996.571	22.061	27.9392
.VLEALLPLK.	1.51191	23.8613	498.329	993.497	22.4138	27.9392
.YALTGDEVK.	1.48511	23.8613	498.256	996.657	22.0602	27.9392
.EIAEAYLGK.	1.50082	23.8613	497.266	996.513	22.2518	27.9392
.VLSIGDGIAR.	1.49621	23.8658	500.793	994.532	22.2142	27.9392
.NDLAVVDVR.	1.4694	23.8658	500.775	1001.59	21.8249	27.934
.DTLYEAVR.	1.48511	23.8749	483.749	1001.55	22.0158	27.934
.DPLPTIASR.	1.49621	23.8749	485.272	967.498	22.4672	27.9233
.GEGQLGPAER.	1.50082	23.8794	507.254	970.544	22.4946	27.9233
.YDDMAAAMK.	1.4694	23.8794	508.215	1014.51	21.7102	27.9181
.DLAQALINR.	1.49621	23.8794	507.291	1016.43	22.0162	27.9181
.AELAELPLR.	1.50082	23.8794	506.295	1014.58	22.0881	27.9181
.VPEWVDTVK.	1.48511	23.8839	536.787	1012.59	21.9169	27.9181
.VPSLVGSFIR.	1.52301	23.8839	537.819	1073.57	21.8406	27.9128
.ELPGFLQSGK.	1.51191	23.8839	538.293	1075.64	21.6938	27.9128
.IPGLLGVFQK.	1.52301	23.8839	536.332	1076.59	21.8155	27.9128
.YFTWDPSR.	1.49621	23.8839	536.248	1072.66	21.5343	27.9128
.NPEPELLVR.	1.50082	23.8839	533.798	1072.5	21.5899	27.9128
.TLTPDQWAR.	1.49621	23.8884	544.28	1067.6	21.5763	27.9128
.LWNTLGVcK.	1.52301	23.8884	545.789	1088.56	21.7165	27.9075
.FLILPDMLK.	1.49621	23.8884	545.322	1091.58	21.3802	27.9075
.AELNEFLTR.	1.50082	23.8884	546.788	1090.64	21.4415	27.9075
.LPFPIIDDR.	1.4694	23.8884	543.303	1093.58	21.0508	27.9075
.DGDGTITTK.	1.4694	23.9021	454.222	1086.61	21.1062	27.9075
.VLQSALAAIR.	1.52301	23.936	521.324	908.445	23.3924	27.8916
.VLEGMEVVR.	1.50082	23.9405	516.281	1042.65	21.8418	27.852
.LGLSTLGELK.	1.51191	23.9405	515.811	1032.56	22.0613	27.8468
.SLDQDPVVR.	1.4694	23.9405	514.772	1031.62	21.5615	27.8468
.LIVENLSSR.	1.51191	23.9405	515.798	1029.54	22.0878	27.8468
.QLADETLLK.	1.48511	23.9405	515.793	1031.6	21.75	27.8468
.VETFSGVYK.	1.51191	23.9405	515.266	1031.59	22.0699	27.8468
.LPFPIIDDR.	1.4694	23.945	543.304	1030.53	21.5708	27.8468
.FAFQAEVNR.	1.51191	23.945	541.275	1086.61	21.6035	27.8416
.AYTNFDAER.	1.48511	23.945	543.746	1082.55	21.3233	27.8416
.STFVLDEFK.	1.48511	23.945	543.279	1087.49	21.2834	27.8416
.LLQDFFNGR.	1.49621	23.9495	555.291	1086.56	21.4207	27.8416
.ELFGPELFR.	1.50082	23.9495	554.295	1110.58	21.2824	27.8364
.NLFNVVDcK.	1.49621	23.9495	554.776	1108.59	21.2447	27.8364
.YALTGDEVK.	1.48511	23.9586	498.256	1109.55	21.1084	27.8364
.TPGPGAQSALR.	1.52301	23.9631	527.786	996.512	22.5196	27.8258
.GIFTSEIGTK.	1.51191	23.9631	526.785	1055.57	21.8623	27.8206
.STcIYGGAPK.	1.52301	23.9631	527.255	1053.57	22.0101	27.8206
.SIGEYDVLR.	1.48511	23.9631	526.275	1054.51	21.5545	27.8206
.NDNDTFTVK.	1.4694	23.9631	527.246	1052.55	21.3842	27.8206
.EMPPTNPIR.	1.51191	23.9631	527.771	1054.49	21.8715	27.8206
.VPVSVNLLSK.	1.52301	23.9631	528.327	1055.54	21.9932	27.8206
.TPGPGAQSALR.	1.52301	23.9771	527.786	1056.65	21.9837	27.8206
.SIGEYDVLR.	1.48511	23.9771	526.275	1055.57	21.5456	27.8043
.EMPPTNPIR.	1.51191	23.9771	527.771	1052.55	21.8881	27.8043
.STcIYGGAPK.	1.52301	23.9771	527.255	1055.54	21.9932	27.8043
.DGVVEITGK.	1.48511	23.9816	459.251	1054.51	21.5545	27.8043
.VPSLVGSFIR.	1.52301	23.9861	537.819	918.502	23.2868	27.7991
.IMGPNYTPGK.	1.52301	23.9861	539.274	1075.64	21.8233	27.7939
.ITITNDQNR.	1.49621	23.9861	537.781	1078.55	21.486	27.7939
.NLVTEDVMR.	1.48511	23.9861	538.774	1075.56	21.3801	27.7939
.VITIMQNPR.	1.52301	23.9861	536.303	1077.55	21.8074	27.7939
.LAQFEPSQR.	1.51191	23.9861	538.28	1072.61	21.719	27.7939
.LIDFLEcGK.	1.48511	23.9997	547.781	1076.56	21.3719	27.7939
.VNFTVDQIR.	1.49621	23.9997	546.295	1095.56	21.3482	27.7781
.AYTNFDAER.	1.48511	23.9997	543.746	1092.59	21.2425	27.7781
.VLQLYPNNK.	1.52301	23.9997	544.809	1087.49	21.7253	27.7781
.SPAAEcLSEK.	1.50082	23.9997	546.256	1089.62	21.4498	27.7781
.ELEEWYAR.	1.48972	23.9997	548.259	1092.51	21.297	27.7781
.GPTEADELMK.	1.47401	23.9997	545.758	1096.52	21.0815	27.7781
.TPcEEILVK.	1.50082	23.9997	544.786	1091.52	21.4344	27.7781
.SPFEVYVDK.	1.48511	24.0042	542.271	1089.57	21.2667	27.7781
.ILNPEEIEK.	1.48972	24.0042	542.798	1084.54	21.3612	27.7729
.STFVLDEFK.	1.48511	24.0042	543.279	1085.6	21.2987	27.7729
.LPFPIIDDR.	1.4694	24.0042	543.303	1086.56	21.1066	27.7729
.AYTNFDAER.	1.48511	24.0042	543.747	1086.61	21.2905	27.7729
.EVLINNINR.	1.51191	24.0042	542.809	1087.49	21.5963	27.7729
.AFTYINLDK.	1.49621	24.0042	542.787	1085.62	21.4283	27.7729
.TPcEEILVK.	1.50082	24.0042	544.786	1085.57	21.4826	27.7729
.TVPLYESPR.	1.51191	24.0087	531.285	1089.57	21.5793	27.7729
.AAGVVLEMIR.	1.51191	24.0087	529.805	1062.57	21.8031	27.7677
.LQAEAQQLR.	1.51191	24.0087	528.793	1059.61	21.8281	27.7677
.VWQVTIGTR.	1.52301	24.0087	530.302	1057.59	21.9757	27.7677
.QVDQLTNDK.	1.4694	24.0087	530.767	1060.6	21.3173	27.7677
.DATLTALDR.	1.4694	24.0178	488.259	1061.53	21.3096	27.7677
.IMGPNYTPGK.	1.52301	24.0223	539.274	976.518	22.7079	27.7572
.LLELDSFLK.	1.48511	24.0223	539.313	1078.55	21.3558	27.752
.SPFEVYVDK.	1.48511	24.0223	542.271	1078.63	21.3551	27.752
.NLVTEDVMR.	1.48511	24.0223	538.774	1084.54	21.3072	27.752
.AFTYINLDK.	1.49621	24.0223	542.787	1077.55	21.4941	27.752
.EGGTVVYGGK.	1.51191	24.0378	483.748	1085.57	21.612	27.752
.DAPELGYAK.	1.48511	24.0378	482.243	967.496	22.3311	27.7341
.SEIDMNDIK.	1.45831	24.0423	532.75	964.485	22.0289	27.7341
.TNEGVIEFR.	1.50082	24.0423	532.772	1065.5	21.648	27.7289
.VWQVTIGTR.	1.52301	24.0423	530.301	1065.54	21.9081	27.7289
.QVDQLTNDK.	1.4694	24.0423	530.767	1060.6	21.3173	27.7289
.TVIDYNGER.	1.48511	24.0423	533.762	1061.53	21.4958	27.7289
.AGIIcQLNAR.	1.52301	24.065	558.303	1067.52	21.8914	27.7289
.MPILGLGTWK.	1.52301	24.065	558.318	1116.61	21.4906	27.7027
.LNSLMSLVNK.	1.52301	24.065	559.816	1116.64	21.4904	27.7027
.TNVIQSLLAR.	1.52301	24.065	557.833	1119.63	21.4668	27.7027
.MLFDYLADK.	1.4694	24.065	558.276	1115.67	20.8785	27.7027
.SFAGNLNTYK.	1.52301	24.065	557.78	1116.55	21.4911	27.7027
.AEVLWLMGAK.	1.51191	24.065	559.307	1115.56	21.3713	27.7027
.TVITNEYMK.	1.51191	24.0695	549.779	1118.61	21.3473	27.7027
.IPSEQEQLR.	1.50082	24.0695	550.291	1099.56	21.3699	27.6976
.AFANPEDALR.	1.48511	24.0695	552.278	1100.58	21.179	27.6976
.SNIWLAAVTK.	1.52301	24.0695	551.816	1104.56	21.5867	27.6976
.YMTDGMLLR.	1.49621	24.0695	550.267	1103.63	21.2839	27.6976
.IIELPFQNK.	1.51191	24.0695	551.319	1100.53	21.4907	27.6976
.MIFDVESMK.	1.48511	24.0695	550.262	1102.64	21.1627	27.6976
.MILLEVNNR.	1.51191	24.0695	551.308	1100.52	21.4908	27.6976
.YEDMAAFMK.	1.48511	24.0695	553.238	1102.62	21.1629	27.6976
.cGPLIDLcR.	1.49621	24.0695	552.27	1106.48	21.2614	27.6976
.SNTPILVDGK.	1.49621	24.0786	522.29	1104.54	21.2767	27.6976
.VIDDTNITR.	1.4694	24.0786	523.778	1044.58	21.4511	27.6871
.YLPELMAEK.	1.50082	24.0876	547.284	1047.56	21.7996	27.6871
.FPDSVEELR.	1.47401	24.0876	546.272	1094.57	21.097	27.6768
.SLVFEDDLR.	1.45831	24.0876	547.28	1092.54	20.9286	27.6768
.SPAAEcLSEK.	1.50082	24.0876	546.256	1094.56	21.4099	27.6768
.GEVFNELVGK.	1.50082	24.0876	546.29	1092.51	21.4264	27.6768
.GLSQSALPYR.	1.52301	24.0876	546.296	1092.58	21.6836	27.6768
.SQLLSYIDR.	1.49621	24.0876	547.796	1092.59	21.372	27.6768
.NQPQFQQMR.	1.52301	24.0971	588.783	1095.59	21.6591	27.6768
.SFEWLSQMR.	1.51191	24.0971	592.282	1177.57	20.9014	27.6658
.FESPEVAER.	1.48972	24.1016	532.256	1184.56	20.6006	27.6658
.VAASNIVQMK.	1.52301	24.1016	530.792	1064.51	21.9168	27.6607
.IAELcDDPK.	1.45831	24.1016	530.753	1061.58	21.1774	27.6607
.SETDLLDIR.	1.45831	24.1016	531.277	1061.51	21.178	27.6607
.FGLNVSSISR.	1.52301	24.1061	540.296	1062.55	21.9334	27.6607
.IMGPNYTPGK.	1.52301	24.1061	539.274	1080.59	21.7822	27.6555
.LEMEMEAAR.	1.48972	24.1061	540.247	1078.55	21.4099	27.6555
.VDEIFGQLR.	1.48511	24.1061	538.79	1080.49	21.3399	27.6555
.DAFADAVQR.	1.4694	24.1153	496.743	1077.58	21.1787	27.6555
.DVIIADcGK.	1.4694	24.1153	495.749	993.487	21.8979	27.645
.SLETENAGLR.	1.50082	24.1379	545.28	991.498	22.298	27.645
.VELDNMPLR.	1.48511	24.1379	543.784	1090.56	21.2587	27.6191
.SLNDLIEER.	1.47401	24.1379	544.783	1087.57	21.1527	27.6191
.NQAPPGLYTK.	1.52301	24.1379	544.79	1089.57	21.7083	27.6191
.GLSQSALPYR.	1.52301	24.1379	546.296	1089.58	21.7081	27.6191
.LVSLYFDTK.	1.49621	24.1379	543.298	1092.59	21.372	27.6191
.LLPDDPYEK.	1.45831	24.1379	545.277	1086.6	20.9756	27.6191
.QFAEMYVAK.	1.51191	24.1379	543.768	1090.55	21.5714	27.6191
.TISPMVMDAK.	1.49621	24.1379	546.775	1087.54	21.4128	27.6191
.SSEQILATLK.	1.51191	24.1379	545.311	1093.55	21.547	27.6191
.LLPDDPYEK.	1.45831	24.1469	545.277	1090.62	20.9438	27.6191
.YLPELMAEK.	1.50082	24.1469	547.284	1090.55	21.4422	27.6088
.TISPMVMDAK.	1.49621	24.1469	546.775	1094.57	21.3562	27.6088
.SLETENAGLR.	1.50082	24.1469	545.28	1093.55	21.418	27.6088
.VDILYNNIK.	1.49621	24.1469	546.308	1090.56	21.3884	27.6088
.SLVFEDDLR.	1.45831	24.1469	547.28	1092.62	20.9281	27.6088
.GLSQSALPYR.	1.52301	24.1469	546.296	1094.56	21.6675	27.6088
.SSEQILATLK.	1.51191	24.1469	545.311	1092.59	21.5548	27.6088
.LAWGQPVGLR.	1.52301	24.1469	548.817	1090.62	21.6996	27.6088
.MPFLSISSPK.	1.52301	24.1564	553.799	1097.63	21.6425	27.6088
.NTDEMVELR.	1.47401	24.1564	553.761	1107.6	20.9946	27.5979
.QDIAFAYQR.	1.49621	24.1564	556.28	1107.52	21.2531	27.5979
.GAYDIFLNAK.	1.49621	24.1564	556.293	1112.56	21.2135	27.5979
.SFLSQGQVLK.	1.52301	24.1564	553.814	1112.59	21.5225	27.5979
.GEELScEER.	1.47863	24.1564	554.732	1107.63	21.0481	27.5979
.VLTMPETcR.	1.51191	24.1564	553.77	1109.46	21.4195	27.5979
.IGGIGTVPVGR.	1.52301	24.1654	513.309	1107.54	21.5628	27.5979
.VANVELYYR.	1.51191	24.1746	563.798	1026.62	22.1137	27.5877
.WQNNLLPSR.	1.52301	24.1746	564.301	1127.6	21.4043	27.5772
.WLNENAVEK.	1.50082	24.1836	551.78	1128.6	21.1421	27.5772
.YDDMAAcMK.	1.4694	24.1836	552.712	1103.56	20.9723	27.5669
.SFLSQGQVLK.	1.52301	24.1836	553.814	1105.42	21.5797	27.5669
.DSFPWEVPK.	1.48511	24.1836	552.772	1107.63	21.1235	27.5669
.ILVATNLFGR.	1.52301	24.1836	552.333	1105.54	21.5788	27.5669
.NTDEMVELR.	1.47401	24.1836	553.761	1104.67	21.0175	27.5669
.LDDLVNWAR.	1.4694	24.1836	551.288	1107.52	20.9414	27.5669
.ELLTEFGYK.	1.50082	24.1836	550.287	1102.58	21.3458	27.5669
.cDEPILSNR.	1.48511	24.1836	552.261	1100.57	21.179	27.5669
.DPNNLFMVR.	1.49621	24.1836	553.277	1104.52	21.2768	27.5669
.SLVPLMGEVR.	1.51191	24.1836	550.81	1106.55	21.4426	27.5669
.ScFLcMVcK.	1.52301	24.1881	602.753	1101.62	21.6103	27.5669
.LVLVGDGGTGK.	1.49621	24.1972	508.293	1205.51	20.5254	27.5618
.EAGGGGVGGPGAK.	1.51191	24.1972	507.254	1016.59	22.2031	27.5514
.SLETENAGLR.	1.50082	24.2017	545.28	1014.51	22.0888	27.5514
.NQAPPGLYTK.	1.52301	24.2017	544.79	1090.56	21.7001	27.5463
.VAAMGALQGLR.	1.52301	24.2017	543.808	1089.58	21.7081	27.5463
.LLPDDPYEK.	1.45831	24.2017	545.277	1087.62	20.9676	27.5463
.QFAEMYVAK.	1.51191	24.2017	543.767	1090.55	21.5714	27.5463
.YESLTDPSK.	1.48511	24.2062	520.251	1087.53	21.2831	27.5463
.GDDLSTAILK.	1.4694	24.2062	516.782	1040.5	21.4856	27.5412
.VADISGDTQK.	1.4694	24.2062	517.262	1033.56	21.5448	27.5412
.DILIQYDR.	1.4694	24.2062	518.277	1034.52	21.5366	27.5412
.SIAAATSALVK.	1.52301	24.2062	516.308	1036.55	22.1579	27.5412
.AAAAAAAAAVSR.	1.52301	24.2217	500.78	1032.62	22.1925	27.5412
.TVVAPSAVAGK.	1.52301	24.2217	500.295	1001.56	22.4728	27.5235
.LQDEIQNMK.	1.48511	24.2262	559.779	1000.59	22.0245	27.5235
.VELQELNDR.	1.47401	24.2262	558.288	1119.56	20.9021	27.5184
.SADTLWGIQK.	1.49621	24.2262	559.795	1116.58	21.1821	27.5184
.EQGVLSFWR.	1.51191	24.2262	561.291	1119.59	21.3396	27.5184
.SLLSNLDEVK.	1.48511	24.2262	559.309	1122.58	21.0074	27.5184
.SLNILTAFQK.	1.52301	24.2353	567.83	1118.62	21.4747	27.5184
.ALELNMLSLK.	1.51191	24.2353	566.326	1135.66	21.215	27.5081
.QPEDDLFDR.	1.4315	24.2353	567.757	1132.65	20.3093	27.5081
.EDLQELNDR.	1.44721	24.2353	566.267	1135.51	20.4708	27.5081
.SLETENAGLR.	1.50082	24.2443	545.28	1132.53	21.1119	27.5081
.EIIDLVLDR.	1.45831	24.2443	543.314	1090.56	20.9443	27.4979
.NQAPPGLYTK.	1.52301	24.2443	544.79	1086.63	21.7324	27.4979
.AEEDEILNR.	1.46292	24.2443	544.765	1089.58	21.0063	27.4979
.FQMIPLDPK.	1.49621	24.2443	544.794	1089.53	21.3967	27.4979
.NADPILISLK.	1.49621	24.2443	542.324	1089.59	21.3962	27.4979
.QFAEMYVAK.	1.51191	24.2443	543.766	1084.65	21.6195	27.4979
.ALLDGQELMFR.	1.48511	24.2488	646.837	1087.53	21.2831	27.4979
.QDIAFAYQR.	1.49621	24.2579	556.28	1293.67	19.9385	27.4928
.INEILSNALK.	1.51191	24.2579	557.827	1112.56	21.395	27.4825
.LNLNNTVLSK.	1.52301	24.2579	558.325	1115.65	21.4982	27.4825
.VELQELNDR.	1.47401	24.2579	558.288	1116.65	20.9245	27.4825
.GTVEPQLEAR.	1.50082	24.2624	550.291	1116.58	21.2354	27.4825
.cDEPILSNR.	1.48511	24.2624	552.261	1100.58	21.179	27.4774
.GGIVDEGALLR.	1.48511	24.2624	550.309	1104.52	21.1479	27.4774
.VEFMDDTSR.	1.45831	24.2624	550.24	1100.62	20.8654	27.4774
.ELLTEFGYK.	1.50082	24.2624	550.287	1100.48	21.3625	27.4774
.LANVMMGPYR.	1.52301	24.2669	576.289	1100.57	21.6188	27.4774
.AFPMPGFDEH.	1.48491	24.2669	574.247	1152.58	20.7787	27.4723
.AALSALESFLK.	1.51191	24.2669	575.329	1148.49	21.1172	27.4723
.cPFTGNVSIR.	1.52301	24.2669	575.788	1150.66	21.2269	27.4723
.GVFNVQMEPK.	1.51191	24.2669	574.792	1151.58	21.094	27.4723
.NYITMDELR.	1.48511	24.2669	577.779	1149.58	20.8032	27.4723
.GGGFGGNDNFGR.	1.49621	24.2669	577.752	1155.56	20.8855	27.4723
.TcEESSFcK.	1.50082	24.2669	574.223	1155.5	20.9384	27.4723
.LLDNLLALIR.	1.49621	24.2669	577.369	1148.45	20.9385	27.4723
.MEIQEMQLK.	1.50082	24.2669	575.286	1154.74	20.9441	27.4723
.VLLPEYGGTK.	1.51191	24.2765	538.803	1150.57	21.1016	27.4723
.EDAVLEYLK.	1.47401	24.2765	540.285	1077.61	21.2328	27.4614
.WTGMIIGPPR.	1.52301	24.2855	564.305	1080.57	21.7824	27.4614
.ALELNMLSLK.	1.51191	24.2855	566.326	1128.61	21.2694	27.4512
.EDLQELNDR.	1.44721	24.2855	566.267	1132.65	20.4921	27.4512
.TLAAEMQELR.	1.50082	24.2946	581.3	1132.53	21.1119	27.4512
.TMQTLLSLVR.	1.52301	24.2946	581.337	1162.6	21.137	27.4409
.EIIDLVLDR.	1.45831	24.3036	543.313	1162.67	20.4003	27.4409
.YESLTDPSK.	1.48511	24.3081	520.25	1086.63	21.2903	27.4308
.LLAEPVPGIK.	1.51191	24.3081	518.824	1040.5	21.992	27.4257
.LLEPVLLLGK.	1.51191	24.3172	547.862	1037.65	22.0168	27.4257
.SIAFPSIGSGR.	1.52301	24.3172	546.296	1095.72	21.658	27.4154
.FADLSEAANR.	1.48511	24.3172	547.267	1092.59	21.2425	27.4154
.LTTDFGNAEK.	1.48511	24.3172	548.269	1094.53	21.227	27.4154
.VPAIYGVDTR.	1.49621	24.3172	545.798	1096.54	21.3404	27.4154
.WTGMIIGPPR.	1.52301	24.3217	564.305	1091.6	21.6917	27.4154
.IPGSPPESMGR.	1.51191	24.3217	564.279	1128.61	21.2694	27.4104
.MLLYTEVTR.	1.51191	24.3217	563.302	1128.56	21.2698	27.4104
.STLTDSLVcK.	1.49621	24.3217	562.287	1126.6	21.1044	27.4104
.FPLTTESAMK.	1.51191	24.3217	562.787	1124.57	21.3007	27.4104
.GLLQSGQIPGR.	1.52301	24.3217	563.322	1125.57	21.4201	27.4104
.VDILDPALLR.	1.4694	24.3217	562.837	1126.64	20.7946	27.4104
.VVDLLAPYAK.	1.49621	24.3262	544.821	1125.67	21.1116	27.4104
.FADLSEAANR.	1.48511	24.3262	547.267	1089.64	21.2661	27.4053
.EIIDLVLDR.	1.45831	24.3262	543.314	1094.53	20.913	27.4053
.VPAIYGVDTR.	1.49621	24.3262	545.798	1086.63	21.4201	27.4053
.LVIVGDGAcGK.	1.49621	24.3262	544.792	1091.6	21.38	27.4053
.VVWVEESDK.	1.47401	24.3262	545.774	1089.58	21.1366	27.4053
.ILMVGLDAAGK.	1.49621	24.3262	544.313	1091.55	21.3804	27.4053
.QDVDNASLAR.	1.4694	24.3262	544.77	1088.63	21.0901	27.4053
.SIAFPSIGSGR.	1.52301	24.3262	546.296	1089.54	21.7085	27.4053
.DYFEEYGK.	1.47401	24.3373	525.724	1092.59	21.1127	27.4053
.SEVATLTAAGK.	1.51191	24.3373	524.288	1051.45	21.8975	27.3928
.YSVDIPLDK.	1.4694	24.3373	525.28	1048.58	21.4175	27.3928
.GAAPPPPPVPR.	1.52301	24.3418	528.303	1050.56	22.036	27.3928
.TLETVPLER.	1.50082	24.3418	529.297	1056.61	21.7227	27.3877
.IAEVDASVVR.	1.48511	24.3418	529.796	1058.59	21.5203	27.3877
.GLEVTDDSPK.	1.45831	24.3418	530.761	1059.59	21.1937	27.3877
.VVIVDPETGK.	1.48511	24.3418	528.8	1061.52	21.4959	27.3877
.ILLLGAGESGK.	1.51191	24.3418	529.316	1057.6	21.8451	27.3877
.VLGMDPLPSK.	1.49621	24.3418	528.792	1058.63	21.6512	27.3877
.cVVVGDGAVGK.	1.49621	24.3418	530.776	1057.58	21.66	27.3877
.EVMLVGIGDK.	1.48511	24.3418	530.789	1061.55	21.4956	27.3877
.DINELNLPK.	1.48511	24.3418	528.29	1061.58	21.4954	27.3877
.EVLLPEVGAK.	1.50082	24.3418	527.811	1056.58	21.7229	27.3877
.VSAPGVQGDVK.	1.49621	24.3418	528.788	1055.62	21.6765	27.3877
.IPGSPPESMGR.	1.51191	24.3463	564.279	1057.58	21.8453	27.3877
.MLLYTEVTR.	1.51191	24.3463	563.302	1128.56	21.2698	27.3827
.TMQTLLSLVR.	1.52301	24.3554	581.337	1126.6	21.412	27.3827
.AIPQLQGYLR.	1.52301	24.3554	579.835	1162.67	21.1365	27.3724
.IMLPWDPTGK.	1.49621	24.3554	579.305	1159.67	20.855	27.3724
.TPPTMEEILK.	1.50082	24.3554	579.807	1158.61	20.9153	27.3724
.DcVGPEVEK.	1.47401	24.3599	516.737	1159.61	20.6023	27.3724
.DINAVAASLR.	1.49621	24.3599	515.288	1033.47	21.8663	27.3674
.DVQTALALAK.	1.49621	24.3599	515.301	1030.58	21.8915	27.3674
.STLNEIYFGK.	1.51191	24.3689	586.303	1030.6	22.0785	27.3674
.FVMQEEFSR.	1.50082	24.3689	586.774	1172.61	20.8123	27.3573
.ILLAELEQLK.	1.50082	24.3689	585.36	1173.55	20.8055	27.3573
.GMGPGTPAGYGR.	1.52301	24.378	560.764	1170.72	21.0767	27.3573
.ILGLLDAYLK.	1.49621	24.378	559.845	1121.53	21.1436	27.3471
.GcGTVLLSGPR.	1.52301	24.378	558.795	1119.69	21.4663	27.3471
.VLITTDLLAR.	1.49621	24.378	557.845	1117.59	21.1742	27.3471
.LQIEDFEAR.	1.47401	24.378	560.785	1115.69	20.9319	27.3471
.IFAQDGEGQR.	1.48511	24.378	560.773	1121.57	21.0152	27.3471
.DNLAEDIMR.	1.45831	24.3965	538.756	1121.55	20.7045	27.3471
.SVEAAAELSAK.	1.50082	24.3965	538.285	1077.51	21.5485	27.3263
.AANGVVLATEK.	1.51191	24.3965	536.802	1076.57	21.6861	27.3263
.GNIIISTPEK.	1.51191	24.3965	536.306	1073.6	21.7107	27.3263
.LVVVGDGAcGK.	1.49621	24.3965	537.784	1072.61	21.5347	27.3263
.TLIEAGLPQK.	1.51191	24.3965	535.316	1075.57	21.6944	27.3263
.LLIIGDSGVGK.	1.49621	24.3965	536.324	1070.63	21.5511	27.3263
.QDEQVGLPGK.	1.48511	24.3965	535.777	1072.65	21.4039	27.3263
.LAEVEAALEK.	1.48972	24.3965	536.798	1071.55	21.4672	27.3263
.VTLAVSDLQK.	1.49621	24.3965	537.314	1073.6	21.5266	27.3263
.ALAAGGVGSIVR.	1.52301	24.3965	535.819	1074.63	21.8318	27.3263
.VPPPWLIAMQR.	1.52301	24.4011	654.368	1071.64	21.8568	27.3263
.DVNAAIATIK.	1.49621	24.4055	508.292	1308.74	19.8438	27.3212
.IPGSPPESMGR.	1.51191	24.4147	564.279	1016.58	22.2031	27.3162
.STLTDSLVcK.	1.49621	24.4147	562.287	1128.56	21.0894	27.306
.IFAQDGEGQR.	1.48511	24.4147	560.773	1124.57	20.9921	27.306
.IEAAcFATIK.	1.51191	24.4147	562.294	1121.55	21.3243	27.306
.SITNTTVcTK.	1.52301	24.4147	562.784	1124.59	21.4278	27.306
.EYQDLLNVK.	1.48511	24.4147	561.295	1125.57	20.9845	27.306
.ILGLLDAYLK.	1.49621	24.4147	559.845	1122.59	21.1354	27.306
.VDILDPALLR.	1.4694	24.4147	562.837	1119.69	20.8476	27.306
.VVDLLAPYAK.	1.49621	24.4192	544.819	1125.67	21.1116	27.306
.LITPAVVSER.	1.51191	24.4192	542.822	1089.64	21.5788	27.3009
.ISDSVLVDIK.	1.4694	24.4192	544.814	1085.64	21.1139	27.3009
.LSLNIDPDAK.	1.4694	24.4192	543.295	1089.63	21.0821	27.3009
.QDAQVVLYR.	1.49621	24.4192	546.296	1086.59	21.4204	27.3009
.LVIVGDGAcGK.	1.49621	24.4192	544.792	1092.59	21.372	27.3009
.ILMVGLDAAGK.	1.49621	24.4192	544.313	1089.58	21.3962	27.3009
.LLADPTGAFGK.	1.49621	24.4192	545.301	1088.63	21.404	27.3009
.QDVDNASLAR.	1.4694	24.4192	544.77	1090.6	21.0744	27.3009
.AIPQLQGYLR.	1.52301	24.4237	579.836	1089.54	21.7085	27.3009
.IMLPWDPTGK.	1.49621	24.4237	579.305	1159.67	20.855	27.2959
.TAGTLFGEGFR.	1.51191	24.4237	578.293	1158.61	21.0413	27.2959
.FQIPPNAELK.	1.51191	24.4237	578.822	1156.59	21.0564	27.2959
.SVEAAAELSAK.	1.50082	24.4282	538.285	1157.64	20.9225	27.2959
.LVALAVIDEK.	1.48511	24.4282	535.826	1076.57	21.3719	27.2909
.LLIIGDSGVGK.	1.49621	24.4282	536.323	1071.65	21.5427	27.2909
.QDEQVGLPGK.	1.48511	24.4282	535.777	1072.65	21.404	27.2909
.TLIEAGLPQK.	1.51191	24.4282	535.316	1071.55	21.7277	27.2909
.DNLAEDIMR.	1.45831	24.4282	538.756	1070.63	21.1036	27.2909
.LAEVEAALEK.	1.48972	24.4282	536.798	1077.51	21.4184	27.2909
.ALAAGGVGSIVR.	1.52301	24.4282	535.819	1073.6	21.8404	27.2909
.VADIGLAAWGR.	1.49621	24.4373	564.812	1071.64	21.5428	27.2909
.VTLTSEEEAR.	1.48972	24.4373	567.785	1129.62	21.0066	27.2807
.MEIQEIQLK.	1.50082	24.4373	566.308	1135.57	21.0887	27.2807
.TIFAYFTGSK.	1.52301	24.4373	567.795	1132.62	21.3653	27.2807
.VVGcScVVVK.	1.52301	24.4418	553.79	1135.59	21.3422	27.2807
.ALDDMISTLK.	1.4694	24.4418	553.79	1107.58	20.941	27.2757
.LDVQFSGLTK.	1.49621	24.4418	554.306	1107.58	21.2527	27.2757
.FVNVVPTFGK.	1.52301	24.4418	554.313	1108.61	21.5542	27.2757
.DPNVVGQLAK.	1.49621	24.4559	520.79	1108.63	21.2444	27.2757
.TGLAVTVGQAK.	1.52301	24.4559	522.806	1041.58	22.1139	27.26
.TVGVEPAADGK.	1.48511	24.4559	522.274	1045.61	21.6297	27.26
.AQVADVVVSR.	1.49621	24.4559	522.296	1044.55	21.7707	27.26
.EGDLIAAQAR.	1.48511	24.4559	522.278	1044.59	21.6384	27.26
.ALSIGFETcR.	1.51191	24.4604	577.287	1044.56	21.9568	27.26
.SNFGYNIPLK.	1.52301	24.4604	576.806	1154.57	21.1973	27.2549
.LDELYGTWR.	1.48511	24.4604	576.788	1153.61	20.7733	27.2549
.EQQILTLFR.	1.51191	24.4604	574.327	1153.58	21.079	27.2549
.YIDQEELNK.	1.47401	24.4604	576.283	1148.65	20.6829	27.2549
.VLcLSQSEGR.	1.51191	24.4604	574.79	1152.57	21.0866	27.2549
.GQQLVMMPNK.	1.52301	24.4604	573.294	1149.58	21.2351	27.2549
.TGcNVLLIQK.	1.52301	24.4604	573.321	1146.59	21.2579	27.2549
.TILMcGPLIK.	1.52301	24.4604	573.325	1146.64	21.2575	27.2549
.IMLPWDPTGK.	1.49621	24.4649	579.305	1146.65	20.952	27.2549
.LDELYGTWR.	1.48511	24.4649	576.788	1158.61	20.7364	27.2499
.YIDQEELNK.	1.47401	24.4649	576.283	1153.58	20.6466	27.2499
.SNFGYNIPLK.	1.52301	24.4649	576.806	1152.57	21.2125	27.2499
.FQIPPNAELK.	1.51191	24.4649	578.822	1153.61	21.0787	27.2499
.VFSGLVSTGLK.	1.52301	24.474	554.324	1157.64	21.1742	27.2499
.QVLLGDQIPK.	1.49621	24.474	555.83	1108.65	21.2443	27.2398
.VVGcScVVVK.	1.52301	24.474	553.788	1111.66	21.5299	27.2398
.FVNVVPTFGK.	1.52301	24.474	554.313	1107.58	21.5625	27.2398
.SPPGQVTEAVK.	1.51191	24.4785	556.801	1108.63	21.4261	27.2398
.GDEELDSLIK.	1.44721	24.4785	559.782	1113.6	20.6354	27.2348
.VLITTDLLAR.	1.49621	24.4785	557.845	1119.56	21.1589	27.2348
.FNVIQPGPIK.	1.52301	24.4785	556.827	1115.69	21.4979	27.2348
.GcGTVLLSGPR.	1.52301	24.4785	558.795	1113.65	21.514	27.2348
.TATPEIVDNK.	1.48511	24.483	544.285	1117.59	21.0459	27.2348
.IADGYEQAAR.	1.48511	24.483	547.267	1088.57	21.2747	27.2298
.LLADPTGAFGK.	1.49621	24.483	545.301	1094.53	21.3564	27.2298
.LITPAVVSER.	1.51191	24.483	542.822	1090.6	21.571	27.2298
.ISDSVLVDIK.	1.4694	24.483	544.814	1085.64	21.1139	27.2298
.VAQPTITDNK.	1.49621	24.483	543.793	1089.63	21.3959	27.2298
.LVLLGESAVGK.	1.51191	24.483	543.332	1087.59	21.5955	27.2298
.VDVADQAQDK.	1.4426	24.483	544.765	1086.66	20.7896	27.2298
.LVIVGDGAcGK.	1.49621	24.483	544.792	1089.53	21.3967	27.2298
.DLASVQALLR.	1.49621	24.483	543.319	1089.58	21.3962	27.2298
.IAVAAQNcYK.	1.52301	24.4875	569.289	1086.64	21.7323	27.2298
.VTLTSEEEAR.	1.48972	24.4875	567.785	1138.58	20.9386	27.2248
.YEWDVAEAR.	1.47401	24.4875	569.762	1135.57	20.7805	27.2248
.TLIPTEPVDR.	1.48511	24.4875	570.817	1139.52	20.8785	27.2248
.VDSLLENLEK.	1.47401	24.4966	580.314	1141.63	20.7351	27.2248
.LFDQAFGLPR.	1.49621	24.4966	582.315	1160.63	20.8479	27.2147
.AIEENNNFSK.	1.50082	24.4966	583.278	1164.63	20.8708	27.2147
.SQMLAMNIEK.	1.51191	24.4966	582.791	1166.56	20.9823	27.2147
.IAVAAQNcYK.	1.52301	24.5011	569.29	1165.58	21.1148	27.2147
.TYLEEELDK.	1.46292	24.5011	570.277	1138.58	20.6299	27.2097
.TLIPTEPVDR.	1.48511	24.5011	570.817	1140.55	20.8707	27.2097
.YEWDVAEAR.	1.47401	24.5011	569.762	1141.63	20.7351	27.2097
.LQQLPADFGR.	1.49621	24.5011	572.809	1139.52	21.0058	27.2097
.VNVPGSQAQLK.	1.52301	24.5011	570.822	1145.62	21.2653	27.2097
.NSLPDTVQIR.	1.49621	24.5011	571.812	1141.64	20.9897	27.2097
.YLTAEAFGFK.	1.51191	24.5166	573.795	1143.62	21.1542	27.2097
.TGcNVLLIQK.	1.52301	24.5166	573.321	1147.59	21.2502	27.1925
.YPVNSVNILK.	1.52301	24.5166	573.83	1146.64	21.2575	27.1925
.NSLPDTVQIR.	1.49621	24.5166	571.812	1147.66	20.9444	27.1925
.TFDEIASGFR.	1.48511	24.5166	571.777	1143.62	20.8477	27.1925
.LQQLPADFGR.	1.49621	24.5166	572.809	1143.55	20.9753	27.1925
.cLGLTEAQTR.	1.51191	24.5166	574.79	1145.62	21.139	27.1925
.AMLPPNSFQGK.	1.52301	24.5211	595.305	1149.58	21.2351	27.1925
.GPLQSVQVFGR.	1.52301	24.5211	594.33	1190.61	20.9312	27.1875
.VcMVYDLYK.	1.49621	24.5211	595.783	1188.66	20.6444	27.1875
.VANVSLLALYK.	1.52301	24.5211	595.861	1191.57	20.9243	27.1875
.VATWFNQPAR.	1.52301	24.5211	595.309	1191.72	20.9232	27.1875
.ISEQFTAMFR.	1.51191	24.5348	615.302	1190.62	20.8069	27.1875
.LITPAVVSER.	1.51191	24.5393	542.822	1230.6	20.5263	27.1723
.YGVSGYPTLK.	1.52301	24.5393	542.787	1085.64	21.7404	27.1673
.VLEEGSVEAR.	1.48972	24.5393	544.783	1085.57	21.3529	27.1673
.VAQPTITDNK.	1.49621	24.5393	543.793	1089.57	21.3964	27.1673
.EVPAVPETLK.	1.50082	24.5393	541.808	1087.59	21.4662	27.1673
.AVLLAGPPGTGK.	1.52301	24.5393	540.824	1083.62	21.7572	27.1673
.LVLLGESAVGK.	1.51191	24.5393	543.332	1081.65	21.6442	27.1673
.APDFVFYAPR.	1.49621	24.5437	591.801	1086.66	21.4199	27.1673
.SIPMTVDFIR.	1.49621	24.5437	589.816	1183.6	20.6806	27.1624
.PLELELcPGR.	1.50082	24.5437	592.311	1179.63	20.7613	27.1624
.ISGLIYEETR.	1.50082	24.5437	590.814	1184.62	20.7253	27.1624
.AVLFcLSEDK.	1.48511	24.5437	591.297	1181.63	20.5694	27.1624
.AEPVEVVAPR.	1.50082	24.5482	533.798	1182.59	20.7399	27.1624
.EPAAPVSIQR.	1.51191	24.5482	534.296	1067.6	21.7608	27.1575
.YLAEVASGEK.	1.50082	24.5482	533.774	1068.59	21.6222	27.1575
.ETEGDVTSVK.	1.47401	24.5482	532.759	1067.55	21.3148	27.1575
.DGYNYTLSK.	1.49621	24.5574	530.75	1065.52	21.5936	27.1575
.YGVIIVGNPK.	1.52301	24.5574	530.313	1061.5	21.9423	27.1473
.LEELTMDGAK.	1.47401	24.5619	553.774	1060.63	21.3719	27.1473
.EIDGGLETLR.	1.47401	24.5619	551.791	1107.55	20.995	27.1423
.VFSGLVSTGLK.	1.52301	24.5619	554.324	1103.58	21.5945	27.1423
.VVLPIEAPIR.	1.51191	24.5619	553.85	1108.65	21.426	27.1423
.TEVSLTLTNK.	1.51191	24.5619	553.309	1107.7	21.4335	27.1423
.GPAGDATVASEK.	1.48511	24.5619	551.772	1106.62	21.1314	27.1423
.GTEVQVDDIK.	1.45831	24.5619	552.283	1103.54	20.8426	27.1423
.VSGGLEVLAEK.	1.50082	24.5619	551.311	1104.57	21.33	27.1423
.DAVLLLFANK.	1.49621	24.5619	552.327	1102.62	21.2919	27.1423
.MGESDDSILR.	1.45831	24.5664	561.758	1104.65	20.834	27.1423
.VEYSEEELK.	1.47863	24.5664	563.269	1123.52	20.9252	27.1373
.ALAVGGLGSIIR.	1.52301	24.5664	563.851	1126.54	21.4126	27.1373
.IDYIAGLDSR.	1.4694	24.5664	561.793	1127.7	20.7866	27.1373
.ILLLGLDNAGK.	1.49621	24.5664	563.845	1123.59	21.1277	27.1373
.DLFPYEESK.	1.47401	24.5664	564.266	1127.69	20.8401	27.1373
.GEFGGFGSVSGK.	1.51191	24.5664	564.77	1128.53	21.27	27.1373
.FDVSGYPTIK.	1.49621	24.5664	563.793	1129.54	21.0819	27.1373
.DVNAAIATIK.	1.49621	24.5759	508.29	1127.59	21.0969	27.1373
.DGIVLGADTR.	1.4694	24.5759	508.772	1016.58	21.692	27.1268
.GPLQSVQVFGR.	1.52301	24.5804	594.33	1017.54	22.3271	27.1268
.VANVSLLALYK.	1.52301	24.5804	595.861	1188.66	20.9453	27.1219
.VDSLLENLEK.	1.47401	24.594	580.314	1191.72	20.3723	27.1219
.VLISTDVWAR.	1.49621	24.594	580.327	1160.63	20.8479	27.1069
.LVFPQDLLEK.	1.48511	24.5985	601.345	1160.65	20.7214	27.1069
.QMLPLNTNIR.	1.52301	24.5985	600.332	1202.69	20.8446	27.1019
.LLLNNDNLLR.	1.49621	24.5985	599.351	1200.66	20.5594	27.1019
.IQLINNMLDK.	1.49621	24.5985	601.334	1198.7	20.5732	27.1019
.IDYIAGLDSR.	1.4694	24.603	561.793	1202.67	20.244	27.1019
.MGESDDSILR.	1.45831	24.603	561.758	1123.59	20.689	27.097
.MISDAIPELK.	1.48511	24.603	558.802	1123.52	21.0002	27.097
.AAGSGELGVTMK.	1.51191	24.603	560.787	1117.6	21.3552	27.097
.SGEGEVSGLMR.	1.50082	24.603	561.266	1121.57	21.1964	27.097
.DQLIYNLLK.	1.49621	24.603	560.326	1122.53	21.1359	27.097
.IVPNVLLEQGK.	1.51191	24.6075	605.364	1120.65	21.3313	27.097
.EFPGFLENQK.	1.50082	24.6075	604.801	1210.73	20.5405	27.092
.AEPVEVVAPR.	1.50082	24.6167	533.798	1209.6	20.5483	27.092
.ETEGDVTSVK.	1.47401	24.6167	532.759	1067.6	21.3144	27.0819
.IVNSAQTGSFK.	1.52301	24.6212	576.306	1065.52	21.9083	27.0819
.VQPNEAVYTK.	1.51191	24.6212	574.801	1152.61	21.0862	27.0769
.TLVEDLFADK.	1.45831	24.6212	575.803	1149.6	20.4953	27.0769
.FDAGELITQR.	1.48511	24.6212	575.299	1151.61	20.7881	27.0769
.TVESLEETLK.	1.48972	24.6212	574.806	1150.6	20.8484	27.0769
.FAEAFEAIPR.	1.50082	24.6212	575.798	1149.61	20.9824	27.0769
.cLGLTEAQTR.	1.51191	24.6212	574.79	1151.6	21.0939	27.0769
.YIDQEELNK.	1.47401	24.6212	576.283	1149.58	20.676	27.0769
.ESYSIYVYK.	1.51191	24.6212	576.283	1152.57	21.0866	27.0769
.ISGLIYEETR.	1.50082	24.6257	590.814	1152.57	20.9603	27.0769
.NPPPNSDPNLR.	1.49621	24.6352	610.805	1181.63	20.6948	27.072
.LASDLLEWIR.	1.48511	24.6352	608.34	1221.61	20.29	27.0615
.AQNDLIWNIK.	1.49621	24.6352	607.83	1216.68	20.4477	27.0615
.FWYFVSQLK.	1.52301	24.6352	609.321	1215.66	20.7529	27.0615
.YDEMVESMK.	1.47401	24.6397	566.238	1218.64	20.1862	27.0615
.TPVEVPVGGFK.	1.51191	24.6397	565.316	1132.48	21.2395	27.0566
.IIFVVGGPGSGK.	1.52301	24.6397	565.832	1130.63	21.3807	27.0566
.DVNQQEFVR.	1.48511	24.6397	567.781	1131.66	20.9379	27.0566
.GAVAEDGDELR.	1.44721	24.6397	566.267	1135.56	20.4705	27.0566
.IITVSMEDVK.	1.48511	24.6397	567.807	1132.53	20.9313	27.0566
.SDGIYIINLK.	1.49621	24.6397	568.322	1135.61	21.0354	27.0566
.YNSQLLSFVR.	1.52301	24.6442	613.83	1136.64	21.3341	27.0566
.ScLLLQFTDK.	1.49621	24.6442	612.818	1227.66	20.3723	27.0517
.ISEQFTAMFR.	1.51191	24.6442	615.303	1225.64	20.5605	27.0517
.DNPLDPVLAK.	1.4694	24.6533	541.298	1230.61	20.0538	27.0517
.IVAVTGAEAQK.	1.51191	24.6533	543.811	1082.6	21.6364	27.0417
.EVPAVPETLK.	1.50082	24.6533	541.809	1087.62	21.4659	27.0417
.YLAEVATGEK.	1.50082	24.6533	540.782	1083.62	21.4985	27.0417
.IGGGIDVPVPR.	1.49621	24.6533	540.314	1081.56	21.4613	27.0417
.VAGVVAPTLPR.	1.52301	24.6533	540.332	1080.63	21.7819	27.0417
.EANNFLWPFK.	1.51191	24.6578	633.319	1080.66	21.6523	27.0417
.LDVTILSPSR.	1.49621	24.6623	550.819	1266.64	20.1123	27.0367
.VEPADASGTEK.	1.47401	24.6623	552.264	1101.64	21.0412	27.0318
.VSGGLEVLAEK.	1.50082	24.6623	551.311	1104.53	21.3303	27.0318
.IDEMPEAAVK.	1.47401	24.6623	551.776	1102.62	21.0335	27.0318
.EGQEDQGLTK.	1.47401	24.6623	552.762	1103.55	21.0262	27.0318
.SISLYYTGEK.	1.51191	24.6668	580.795	1105.52	21.4508	27.0318
.ILDILGETcK.	1.48511	24.6668	581.313	1161.59	20.7145	27.0269
.VVPEMTEILK.	1.50082	24.6668	579.826	1162.63	20.8856	27.0269
.FSPAGPILSIR.	1.52301	24.6668	579.337	1159.65	21.1591	27.0269
.LYQVEYAFK.	1.51191	24.6668	580.803	1158.67	21.0408	27.0269
.IPILYGEVEK.	1.50082	24.6668	580.832	1161.61	20.8931	27.0269
.LWEEQLAAAK.	1.50082	24.6668	579.811	1161.66	20.8927	27.0269
.VAASVLNPYVK.	1.52301	24.6668	580.837	1159.62	21.1593	27.0269
.cVVILPDSVR.	1.49621	24.6668	579.321	1161.67	20.8402	27.0269
.NNTQVLINcR.	1.52301	24.7005	616.314	1158.64	21.1667	27.0269
.YNSQLLSFVR.	1.52301	24.7005	613.83	1232.63	20.635	26.99
.QLPPNGDPNFK.	1.49621	24.7005	613.812	1227.66	20.3723	26.99
.VYVGNLGTGAGK.	1.52301	24.705	568.309	1227.62	20.6695	26.99
.SDGIYIINLK.	1.49621	24.705	568.322	1136.62	21.0278	26.9851
.ESYSVYVYK.	1.51191	24.705	569.276	1136.64	21.2075	26.9851
.LVILEGELER.	1.48972	24.7141	585.84	1138.55	20.9388	26.9851
.VSGGLEVLAEK.	1.50082	24.7186	551.311	1171.68	20.8191	26.9752
.IDEMPEAAVK.	1.47401	24.7186	551.776	1102.62	21.0335	26.9702
.VETTEDLVAK.	1.47401	24.7186	552.793	1103.55	21.0262	26.9702
.VFASLPQVER.	1.51191	24.7231	573.319	1105.59	21.4503	26.9702
.VLTVINQTQK.	1.52301	24.7231	572.341	1146.64	21.2575	26.9653
.TYSVVPMTSR.	1.52301	24.7231	570.79	1144.68	21.2724	26.9653
.ISGLGLTPEQK.	1.51191	24.7231	571.824	1141.58	21.1697	26.9653
.FSPAGPVLSIR.	1.52301	24.7231	572.33	1143.65	21.2803	26.9653
.GTITVSAQELK.	1.51191	24.7231	573.822	1144.66	21.1463	26.9653
.STEPELIQVK.	1.50082	24.7231	572.316	1147.64	20.9972	26.9653
.YGIQMPAFSK.	1.52301	24.7231	571.289	1144.63	21.2728	26.9653
.IVAVTGAEAQK.	1.51191	24.7276	543.811	1142.58	21.1621	26.9653
.DALNIETAIK.	1.48511	24.7276	544.303	1087.62	21.2823	26.9604
.DAVLLVFANK.	1.49621	24.7276	545.319	1088.61	21.4041	26.9604
.ALcDPLEEVR.	1.47401	24.7367	601.298	1090.64	21.1282	26.9604
.LITLEEEMTK.	1.48972	24.7367	603.818	1202.6	20.4731	26.9505
.ALQIPEVYLR.	1.51191	24.7367	601.351	1207.64	20.6859	26.9505
.AQLMADFQAGR.	1.49621	24.7367	604.298	1202.7	20.545	26.9505
.GFYIYQEGVK.	1.51191	24.7367	602.306	1208.6	20.6792	26.9505
.QEYLDTLYR.	1.48511	24.7367	600.798	1204.61	20.4072	26.9505
.NVIGLQMGTNR.	1.52301	24.7367	601.818	1201.6	20.8524	26.9505
.NPFLAAVTTNR.	1.52301	24.7367	602.328	1203.64	20.8378	26.9505
.SIQEIQELDK.	1.47401	24.7367	601.818	1204.66	20.2822	26.9505
.AAGPLLTDEcR.	1.48511	24.7367	601.795	1203.64	20.414	26.9505
.SEMTPEELQK.	1.48972	24.7412	596.282	1203.59	20.4661	26.9505
.MVPAGMGAGLER.	1.51191	24.7412	594.797	1192.56	20.793	26.9456
.VELcSFSGYK.	1.51191	24.7412	595.28	1189.59	20.8143	26.9456
.VVNVSSIMSVR.	1.52301	24.7412	595.832	1190.56	20.9316	26.9456
.DSTLIMQLLR.	1.49621	24.7412	595.334	1191.66	20.623	26.9456
.AVDPEDDFQR.	1.4315	24.7412	596.267	1190.67	19.8965	26.9456
.ALELDSNLYR.	1.48511	24.7412	597.312	1192.53	20.4919	26.9456
.GLDPYNVLAPK.	1.49621	24.7412	593.827	1194.62	20.602	26.9456
.LLFNDVQTLK.	1.49621	24.7412	595.843	1187.65	20.6516	26.9456
.VGFQYEGTYK.	1.51191	24.7412	596.288	1191.69	20.7993	26.9456
.FSDQFPLPLK.	1.49621	24.7412	596.324	1192.58	20.6165	26.9456
.ALAAAGYDVEK.	1.48511	24.7457	554.288	1192.65	20.4911	26.9456
.VVNVSSIMSVR.	1.52301	24.7598	595.832	1108.58	21.5545	26.9407
.SEMTPEELQK.	1.48972	24.7598	596.282	1191.66	20.55	26.9254
.DSTLIMQLLR.	1.49621	24.7598	595.334	1192.56	20.6166	26.9254
.MVPAGMGAGLER.	1.51191	24.7598	594.797	1190.67	20.8066	26.9254
.VELcSFSGYK.	1.51191	24.7598	595.282	1189.59	20.8143	26.9254
.LLFNDVQTLK.	1.49621	24.7598	595.843	1190.56	20.6309	26.9254
.GLDPYNVLAPK.	1.49621	24.7598	593.827	1191.69	20.6229	26.9254
.FSDQFPLPLK.	1.49621	24.7598	596.324	1187.65	20.6516	26.9254
.VGFQYEGTYK.	1.51191	24.7598	596.288	1192.65	20.7924	26.9254
.ISGLIYEETR.	1.50082	24.7643	590.814	1192.58	20.6684	26.9254
.FVELPGAEMGK.	1.50082	24.7643	589.3	1181.63	20.7469	26.9205
.FMQASEDLLK.	1.48511	24.7643	591.297	1178.6	20.5911	26.9205
.GVLMYGPPGTGK.	1.52301	24.7643	588.808	1182.59	20.9894	26.9205
.TLMAQSIYGGR.	1.52301	24.7779	598.808	1177.62	21.0259	26.9205
.ITLDNAYMEK.	1.48511	24.7779	599.294	1197.62	20.4561	26.9057
.EGYSGVGLLSR.	1.51191	24.7824	569.299	1198.59	20.7499	26.9057
.VYVGNLGTGAGK.	1.52301	24.7824	568.309	1138.6	21.3191	26.9008
.LGEQVFGTTGK.	1.51191	24.7824	568.801	1136.62	21.2077	26.9008
.ESYSVYVYK.	1.51191	24.7824	569.277	1137.6	21.2001	26.9008
.SDGIYIINLK.	1.49621	24.7824	568.322	1138.55	21.0131	26.9008
.IYGISFPDPK.	1.49621	24.7824	568.803	1136.64	21.0276	26.9008
.LTPEEEEILNK.	1.47863	24.7869	657.842	1137.61	20.8183	26.9008
.FcIWTESAFR.	1.51191	24.7869	658.808	1315.68	19.97	26.8959
.EAALSTALSEK.	1.50082	24.7961	560.296	1317.62	19.8385	26.8959
.DNQLSEVANK.	1.48511	24.7961	559.278	1120.59	21.0227	26.8859
.LAAIAESGVER.	1.50082	24.7961	558.306	1118.56	21.2199	26.8859
.DPNSPLYSVK.	1.49621	24.7961	560.288	1116.61	21.1818	26.8859
.SEGVVAVLLTK.	1.51191	24.7961	558.337	1120.58	21.3319	26.8859
.TVIFVATGEGK.	1.51191	24.7961	561.314	1116.67	21.3625	26.8859
.ILDMccAPGGK.	1.49621	24.8006	611.275	1122.63	21.1351	26.8859
.GIGTDEFTLNR.	1.48511	24.8006	611.807	1222.55	20.2836	26.8811
.LFPETWTAEK.	1.50082	24.8006	611.311	1223.61	20.4513	26.8811
.SSSGLLEWESK.	1.50082	24.8006	611.801	1222.62	20.4581	26.8811
.SIFSAVLDELK.	1.48511	24.8006	611.341	1223.6	20.2764	26.8811
.cSGPGLSPGMVR.	1.52301	24.8006	609.292	1222.68	20.7038	26.8811
.AMLDQLMGTSR.	1.49621	24.8006	611.8	1218.58	20.4345	26.8811
.NLAGDVcAIMR.	1.49621	24.8006	610.3	1223.6	20.4001	26.8811
.DNQLSEVANK.	1.48511	24.8146	559.278	1220.6	20.2969	26.8811
.VAEEEETSVK.	1.47863	24.8146	560.772	1118.56	20.9633	26.8659
.LEAIEDDSVK.	1.44721	24.8146	559.782	1121.54	20.5752	26.8659
.EAALSTALSEK.	1.50082	24.8146	560.299	1119.56	21.2121	26.8659
.LAAIAESGVER.	1.50082	24.8146	558.306	1120.6	21.204	26.8659
.TVIFVATGEGK.	1.51191	24.8146	561.314	1116.61	21.363	26.8659
.SEGVVAVLLTK.	1.51191	24.8146	558.337	1122.63	21.3159	26.8659
.DPNSPLYSVK.	1.49621	24.8146	560.288	1116.67	21.1814	26.8659
.ALLTPVAIAAGR.	1.52301	24.8191	576.859	1120.58	21.4593	26.8659
.AGGPTTPLSPTR.	1.52301	24.8191	577.812	1153.72	21.2038	26.861
.GLGLDDALEPR.	1.45831	24.8191	578.304	1155.62	20.4513	26.861
.ENGVYLIDVK.	1.48511	24.8191	575.311	1156.61	20.7512	26.861
.EAESSPFVER.	1.48972	24.8191	575.772	1150.62	20.8482	26.861
.ITESEEVVSR.	1.48972	24.8191	574.793	1151.54	20.8413	26.861
.ALQATVGNSYK.	1.52301	24.8191	576.306	1149.59	21.2351	26.861
.EGVVEcSFVK.	1.50082	24.8191	577.282	1152.61	20.96	26.861
.VEAQVYILSK.	1.51191	24.8191	575.329	1154.56	21.0716	26.861
.VTLPAGPDILR.	1.49621	24.8191	576.343	1150.66	20.922	26.861
.YSLDPENPTK.	1.48511	24.8236	582.283	1152.69	20.7801	26.861
.IANPVEGSTDR.	1.48511	24.8236	579.791	1164.57	20.6928	26.8562
.SIYYITGESK.	1.51191	24.8236	580.796	1159.58	21.034	26.8562
.VLTLSDDLER.	1.45831	24.8236	580.812	1161.59	20.4081	26.8562
.EEGSPLELER.	1.47863	24.8236	579.785	1161.62	20.6403	26.8562
.GVILYGPPGTGK.	1.52301	24.8236	579.83	1159.57	21.1597	26.8562
.VAASVLNPYVK.	1.52301	24.8236	580.837	1159.66	21.1591	26.8562
.AELMEISEDK.	1.46292	24.8236	582.776	1161.67	20.4604	26.8562
.VGSTSENITQK.	1.51191	24.8236	582.299	1165.55	20.9897	26.8562
.IAEVDcTAER.	1.47401	24.8236	582.272	1164.6	20.566	26.8562
.LVIIEGDLER.	1.47401	24.8236	578.832	1164.54	20.5664	26.8562
.ALDEGDIALLK.	1.45831	24.8236	579.324	1157.66	20.4365	26.8562
.LYLINSPVVR.	1.52301	24.8327	587.353	1158.65	21.1666	26.8562
.GILLYGPPGTGK.	1.52301	24.8327	586.837	1174.71	21.0472	26.8463
.IALTDNALIAR.	1.49621	24.8327	585.846	1173.67	20.7524	26.8463
.ADLLLSTQPGR.	1.49621	24.8327	585.827	1171.69	20.7668	26.8463
.FLDGIYVSEK.	1.48511	24.8327	585.806	1171.65	20.6412	26.8463
.ELIPTEEALR.	1.48972	24.8327	585.822	1171.61	20.6939	26.8463
.GVEIcIATPGR.	1.51191	24.8327	586.808	1171.64	20.9448	26.8463
.LVILEGELER.	1.48972	24.8327	585.84	1173.62	20.6793	26.8463
.MIGGPILPSER.	1.51191	24.8327	585.321	1171.68	20.9445	26.8463
.TLEDPDLNVR.	1.45831	24.8327	586.301	1170.64	20.3431	26.8463
.EVVEEAENGR.	1.47863	24.8372	566.267	1172.6	20.5607	26.8463
.LATNAAVTVLR.	1.52301	24.8372	564.84	1132.53	21.3659	26.8415
.VTADVINAAEK.	1.48511	24.8372	565.806	1129.68	20.953	26.8415
.IGVPSATEIIK.	1.51191	24.8372	564.337	1131.61	21.2462	26.8415
.DNILPELGVR.	1.48511	24.8372	563.317	1128.67	20.9607	26.8415
.TMLYTPQEMK.	1.51191	24.8555	621.299	1126.63	21.2847	26.8415
.ASILNTWISLK.	1.52301	24.8555	623.364	1242.6	20.5668	26.8217
.TNQELQEINR.	1.50082	24.8555	622.815	1246.73	20.2946	26.8217
.VLTPEEQLADK.	1.47401	24.8555	621.832	1245.63	20.0053	26.8217
.NLSPDGQYVPR.	1.49621	24.8555	623.315	1243.66	20.2642	26.8217
.NVIQSVLQAIR.	1.52301	24.8555	620.872	1246.63	20.5394	26.8217
.FFADLLDYIK.	1.4694	24.8555	622.832	1241.74	19.9797	26.8217
.LLANMVYQYK.	1.52301	24.8555	621.831	1245.66	20.546	26.8217
.VVSPWNSEDAK.	1.48511	24.86	616.301	1243.66	20.1414	26.8217
.EELSNVLAAMR.	1.50082	24.86	616.819	1232.6	20.3899	26.8168
.EMVQNLMVLR.	1.51191	24.86	616.828	1233.64	20.5056	26.8168
.VLTELLEQER.	1.48972	24.86	615.34	1233.66	20.2596	26.8168
.LIALLEVLSQK.	1.51191	24.86	613.89	1230.68	20.5258	26.8168
.EVcGFAPYER.	1.50082	24.86	614.277	1227.78	20.4227	26.8168
.VYSLFLDESR.	1.48511	24.86	614.814	1228.55	20.2428	26.8168
.SQEQILEILR.	1.50082	24.86	614.848	1229.63	20.4101	26.8168
.VALSNMNVIDR.	1.49621	24.86	616.327	1229.7	20.3584	26.8168
.YSLDPENPTK.	1.48511	24.8756	582.283	1232.65	20.2151	26.8168
.ELIPTEEALR.	1.48972	24.8756	585.822	1164.57	20.7452	26.8
.TWIEVSGSSAK.	1.51191	24.8756	582.798	1171.64	20.9448	26.8
.FLDGIYVSEK.	1.48511	24.8756	585.806	1165.6	20.6852	26.8
.FGEVVDcTIK.	1.48511	24.8756	584.289	1171.61	20.6415	26.8
.IALTDNALIAR.	1.49621	24.8756	585.846	1168.58	20.7895	26.8
.AELMEISEDK.	1.46292	24.8756	582.776	1171.69	20.3883	26.8
.AAYEAELGDAR.	1.47401	24.8756	583.278	1165.55	20.5591	26.8
.VLAELYVSDR.	1.48511	24.8756	582.817	1166.56	20.6782	26.8
.FLSAIVSSVDK.	1.49621	24.8756	583.327	1165.63	20.8111	26.8
.QGNLSSQVPLK.	1.52301	24.8756	585.827	1166.65	21.1068	26.8
.VEAQVYILSK.	1.51191	24.8846	575.329	1171.65	20.9447	26.8
.DPLVIELGQK.	1.48511	24.8937	556.322	1150.66	20.7952	26.7903
.AQLEPVASPAK.	1.51191	24.8937	555.811	1112.64	21.3943	26.7805
.DQEFTVDTR.	1.45831	24.8937	555.757	1111.62	20.7802	26.7805
.TGAAPIIDVVR.	1.49621	24.8937	556.328	1111.51	21.2217	26.7805
.DADPILISLR.	1.4694	24.8937	556.819	1112.66	20.9017	26.7805
.FEVAQVESLR.	1.50082	24.8982	589.314	1113.64	21.2584	26.7805
.VTELALTASDR.	1.48511	24.8982	588.317	1178.63	20.5909	26.7757
.VEGPAFTDAIR.	1.48511	24.8982	588.306	1176.63	20.6053	26.7757
.EVFEDAAEIR.	1.46292	24.8982	589.79	1176.61	20.3532	26.7757
.NFGIGQDIQPK.	1.49621	24.9027	608.82	1179.58	20.7096	26.7757
.NFEDVAFDEK.	1.44721	24.9027	607.272	1217.64	19.8917	26.7709
.ALVDGPcTQVR.	1.49621	24.9027	608.312	1214.54	20.4625	26.7709
.NLQYYDISAK.	1.49621	24.9027	607.806	1216.62	20.4481	26.7709
.SLEDQVEMLR.	1.47401	24.9027	610.303	1215.61	20.2068	26.7709
.ALLANALTSALR.	1.52301	24.9027	607.367	1220.61	20.7183	26.7709
.ALQAQEIEcR.	1.50082	24.9027	609.301	1214.73	20.5126	26.7709
.cGPMVLDALIK.	1.49621	24.9027	608.825	1218.6	20.4344	26.7709
.LLEEIcNLGR.	1.50082	24.9027	608.821	1217.65	20.4924	26.7709
.LNDYIFSFDK.	1.4694	24.9072	631.309	1217.64	20.1413	26.7709
.FLLADNLYcK.	1.49621	24.9072	628.821	1262.62	20.1386	26.766
.NPNGPYPYTLK.	1.52301	24.9072	632.322	1257.64	20.4653	26.766
.LQLIPGVcGFR.	1.52301	24.9072	630.35	1264.64	20.4187	26.766
.YIIIGDTGVGK.	1.49621	24.9164	568.322	1260.7	20.1512	26.766
.EAIEGTYIDK.	1.47401	24.9164	569.785	1136.64	20.7724	26.7561
.DIVQFVPYR.	1.49621	24.9164	568.809	1139.57	21.0054	26.7561
.DGVGMVEYLR.	1.48511	24.9164	569.782	1137.62	20.8928	26.7561
.DAGMQLQGYR.	1.49621	24.9164	569.769	1139.56	21.0055	26.7561
.AELIVQPELK.	1.50082	24.9164	570.337	1139.54	21.0585	26.7561
.FPLDSTGSELK.	1.48511	24.9254	597.306	1140.67	20.8698	26.7561
.EVFSMAGVVVR.	1.51191	24.9254	597.321	1194.61	20.7783	26.7465
.AQMVQEDLEK.	1.47401	24.9254	595.79	1194.64	20.3519	26.7465
.LAPEYEAAATR.	1.50082	24.9254	596.304	1191.58	20.6755	26.7465
.IDIIPNPQER.	1.48511	24.9254	597.827	1192.61	20.4914	26.7465
.DSTLIMQLLR.	1.49621	24.9254	595.334	1195.65	20.5947	26.7465
.DQEFTVDTR.	1.45831	24.9381	555.757	1190.67	20.2018	26.7465
.AQLEPVASPAK.	1.51191	24.9381	555.811	1111.51	21.4032	26.7329
.FSMVVQDGIVK.	1.49621	24.9471	611.829	1111.62	21.2209	26.7329
.TPAQYDASELK.	1.48511	24.9471	611.803	1223.66	20.2761	26.7232
.AAYFGIYDTAK.	1.49621	24.9471	610.303	1223.61	20.4	26.7232
.VLVEGPLNNLR.	1.51191	24.9471	612.359	1220.61	20.5953	26.7232
.SLEDQVEMLR.	1.47401	24.9471	610.303	1224.72	20.1449	26.7232
.TGSQGQcTQVR.	1.52301	24.9471	611.286	1220.61	20.7183	26.7232
.LLALNSLYSPK.	1.52301	24.9471	609.858	1222.57	20.7046	26.7232
.LGDLYEEEMR.	1.46292	24.9563	627.787	1219.72	20.0544	26.7232
.GLTPSQIGVILR.	1.52301	24.9563	627.382	1255.57	20.4791	26.7134
.GVLFYGPPGcGK.	1.52301	24.9563	626.313	1254.76	20.4846	26.7134
.FEELNADLFR.	1.47401	24.9563	627.314	1252.63	19.9593	26.7134
.TSLALDESLFR.	1.48511	24.9563	626.333	1254.63	20.0688	26.7134
.YETLFQALDR.	1.48511	24.9563	628.319	1252.67	20.0818	26.7134
.TIYNLVDMER.	1.48511	24.9563	627.314	1256.64	20.0556	26.7134
.FLLADNLYcK.	1.49621	24.9563	628.821	1254.63	20.1912	26.7134
.LSQNNFALGYK.	1.52301	24.9563	627.827	1257.64	20.4653	26.7134
.DLLDLLVEAK.	1.45831	24.9608	564.829	1255.65	19.7653	26.7134
.LIADVAPSAIR.	1.49621	24.9608	563.336	1129.66	21.081	26.7085
.TPYTIMFGPDK.	1.49621	24.9653	635.313	1126.67	21.1039	26.7085
.cMQLTDFILK.	1.49621	24.9653	634.823	1270.63	20.0863	26.7037
.GcPPDDIENPR.	1.45831	24.9653	635.28	1269.65	19.6755	26.7037
.WSPESPLQAPR.	1.51191	24.9653	634.325	1270.56	20.2585	26.7037
.QSLEYLEQVR.	1.50082	24.9653	632.83	1268.65	20.1497	26.7037
.NLVELAELELK.	1.48972	24.9653	635.866	1265.66	20.0475	26.7037
.NALESYAFNMK.	1.51191	24.9698	644.307	1271.73	20.2509	26.7037
.YIIIGDTGVGK.	1.49621	24.9789	568.322	1288.61	19.9706	26.6989
.VDATAETDLAK.	1.45831	24.9789	567.288	1136.64	20.591	26.6892
.VAVVAGYGDVGK.	1.49621	24.9789	567.811	1134.58	21.0434	26.6892
.DLLDLLVEAK.	1.45831	24.9789	564.829	1135.62	20.5986	26.6892
.TNEAQAIETAR.	1.50082	24.9834	602.302	1129.66	21.134	26.6892
.VILDLTPNYR.	1.49621	24.9834	602.34	1204.6	20.5317	26.6844
.cEPIVMTVPR.	1.51191	24.9834	601.307	1204.68	20.7068	26.6844
.ADVQSIIGLQR.	1.49621	24.9834	600.341	1202.61	20.5456	26.6844
.AAYFGVYDTAK.	1.49621	24.9834	603.295	1200.68	20.5592	26.6844
.TPVPSDIDISR.	1.4694	24.9834	600.317	1206.59	20.2169	26.6844
.EFVEAVLELR.	1.48972	24.9834	602.832	1200.63	20.4868	26.6844
.EADDIVNWLK.	1.45831	24.9834	601.807	1205.66	20.0981	26.6844
.ASGPPVSELITK.	1.51191	24.9834	599.838	1203.61	20.7143	26.6844
.YIIIGDTGVGK.	1.49621	24.9974	568.322	1199.68	20.5663	26.6844
.ATQALVLAPTR.	1.52301	24.9974	570.841	1136.64	21.3341	26.6694
.GDLGIEIPAEK.	1.47401	24.9974	571.309	1141.68	20.7347	26.6694
.VAVVAGYGDVGK.	1.49621	24.9974	567.811	1142.62	20.9824	26.6694
.DVVTAAGDMLK.	1.4694	25.0019	560.29	1135.62	20.7269	26.6694
.IALGIPLPEIK.	1.51191	25.0064	582.374	1120.58	21.3319	26.6646
.EVSFDVELPK.	1.47401	25.0064	581.803	1164.75	20.565	26.6598
.LSILYPATTGR.	1.52301	25.0201	596.34	1163.61	21.1295	26.6598
.IDTIEIITDR.	1.45831	25.0201	594.827	1192.68	20.1877	26.6452
.SILFVPTSAPR.	1.52301	25.0201	594.343	1189.65	20.9381	26.6452
.EIGNIISDAMK.	1.48511	25.0201	595.808	1188.69	20.5191	26.6452
.AGNFYVPAEPK.	1.51191	25.0201	596.803	1191.62	20.7998	26.6452
.GDLGIEIPAEK.	1.47401	25.0246	571.309	1193.61	20.3591	26.6452
.ATQALVLAPTR.	1.52301	25.0246	570.84	1142.62	21.2882	26.6405
.LGNPIVPLNIR.	1.52301	25.0291	603.372	1141.68	21.2954	26.6405
.VEVTEFEDIK.	1.46292	25.0291	604.806	1206.74	20.1428	26.6357
.DQIYDIFQK.	1.4694	25.0382	585.295	1209.61	20.1961	26.6357
.SPILVATAVAAR.	1.52301	25.0382	584.856	1170.59	21.0776	26.626
.LDVTSVEDYK.	1.45831	25.0382	584.79	1169.71	20.3497	26.626
.VVDALGNAIDGK.	1.4694	25.0382	586.321	1169.58	20.4774	26.626
.AVAQALEVIPR.	1.51191	25.0382	583.848	1172.64	20.9374	26.626
.TVTATFGYPFR.	1.52301	25.0427	630.325	1167.7	21.0991	26.626
.LMMDPLSGQNR.	1.49621	25.0427	631.305	1260.65	20.1515	26.6212
.LMMDPLTGLNR.	1.49621	25.0427	630.826	1262.61	20.1386	26.6212
.FNVWDVGGQDK.	1.4694	25.0427	632.801	1261.65	19.8495	26.6212
.GIDPFSLDALSK.	1.4694	25.0427	631.835	1265.6	19.824	26.6212
.AFLTLAEDILR.	1.48511	25.0427	631.361	1263.67	20.0097	26.6212
.TPAQFDADELR.	1.45831	25.0427	631.805	1262.72	19.7198	26.6212
.NQALFPAcVLK.	1.52301	25.0427	630.842	1263.61	20.4255	26.6212
.APSDLYQIILK.	1.49621	25.0427	630.864	1261.68	20.1447	26.6212
.TLcLEVVLcR.	1.51191	25.0427	631.833	1261.73	20.3167	26.6212
.SLFPENLQADK.	1.48511	25.0427	631.325	1263.67	20.0097	26.6212
.VVISLQLTAEK.	1.51191	25.0472	600.864	1262.65	20.3106	26.6212
.VSGLLVLDYSK.	1.49621	25.0472	597.342	1201.73	20.5519	26.6164
.ASGPPVSELITK.	1.51191	25.0472	599.837	1194.68	20.7778	26.6164
.TPVPSDIDISR.	1.4694	25.0472	600.317	1199.67	20.2647	26.6164
.IEDILEVIEK.	1.46292	25.0472	600.84	1200.63	20.1848	26.6164
.VAEELALEQAK.	1.48972	25.0472	600.827	1201.68	20.4795	26.6164
.TLQALQIPAAK.	1.52301	25.0567	577.352	1201.65	20.852	26.6164
.VEQIEAGTPGR.	1.50082	25.0567	578.801	1154.7	20.9444	26.6063
.MDETDASSAVK.	1.45831	25.0567	577.256	1157.6	20.437	26.6063
.APASVLPAATPR.	1.52301	25.0567	575.833	1154.51	21.1978	26.6063
.GcPPDDIENPR.	1.45831	25.0612	635.28	1151.67	20.4802	26.6063
.TPYTIMFGPDK.	1.49621	25.0612	635.316	1270.56	20.0867	26.6015
.IYLDMLNVYK.	1.49621	25.0612	636.339	1270.63	20.0863	26.6015
.EEMDFPQLMK.	1.47401	25.0612	634.288	1272.68	19.8294	26.6015
.LLEVYDQLFK.	1.48511	25.0612	634.35	1268.58	19.9778	26.6015
.ALMDSLGPEWR.	1.48511	25.0612	637.814	1268.7	19.977	26.6015
.WSPESPLQAPR.	1.51191	25.0612	634.325	1275.63	20.2254	26.6015
.cMQLTDFILK.	1.49621	25.0612	634.823	1268.65	20.0992	26.6015
.AGNFYVPAEPK.	1.51191	25.0657	596.803	1269.65	20.2645	26.6015
.LSILYPATTGR.	1.52301	25.0657	596.34	1193.61	20.9096	26.5968
.IDTIEIITDR.	1.45831	25.0657	594.826	1192.68	20.1877	26.5968
.SILFVPTSAPR.	1.52301	25.0657	594.343	1189.65	20.9382	26.5968
.EIGNIISDAMK.	1.48511	25.0657	595.808	1188.69	20.5191	26.5968
.VLVDQTTGLSR.	1.49621	25.0657	594.833	1191.62	20.6234	26.5968
.AEAGDNLGALVR.	1.48511	25.0657	593.315	1189.67	20.5122	26.5968
.VTLGTQPTVLR.	1.52301	25.0657	592.854	1186.63	20.9601	26.5968
.IASPEGQDYLK.	1.48511	25.0749	610.812	1185.71	20.5403	26.5968
.IEVIEIMTDR.	1.47401	25.0749	609.824	1221.62	20.1659	26.587
.TLMNLGGLAVAR.	1.52301	25.0749	608.348	1219.65	20.725	26.587
.VAQLEQVYIR.	1.51191	25.0749	609.846	1216.7	20.6225	26.587
.IIQLLDDYPK.	1.4694	25.0749	609.342	1219.69	20.1273	26.587
.QEMQEVQSSR.	1.50082	25.0749	611.28	1218.68	20.4852	26.587
.FVSISDLLVPK.	1.49621	25.0749	609.361	1222.56	20.4072	26.587
.LPAYLTIQMVR.	1.52301	25.0794	652.873	1218.72	20.7314	26.587
.VLTPELYAELR.	1.50082	25.0794	652.366	1305.75	19.9124	26.5822
.NSLESYAFNMK.	1.51191	25.0794	652.302	1304.73	20.0388	26.5822
.ALTSEIALLQSR.	1.51191	25.0794	651.375	1304.6	20.0396	26.5822
.MLVEYTQNQK.	1.51191	25.0975	627.313	1302.75	20.0513	26.5822
.LGDLYEEEMR.	1.46292	25.0975	627.786	1254.63	19.8232	26.5631
.GVLFYGPPGcGK.	1.52301	25.0975	626.313	1255.57	20.4792	26.5631
.VASVLGTMEMGR.	1.51191	25.0975	625.815	1252.63	20.3773	26.5631
.IYVGNLPPDIR.	1.49621	25.0975	628.854	1251.63	20.2111	26.5631
.TNSTFNQVVLK.	1.52301	25.0975	625.841	1257.71	20.4649	26.5631
.FALTFGLDQIK.	1.49621	25.0975	626.85	1251.68	20.2107	26.5631
.ALLGYADNQcK.	1.49621	25.0975	626.803	1253.7	20.1973	26.5631
.IALLNVELELK.	1.50082	25.0975	627.887	1253.61	20.2487	26.5631
.LDPGLIMEQVK.	1.48511	25.102	621.842	1255.77	20.0613	26.5631
.VFDGIPPPYDK.	1.4694	25.102	624.319	1243.68	19.9668	26.5583
.ISMPDVNLNLK.	1.49621	25.102	622.339	1248.64	20.2309	26.5583
.TAGTIcLETFK.	1.51191	25.102	620.816	1244.68	20.4306	26.5583
.IQLVEEELDR.	1.46292	25.102	622.33	1241.63	19.9082	26.5583
.SAYQEAMDISK.	1.48511	25.102	621.787	1244.66	20.1347	26.5583
.FLINLEGGDIR.	1.48511	25.102	623.843	1243.57	20.142	26.5583
.VGAPLVccEIK.	1.51191	25.102	623.32	1247.69	20.4104	26.5583
.LFLELEPQVR.	1.50082	25.102	622.356	1246.64	20.2952	26.5583
.IETIEVMEDR.	1.46292	25.1177	617.803	1244.71	19.8879	26.5583
.IFVFEPPPGVK.	1.51191	25.1177	615.35	1235.61	20.4922	26.5417
.EVTPEGLQMVK.	1.50082	25.1177	615.824	1230.7	20.4028	26.5417
.LIDDMVAQAMK.	1.4694	25.1177	617.812	1231.65	20.0468	26.5417
.IFGVTTLDIVR.	1.49621	25.1177	617.364	1235.62	20.3183	26.5417
.ILYLTPEQEK.	1.50082	25.1177	617.34	1234.73	20.3754	26.5417
.YGPFVADFADK.	1.4694	25.1177	615.295	1234.68	20.0266	26.5417
.STESLQANVQR.	1.51191	25.1177	616.815	1230.59	20.5264	26.5417
.QAASSLQQASLK.	1.52301	25.1177	616.334	1233.63	20.6281	26.5417
.FPDAGEDELLK.	1.44721	25.1177	617.304	1232.67	19.7916	26.5417
.VEIIANDQGNR.	1.48511	25.1177	614.818	1234.61	20.202	26.5417
.FPDEDEILEK.	1.43611	25.1177	617.796	1229.64	19.6869	26.5417
.AQQELEEQTR.	1.48972	25.1177	616.299	1235.59	20.2466	26.5417
.IFGVTTLDIVR.	1.49621	25.1222	617.364	1232.6	20.3387	26.5417
.IETIEVMEDR.	1.46292	25.1222	617.803	1234.73	19.9539	26.537
.FPDAGEDELLK.	1.44721	25.1222	617.304	1235.61	19.7723	26.537
.ILYLTPEQEK.	1.50082	25.1222	617.34	1234.61	20.3762	26.537
.LIDDMVAQAMK.	1.4694	25.1222	617.812	1234.68	20.0266	26.537
.AFSDPFVEAEK.	1.47401	25.1222	620.298	1235.62	20.0717	26.537
.STESLQANVQR.	1.51191	25.1222	616.815	1240.6	20.4582	26.537
.LNIPVSQVNPR.	1.52301	25.1222	618.857	1233.63	20.6281	26.537
.TTANAIYcPPK.	1.52301	25.1222	618.308	1237.71	20.6001	26.537
.NSLDcEIVSAK.	1.48511	25.1222	618.3	1236.62	20.1885	26.537
.VTEAEIVPMGK.	1.50082	25.1267	587.313	1236.6	20.3627	26.537
.SLVEIADTVPK.	1.48511	25.1267	586.332	1174.63	20.6197	26.5322
.VVLVTGAGAGLGR.	1.52301	25.1267	585.354	1172.66	21.0623	26.5322
.GLcAIAQAESLR.	1.51191	25.1358	644.838	1170.71	20.9516	26.5322
.PMFIVNTNVPR.	1.52301	25.1358	644.347	1289.68	20.2548	26.5226
.INISEGNcPER.	1.50082	25.1358	644.801	1288.69	20.0203	26.5226
.GQTLVVQFTVK.	1.52301	25.1403	610.356	1289.6	20.2553	26.5226
.AVENSSTAIGIR.	1.51191	25.1403	609.328	1220.71	20.5946	26.5178
.IEVIEIMTDR.	1.47401	25.1403	609.825	1218.66	20.1861	26.5178
.QEMQEVQSSR.	1.50082	25.1403	611.28	1219.65	20.4786	26.5178
.AILILDNDGDR.	1.4426	25.1403	607.822	1222.56	19.8068	26.5178
.AADLNGDLTATR.	1.4694	25.1403	609.31	1215.64	20.1549	26.5178
.ALDTMNFDVIK.	1.4694	25.1448	633.824	1218.62	20.1346	26.5178
.IETIEVMEDR.	1.46292	25.1493	617.801	1267.65	19.7392	26.5131
.LIDDMVAQAMK.	1.4694	25.1493	617.812	1235.6	20.0204	26.5084
.TMAVLQIEAEK.	1.50082	25.1493	616.831	1235.62	20.3693	26.5084
.FPDAGEDELLK.	1.44721	25.1493	617.304	1233.66	19.7851	26.5084
.QAASSLQQASLK.	1.52301	25.1493	616.336	1234.61	20.6214	26.5084
.YQELINDIAR.	1.48511	25.1493	617.825	1232.67	20.215	26.5084
.STESLQANVQR.	1.51191	25.1493	616.815	1235.65	20.4919	26.5084
.LQQTYAALNSK.	1.52301	25.1493	618.833	1233.63	20.6281	26.5084
.LNIPVSQVNPR.	1.52301	25.1493	618.857	1237.67	20.6004	26.5084
.IFGVTTLDIVR.	1.49621	25.1493	617.364	1237.71	20.3041	26.5084
.ILYLTPEQEK.	1.50082	25.1493	617.34	1234.73	20.3754	26.5084
.AVLLVGLcDSGK.	1.49621	25.1493	616.339	1234.68	20.3246	26.5084
.NSLDcEIVSAK.	1.48511	25.1493	618.3	1232.68	20.2149	26.5084
.AVENYLIQMAR.	1.51191	25.1584	654.342	1236.6	20.4854	26.5084
.VVAcNLYPFVK.	1.52301	25.1584	655.352	1308.68	20.1334	26.4988
.SNSVEMDWVLK.	1.48511	25.1584	654.319	1310.7	19.7114	26.4988
.NNLAGAEELFAR.	1.50082	25.1584	652.833	1308.64	19.8943	26.4988
.VPDGMVGFIIGR.	1.49621	25.1629	630.842	1305.67	19.863	26.4988
.ISMPDIDLNLK.	1.4694	25.1629	629.839	1261.68	19.8493	26.494
.IYVGNLPPDIR.	1.49621	25.1629	628.853	1259.68	20.1579	26.494
.FELALQLGELK.	1.50082	25.1629	630.864	1257.71	20.2216	26.494
.SQPAILLLTAAR.	1.52301	25.1629	627.382	1261.73	20.438	26.494
.TLMEcVSNTAK.	1.51191	25.1629	627.297	1254.76	20.363	26.494
.YWEAFLPEAK.	1.50082	25.1629	627.314	1254.59	20.2422	26.494
.VGAPLIccEIK.	1.51191	25.1629	630.328	1254.63	20.3639	26.494
.VQAGDVITIDK.	1.4694	25.177	579.822	1260.66	19.8559	26.494
.IEIVVVGTGDR.	1.48511	25.177	579.33	1159.64	20.7288	26.4792
.LDPSIFESLQK.	1.48511	25.1815	638.843	1158.66	20.736	26.4792
.ISMPDVDFNLK.	1.4694	25.1815	639.824	1277.69	19.7467	26.4745
.AQIWDTAGQER.	1.48511	25.1815	637.81	1279.65	19.9066	26.4745
.QQISLATQMVR.	1.52301	25.1815	637.848	1275.62	20.3463	26.4745
.FLMSLVNQVPK.	1.52301	25.1815	638.36	1275.7	20.3458	26.4745
.TLATDILMGVLK.	1.49621	25.1815	637.873	1276.72	20.0469	26.4745
.AAQDLcEEALR.	1.47401	25.1815	638.304	1275.75	19.8098	26.4745
.AQDIQcGLQSR.	1.49621	25.1815	638.309	1276.61	20.0476	26.4745
.LSSTWEGIQAGK.	1.51191	25.1815	638.828	1276.62	20.219	26.4745
.VIGSGcNLDSAR.	1.49621	25.186	624.803	1277.66	20.0408	26.4745
.AYVSTLMGVPGR.	1.52301	25.186	625.832	1249.61	20.5193	26.4697
.TDYMVGSYGPR.	1.49621	25.186	623.282	1251.66	20.2108	26.4697
.VFDGIPPPYDK.	1.4694	25.186	624.319	1246.56	19.9479	26.4697
.SLDVNQDSELK.	1.45831	25.186	624.309	1248.64	19.8109	26.4697
.TIVTTLQDSIR.	1.49621	25.186	623.854	1248.62	20.2311	26.4697
.TNSTFNQVVLK.	1.52301	25.186	625.841	1247.71	20.5321	26.4697
.LFPGFEIETVK.	1.50082	25.1951	640.35	1251.68	20.2615	26.4697
.ISMPDVDFNLK.	1.4694	25.1951	639.824	1280.7	19.7276	26.4602
.LFVALQGcMDK.	1.49621	25.1951	641.32	1279.65	20.028	26.4602
.LDPSIFESLQK.	1.48511	25.1951	638.843	1282.64	19.8875	26.4602
.NIVLSGGSTMFR.	1.52301	25.1951	641.335	1277.69	20.3327	26.4602
.AAQDLcEEALR.	1.47401	25.1951	638.304	1282.67	19.7658	26.4602
.QQISLATQMVR.	1.52301	25.1951	637.848	1276.61	20.3398	26.4602
.AQIWDTAGQER.	1.48511	25.1951	637.81	1275.7	19.9319	26.4602
.SLVQEMVGSFGK.	1.51191	25.1951	641.329	1275.62	20.2255	26.4602
.LSSTWEGIQAGK.	1.51191	25.1951	638.83	1282.66	20.1798	26.4602
.FLMSLVNQVPK.	1.52301	25.1951	638.36	1277.66	20.3329	26.4602
.VLANPGNSQVAR.	1.52301	25.1996	613.336	1276.72	20.3391	26.4602
.VEIIANDQGNR.	1.48511	25.1996	614.82	1226.67	20.2556	26.4554
.VQQTVQDLFGR.	1.49621	25.2041	645.844	1229.64	20.3588	26.4554
.GYFEYIEENK.	1.48972	25.2041	646.296	1291.69	19.8805	26.4507
.FNVWDTAGQEK.	1.48511	25.2041	647.807	1292.59	19.8245	26.4507
.ISMPDIDFNLK.	1.4694	25.2041	646.831	1295.61	19.634	26.4507
.GLcAIAQAESLR.	1.51191	25.2041	644.838	1293.66	20.1091	26.4507
.ELFPIQMEGVK.	1.50082	25.2041	645.842	1289.68	20.0141	26.4507
.AYAQQLADWAR.	1.49621	25.2041	646.823	1291.68	19.9511	26.4507
.LLPPLLQIVcK.	1.52301	25.2041	647.402	1293.65	20.2293	26.4507
.ISLEDIQAFEK.	1.47401	25.2041	646.84	1294.8	19.6894	26.4507
.DSLIFLVDASK.	1.4694	25.2086	604.332	1293.68	19.646	26.4507
.VIVMSATLDAGK.	1.49621	25.2086	602.834	1208.66	20.5033	26.446
.VLQSFTVDSSK.	1.49621	25.2086	605.819	1205.67	20.5242	26.446
.FATEAAITILR.	1.51191	25.2086	603.348	1211.64	20.6578	26.446
.NGIDILVGTPGR.	1.49621	25.2086	606.341	1206.7	20.517	26.446
.IFGVTTLDIVR.	1.49621	25.2178	617.364	1212.68	20.4754	26.446
.YQELINDIAR.	1.48511	25.2178	617.825	1234.73	20.2011	26.4364
.SNVSDAVAQSTR.	1.49621	25.2178	617.805	1235.65	20.3181	26.4364
.NILVFGEDGSGK.	1.48511	25.2178	618.317	1235.61	20.1952	26.4364
.LSQLEGVNVER.	1.50082	25.2223	622.336	1236.63	20.3625	26.4364
.VSIVTPEDILR.	1.48511	25.2223	621.359	1244.67	20.1347	26.4316
.SIATLAITTLLK.	1.52301	25.2223	622.895	1242.72	20.566	26.4316
.ADLINNLGTIAK.	1.49621	25.2223	621.856	1245.79	20.2499	26.4316
.LLDMDGIIVEK.	1.45831	25.2223	623.342	1243.71	19.8431	26.4316
.LSTIALALGVER.	1.51191	25.2223	621.874	1246.68	20.4171	26.4316
.SEIEYYAMLAK.	1.50082	25.2268	659.323	1243.75	20.3146	26.4316
.FEELcSDLFR.	1.47401	25.2268	658.303	1318.65	19.5423	26.4269
.FEELNMDLFR.	1.47401	25.2268	657.313	1316.61	19.5548	26.4269
.NLPLPPPPPPR.	1.52301	25.2363	597.853	1314.63	20.0959	26.4269
.LDIDSPPITAR.	1.4694	25.2363	599.327	1195.71	20.2923	26.417
.FELTGIPPAPR.	1.51191	25.2363	599.335	1198.65	20.7495	26.417
.EAGEQGDIEPR.	1.46292	25.2363	600.778	1198.67	20.1984	26.417
.LDSTDFTGTIK.	1.4694	25.2363	599.304	1201.56	20.2516	26.417
.SEEEQSSSSVK.	1.48972	25.2363	598.768	1198.61	20.501	26.417
.SEETLDEGPPK.	1.46292	25.2363	601.283	1197.54	20.2063	26.417
.cAGNEDIITLR.	1.48511	25.2408	631.314	1202.57	20.4215	26.417
.VFASELNAGIIK.	1.51191	25.2408	631.361	1262.63	20.3108	26.4123
.ISMPEVDLNLK.	1.48511	25.2408	629.839	1262.72	20.0159	26.4123
.AITGASLADIMAK.	1.49621	25.2408	631.345	1259.68	20.1579	26.4123
.LTVSSLQESGLK.	1.51191	25.2408	631.354	1262.69	20.3104	26.4123
.VTTQTSLPLFR.	1.52301	25.2408	631.859	1262.71	20.4315	26.4123
.LGEMWSEQSAK.	1.50082	25.2408	633.295	1263.72	20.182	26.4123
.DFLLQQTMLR.	1.49621	25.2408	632.84	1266.59	20.1126	26.4123
.NPLPPSVGVVDK.	1.49621	25.2453	611.346	1265.68	20.1185	26.4123
.ccSGAIIVLTK.	1.52301	25.2453	611.32	1222.69	20.7037	26.4076
.FGDPVVQSDMK.	1.4694	25.2453	611.792	1222.64	20.1074	26.4076
.GQTLVVQFTVK.	1.52301	25.2453	610.356	1223.58	20.6975	26.4076
.EATTEFSVDAR.	1.47401	25.2453	613.288	1220.71	20.1721	26.4076
.QSGESIDIITR.	1.48511	25.2453	609.82	1226.58	20.2562	26.4076
.AADLNGDLTATR.	1.4694	25.2453	609.31	1219.64	20.1277	26.4076
.FIcTTSAIQNR.	1.52301	25.2545	655.83	1218.62	20.7322	26.4076
.cLAPMMSEVIR.	1.51191	25.2545	653.819	1311.66	19.9952	26.3979
.NNLAGAEELFAR.	1.50082	25.2545	652.833	1307.64	19.9006	26.3979
.LALDMEINAYR.	1.48511	25.2545	654.834	1305.67	19.7426	26.3979
.cIESLIAVFQK.	1.51191	25.2545	654.355	1309.67	20.0077	26.3979
.SPLLPAVLEGLAK.	1.51191	25.2545	654.4	1308.71	20.0137	26.3979
.GLcAIAQAESLR.	1.51191	25.259	644.838	1308.8	20.0131	26.3979
.VQQTVQDLFGR.	1.49621	25.259	645.846	1289.68	19.9638	26.3932
.AVcVEAGMIALR.	1.51191	25.259	645.339	1291.69	20.1217	26.3932
.INISEGNcPER.	1.50082	25.259	644.801	1290.68	20.0077	26.3932
.ELFPIQMEGVK.	1.50082	25.259	645.842	1289.6	20.0145	26.3932
.ISMPDFDLNLK.	1.4694	25.259	646.831	1291.68	19.6585	26.3932
.TELLNVcMNAK.	1.51191	25.259	646.821	1293.66	20.1091	26.3932
.VFIGNLNTAIVK.	1.52301	25.259	644.885	1293.64	20.2293	26.3932
.GLFIIDPNGVIK.	1.49621	25.259	643.379	1289.77	19.9632	26.3932
.ATGPPVSELITK.	1.51191	25.2635	606.845	1286.76	20.1533	26.3932
.QLLAGGIAGAVSR.	1.52301	25.2635	606.857	1213.69	20.7667	26.3885
.ADLINNLGTIAK.	1.49621	25.268	621.856	1213.71	20.4682	26.3885
.LSQLEGVNVER.	1.50082	25.268	622.336	1243.71	20.3148	26.3838
.QLEPVYNSLAK.	1.51191	25.2816	631.344	1244.67	20.4307	26.3838
.VFASELNAGIIK.	1.51191	25.2816	631.361	1262.69	20.3104	26.3696
.LTVSSLQESGLK.	1.51191	25.2816	631.354	1262.72	20.3101	26.3696
.LWDLTTGTTTR.	1.49621	25.2816	632.83	1262.71	20.138	26.3696
.AITGASLADIMAK.	1.49621	25.2816	631.344	1265.66	20.1187	26.3696
.TDPSILGGMIVR.	1.49621	25.2816	629.845	1262.69	20.1381	26.3696
.cAGNEDIITLR.	1.48511	25.2816	631.314	1259.69	20.0357	26.3696
.TFVSGAcDASIK.	1.49621	25.2861	628.303	1262.63	20.1385	26.3696
.YLAEFATGNDR.	1.48511	25.2861	628.799	1256.61	20.0558	26.3649
.TDPSILGGMIVR.	1.49621	25.2861	629.845	1257.6	20.1716	26.3649
.VPAINVNDSVTK.	1.49621	25.2861	628.846	1259.69	20.1578	26.3649
.LGTLSALDILIK.	1.49621	25.2861	628.895	1257.69	20.171	26.3649
.YGEPGEVFINK.	1.50082	25.2861	626.814	1257.79	20.221	26.3649
.EDFDSLLQSAK.	1.45831	25.2861	626.806	1253.63	19.7784	26.3649
.YDPTIEDSYR.	1.45831	25.2861	629.783	1253.61	19.7785	26.3649
.QLEPVYNSLAK.	1.51191	25.3064	631.343	1259.57	20.331	26.3649
.VFASELNAGIIK.	1.51191	25.3064	631.361	1262.69	20.3104	26.3438
.TDPSILGGMIVR.	1.49621	25.3064	629.845	1262.72	20.1379	26.3438
.LWDLTTGTTTR.	1.49621	25.3064	632.83	1259.69	20.1578	26.3438
.TIAMDGTEGLVR.	1.48511	25.3064	631.824	1265.66	19.9967	26.3438
.LTVSSLQESGLK.	1.51191	25.3064	631.354	1263.65	20.304	26.3438
.AITGASLADIMAK.	1.49621	25.3064	631.345	1262.71	20.138	26.3438
.VIQQESYTYK.	1.51191	25.3064	629.819	1262.69	20.3104	26.3438
.NAGVEGSLIVEK.	1.50082	25.3155	608.332	1259.64	20.2088	26.3438
.QLLAGGIAGAVSR.	1.52301	25.3155	606.857	1216.66	20.7458	26.3343
.VLIDPVSVQDK.	1.4694	25.3155	606.845	1213.71	20.168	26.3343
.VDINAPDVDVR.	1.4426	25.3155	606.815	1213.69	19.8661	26.3343
.EGDVLTPEQAR.	1.47401	25.3155	607.804	1213.63	20.2204	26.3343
.TSFVNFTDIcK.	1.49621	25.32	666.319	1215.61	20.4551	26.3343
.GFAFVQYVNER.	1.51191	25.32	665.333	1332.64	19.8652	26.3296
.NSNPALNDNLEK.	1.48511	25.32	664.826	1330.67	19.5893	26.3296
.FVFSLVDAMNGK.	1.49621	25.32	664.339	1329.65	19.7149	26.3296
.MFVGGLSWDTSK.	1.49621	25.32	664.321	1328.68	19.7209	26.3296
.VMVQPINLIFR.	1.52301	25.32	665.389	1328.64	20.0085	26.3296
.TLGVDLVALATR.	1.49621	25.3245	614.867	1330.78	19.7081	26.3296
.VLIIGGGDGGVLR.	1.49621	25.3245	613.367	1229.73	20.3582	26.325
.EATTEFSVDAR.	1.47401	25.3245	613.288	1226.73	20.1313	26.325
.APILIATDVASR.	1.49621	25.3245	613.86	1226.58	20.3797	26.325
.VEIIANDQGNR.	1.48511	25.3245	614.818	1227.72	20.2485	26.325
.AVAGDASESALLK.	1.48511	25.3245	616.33	1229.64	20.2355	26.325
.VLSTDVDVILR.	1.4694	25.3245	615.359	1232.66	20.04	26.325
.YLYTLVITDK.	1.49621	25.3245	614.845	1230.72	20.3515	26.325
.GLELLAASEAPR.	1.50082	25.3245	613.841	1229.69	20.4097	26.325
.EAcGVIVELIK.	1.50082	25.3245	615.842	1227.68	20.4234	26.325
.LVQEALEAVPR.	1.50082	25.3245	612.851	1231.68	20.3961	26.325
.DcEDPNPLIR.	1.45831	25.3245	614.785	1225.7	19.9624	26.325
.NIPGITLLNVSK.	1.52301	25.3382	634.882	1229.57	20.6561	26.325
.QVVNIPSFIVR.	1.52301	25.3382	636.377	1269.76	20.3848	26.3107
.EFSPFGSITSAK.	1.51191	25.3382	635.819	1272.75	20.2442	26.3107
.STGEAFVQFASK.	1.51191	25.3382	636.317	1271.64	20.2515	26.3107
.cFIVGADNVGSK.	1.49621	25.3382	633.811	1272.63	20.0733	26.3107
.MVVESAYEVIK.	1.50082	25.3382	634.334	1267.62	20.1564	26.3107
.ELAEQTLNNIK.	1.50082	25.3382	636.843	1268.67	20.1496	26.3107
.LNEQASEEILK.	1.48972	25.3382	637.335	1273.69	19.9955	26.3107
.SILSPGGScGPIK.	1.52301	25.3382	636.834	1274.67	20.3525	26.3107
.LGVDLDAQTWR.	1.4694	25.3382	637.33	1273.67	19.7723	26.3107
.AFAVGVQQVLLK.	1.52301	25.3382	636.887	1274.66	20.3526	26.3107
.VAVEEVDEEGK.	1.45182	25.3426	602.291	1273.77	19.5776	26.3107
.LDIDSPPITAR.	1.4694	25.3426	599.327	1204.58	20.2307	26.3062
.VLLISDPTTDK.	1.4694	25.3426	601.337	1198.65	20.2718	26.3062
.FAAATGATPIAGR.	1.52301	25.3426	602.328	1202.67	20.8447	26.3062
.LGSIAIQGAIEK.	1.51191	25.3426	600.353	1204.66	20.7069	26.3062
.VIAAEGEMNASR.	1.50082	25.3472	624.306	1200.71	20.6108	26.3062
.YGEPGEVFINK.	1.50082	25.3472	626.814	1248.61	20.282	26.3014
.EQVANSAFVER.	1.50082	25.3472	625.31	1253.63	20.2486	26.3014
.DNSTMGYMMAK.	1.49621	25.3472	624.757	1250.62	20.2178	26.3014
.TVNVVQFEPSK.	1.51191	25.3472	624.335	1249.51	20.3981	26.3014
.SAGGIGVAVScIR.	1.52301	25.3472	623.832	1248.67	20.5256	26.3014
.ADIEMPFDPSK.	1.45831	25.3472	625.292	1247.66	19.8172	26.3014
.AGELTEDEVER.	1.45182	25.3472	624.291	1250.58	19.726	26.3014
.LMIEMDGTENK.	1.47401	25.3567	640.797	1248.58	19.9858	26.3014
.MDSTEPPYSQK.	1.48511	25.3567	641.785	1281.59	19.8942	26.2915
.IVLLDSSLEYK.	1.48511	25.3567	640.361	1283.57	19.8816	26.2915
.ILVAGDSMDSVK.	1.4694	25.3612	617.821	1280.72	19.7275	26.2915
.SNVSDAVAQSTR.	1.49621	25.3612	617.806	1235.64	20.3181	26.2869
.SVEEISTLVQK.	1.50082	25.3612	616.84	1235.61	20.3694	26.2869
.IYVVDVGSEPR.	1.48511	25.3612	617.327	1233.68	20.2082	26.2869
.MGLAISLVATEK.	1.51191	25.3612	616.85	1234.65	20.4986	26.2869
.VGGTSDVEVNEK.	1.47401	25.3612	617.302	1233.7	20.0845	26.2869
.AVAGDASESALLK.	1.48511	25.3612	616.33	1234.6	20.202	26.2869
.SEVELAAALSDK.	1.47401	25.3612	616.822	1232.66	20.0915	26.2869
.EGNGTVMGAEIR.	1.50082	25.3612	617.298	1233.64	20.3828	26.2869
.VAGQDGSVVQFK.	1.49621	25.3612	617.825	1234.6	20.3252	26.2869
.SYEPLEDPGVK.	1.47401	25.3612	617.304	1235.65	20.0715	26.2869
.TFSFAIPLIEK.	1.51191	25.3657	633.361	1234.61	20.499	26.2869
.cFIVGADNVGSK.	1.49621	25.3657	633.811	1266.72	20.1117	26.2822
.LWDLTTGTTTR.	1.49621	25.3657	632.83	1267.62	20.1059	26.2822
.MVVESAYEVIK.	1.50082	25.3657	634.334	1265.66	20.1693	26.2822
.TIAMDGTEGLVR.	1.48511	25.3657	631.824	1268.67	19.9773	26.2822
.IDIPPGAVLENK.	1.48511	25.3657	633.359	1263.65	20.0098	26.2822
.DEQLESLFQR.	1.47401	25.3657	632.812	1266.72	19.8677	26.2822
.NAGVEGSLIVEK.	1.50082	25.3748	608.333	1265.62	20.1695	26.2822
.QLLAGGIAGAVSR.	1.52301	25.3748	606.857	1216.67	20.7458	26.2728
.ASDPGLPAEEPK.	1.47401	25.3748	605.801	1213.71	20.2198	26.2728
.EGDVLTPEQAR.	1.47401	25.3748	607.804	1211.6	20.2343	26.2728
.YVSSLTEEISK.	1.50082	25.3793	628.324	1215.61	20.5065	26.2728
.VPAINVNDSVTK.	1.49621	25.3793	628.845	1256.65	20.1778	26.2681
.FDDAVVQSDMK.	1.4426	25.3793	627.787	1257.69	19.5775	26.2681
.LQTSSVLVSGLR.	1.52301	25.3793	630.37	1255.57	20.4791	26.2681
.ELGIWEPLAVK.	1.50082	25.3793	627.858	1260.74	20.2016	26.2681
.YGEPGEVFINK.	1.50082	25.3793	626.814	1255.72	20.2348	26.2681
.NVIFQPVAELK.	1.51191	25.3793	629.364	1253.63	20.3706	26.2681
.TDPSILGGMIVR.	1.49621	25.3793	629.845	1258.73	20.1641	26.2681
.TLAGLPLLVAYK.	1.52301	25.3793	629.892	1259.69	20.4516	26.2681
.VAVEEVDEEGK.	1.45182	25.3838	602.291	1259.78	19.6667	26.2681
.FAAATGATPIAGR.	1.52301	25.3838	602.328	1204.58	20.8311	26.2635
.VLLISDPTTDK.	1.4694	25.3838	601.337	1204.66	20.2302	26.2635
.DAGVIAGLNVLR.	1.49621	25.3838	599.351	1202.67	20.5452	26.2635
.EFSPFGTITSAK.	1.51191	25.3883	642.827	1198.7	20.7491	26.2635
.TIIQNPTDQQK.	1.49621	25.3883	643.341	1285.65	19.9895	26.2588
.VLcELADLQDK.	1.45831	25.3975	652.331	1286.68	19.568	26.2588
.GVIDMGNSLIER.	1.48511	25.3975	652.337	1304.66	19.7489	26.2493
.LTVMSLQESGLK.	1.51191	25.3975	653.358	1304.67	20.0391	26.2493
.VTLVQTLEIQR.	1.51191	25.3975	650.385	1306.72	20.0263	26.2493
.GVAINMVTEEDK.	1.47401	25.3975	653.321	1300.77	19.6523	26.2493
.ISVYYNEATGGK.	1.51191	25.3975	651.322	1306.64	20.0267	26.2493
.FILNLPTFSVR.	1.52301	25.3975	653.88	1302.64	20.1717	26.2493
.GVVQELQQAISK.	1.51191	25.3975	650.367	1307.76	20.0197	26.2493
.NELESYAYSLK.	1.50082	25.402	658.822	1300.73	19.9439	26.2493
.VMLESFIDTQK.	1.48511	25.402	655.837	1317.64	19.6687	26.2447
.IQIWDTAGQER.	1.48511	25.402	658.833	1311.67	19.7054	26.2447
.LSFYETGEIPR.	1.50082	25.402	656.333	1317.67	19.8382	26.2447
.SEDLLDYGPFR.	1.45831	25.402	656.314	1312.67	19.4079	26.2447
.VLQDLVMDILR.	1.4694	25.402	657.876	1312.63	19.5289	26.2447
.VFIGNLNTLVVK.	1.52301	25.402	658.9	1315.75	20.0889	26.2447
.TSFFQALGITTK.	1.52301	25.402	657.357	1317.8	20.076	26.2447
.EcFYQPMPLK.	1.51191	25.402	656.807	1314.71	19.9761	26.2447
.AVMVSNILLINK.	1.52301	25.402	657.894	1313.61	20.1023	26.2447
.FSGDLDDQTcR.	1.4426	25.402	657.275	1315.79	19.2175	26.2447
.LDTSQWPLLLK.	1.49621	25.402	657.377	1314.55	19.8077	26.2447
.VVVcDNGTGFVK.	1.49621	25.4065	647.827	1314.75	19.8064	26.2447
.MALDIEIATYR.	1.48511	25.4065	648.337	1295.65	19.8052	26.24
.FSASGELGNGNIK.	1.51191	25.4065	647.324	1296.67	20.0899	26.24
.GEGPEFDVNLSK.	1.47401	25.4065	646.312	1294.65	19.6904	26.24
.GPFTDVVTTNLK.	1.49621	25.4065	646.348	1292.62	19.9451	26.24
.NLVPGESVYGEK.	1.50082	25.4065	646.33	1292.7	19.9948	26.24
.GFPTDATLDDIK.	1.4426	25.4065	646.822	1292.66	19.358	26.24
.ILVVNAAYFVGK.	1.52301	25.4065	647.382	1293.64	20.2293	26.24
.LLYNSTDPTLR.	1.49621	25.4065	646.846	1294.76	19.9316	26.24
.EELEFEVPFR.	1.47863	25.4065	647.819	1293.69	19.7468	26.24
.IEYDcELVPR.	1.47401	25.4065	647.311	1295.64	19.6842	26.24
.YDTDFYILDK.	1.4426	25.4065	646.806	1294.62	19.346	26.24
.NLPLPPPPPPR.	1.52301	25.416	597.853	1293.61	20.2295	26.24
.LDIDSPPITAR.	1.4694	25.416	599.328	1195.71	20.2923	26.2302
.ETQALVLAPTR.	1.51191	25.416	599.843	1198.66	20.7495	26.2302
.DAGVIAGLNVLR.	1.49621	25.416	599.351	1199.69	20.5662	26.2302
.DAGTIAGLNVLR.	1.49621	25.416	600.341	1198.7	20.5732	26.2302
.GEGPDVDVNLPK.	1.45831	25.4205	620.315	1200.68	20.1323	26.2302
.TNIIPVIEDAR.	1.48511	25.4205	620.848	1240.63	20.1616	26.2256
.LPTGQISGPEIK.	1.51191	25.4205	620.351	1241.7	20.4508	26.2256
.EVFLVMPTGGGK.	1.51191	25.4205	617.829	1240.7	20.4575	26.2256
.LAEIGAPIQGNR.	1.51191	25.4205	619.846	1235.66	20.4918	26.2256
.VGGTSDVEVNEK.	1.47401	25.4205	617.302	1239.69	20.0446	26.2256
.SLVESVSSSPNK.	1.51191	25.4205	617.32	1234.6	20.499	26.2256
.TLEVEIEPGVR.	1.48972	25.4205	621.34	1234.64	20.253	26.2256
.VAEVLQVPPMR.	1.51191	25.4205	619.85	1242.68	20.4441	26.2256
.VDENGPELLPR.	1.47401	25.4205	619.822	1239.7	20.0445	26.2256
.IVLLDSSLEYK.	1.48511	25.425	640.361	1239.64	20.1682	26.2256
.LMIEMDGTENK.	1.47401	25.425	640.797	1280.72	19.7781	26.2209
.SEMEVQDAELK.	1.46292	25.425	639.798	1281.59	19.6507	26.2209
.FVMEVEVDGQK.	1.47401	25.425	640.813	1279.6	19.7853	26.2209
.LNEQASEEILK.	1.48972	25.425	637.335	1281.63	19.9444	26.2209
.IEFSLPDLEGR.	1.47401	25.425	638.333	1274.67	19.8167	26.2209
.ALEDAFLAIDAK.	1.45831	25.425	638.843	1276.67	19.631	26.2209
.TcLLISYTTNK.	1.52301	25.4342	657.342	1277.69	20.3327	26.2209
.NELESYAYSLK.	1.50082	25.4342	658.822	1314.68	19.8567	26.2114
.VFIGNLNTLVVK.	1.52301	25.4342	658.9	1317.64	20.077	26.2114
.TSFFQALGITTK.	1.52301	25.4342	657.359	1317.8	20.076	26.2114
.AVSDWIDEQEK.	1.44721	25.4342	660.309	1314.72	19.2743	26.2114
.IQIWDTAGQER.	1.48511	25.4342	658.833	1320.62	19.6504	26.2114
.LPLMEcVQVTK.	1.51191	25.4342	659.349	1317.67	19.9577	26.2114
.SDSEDIcLFTK.	1.45831	25.4342	657.798	1318.7	19.3713	26.2114
.MALDIEIATYR.	1.48511	25.4387	648.337	1315.6	19.6812	26.2114
.NLVPGESVYGEK.	1.50082	25.4387	646.33	1296.67	19.9696	26.2068
.GFPTDATLDDIK.	1.4426	25.4387	646.822	1292.66	19.358	26.2068
.GPFTDVVTTNLK.	1.49621	25.4387	646.351	1293.64	19.9386	26.2068
.ILDVGFEEELK.	1.46292	25.4387	646.343	1292.7	19.5811	26.2068
.ILVVNAAYFVGK.	1.52301	25.4387	647.382	1292.69	20.2354	26.2068
.VVVcDNGTGFVK.	1.49621	25.4387	647.827	1294.76	19.9316	26.2068
.FSASGELGNGNIK.	1.51191	25.4387	647.325	1295.65	20.0964	26.2068
.EELEFEVPFR.	1.47863	25.4387	647.819	1294.65	19.7408	26.2068
.ILTTIEDLDQK.	1.45831	25.4387	644.853	1295.64	19.5123	26.2068
.LSLDIEIATYR.	1.48511	25.4387	647.356	1289.71	19.8427	26.2068
.LAAQScALSLVR.	1.52301	25.4387	644.856	1294.71	20.2224	26.2068
.LGASLAFNNIYR.	1.52301	25.4477	669.862	1289.71	20.2546	26.2068
.FASENDLPEWK.	1.47401	25.4477	668.314	1339.72	19.4154	26.1975
.MLDMGFEPQIR.	1.48511	25.4477	668.826	1336.63	19.5534	26.1975
.WGTLTDcVVMR.	1.49621	25.4477	669.321	1337.65	19.6664	26.1975
.LDILDMFTEIK.	1.45831	25.4477	669.355	1338.64	19.2522	26.1975
.LEIEPEWAYGK.	1.48972	25.4477	667.835	1338.71	19.5904	26.1975
.TPVLFDIYEIK.	1.48511	25.4477	669.371	1335.67	19.5591	26.1975
.GDGVVLVAPPLR.	1.49621	25.4568	596.856	1338.74	19.6598	26.1975
.DETNYGIPQR.	1.48511	25.4568	596.783	1193.71	20.4836	26.1882
.NLPLPPPPPPR.	1.52301	25.4568	597.853	1193.57	20.9099	26.1882
.EQVPPPAVEPK.	1.50082	25.4568	595.824	1195.71	20.6461	26.1882
.NMLFSGTNIAAGK.	1.52301	25.4659	662.34	1191.65	20.9237	26.1882
.GATQQILDEAER.	1.47401	25.4659	665.834	1324.68	19.5057	26.1788
.MFVGGLSWDTSK.	1.49621	25.4659	664.32	1331.67	19.7027	26.1788
.WALSQSNPSALR.	1.52301	25.4659	665.349	1328.64	20.0086	26.1788
.LFEFAGYDVLR.	1.48511	25.4659	665.346	1330.7	19.5891	26.1788
.LLESLDQLELR.	1.47401	25.4659	664.875	1330.69	19.4694	26.1788
.LAETVFNFQEK.	1.50082	25.4659	663.34	1329.75	19.7639	26.1788
.INVYYNEATGGK.	1.51191	25.4659	664.828	1326.68	19.9018	26.1788
.TFFEELAVEDK.	1.46292	25.4659	664.324	1329.66	19.3556	26.1788
.AVEPQLQEEER.	1.47863	25.4659	664.328	1328.65	19.5316	26.1788
.LDTMNTTcVDR.	1.4694	25.4659	663.295	1328.66	19.4318	26.1788
.GNLGAGNGNLQGPR.	1.52301	25.4659	662.839	1326.59	20.0213	26.1788
.EQISDIDDAVR.	1.4315	25.4862	630.807	1325.68	19.0373	26.1788
.IELLGSYDPQK.	1.48511	25.4862	631.835	1261.61	20.0231	26.1579
.IAAAILNTPDLR.	1.49621	25.4862	634.372	1263.67	20.1317	26.1579
.TIAMDGTEGLVR.	1.48511	25.4862	631.824	1268.74	19.9768	26.1579
.ESQSPDTTIQR.	1.48511	25.4862	631.305	1263.65	20.0098	26.1579
.IDIPPGAVLENK.	1.48511	25.4862	633.359	1262.61	20.0166	26.1579
.GVVFSVTTVDLK.	1.49621	25.4862	632.861	1266.72	20.1118	26.1579
.QVVESAYEVIK.	1.50082	25.4862	632.843	1265.72	20.1689	26.1579
.NSVVEASEAAYK.	1.50082	25.4862	634.312	1265.69	20.1691	26.1579
.QLAEEDLAQQR.	1.47401	25.4954	650.828	1268.62	19.8554	26.1579
.FLIPNASQAESK.	1.51191	25.4954	652.846	1301.66	20.0582	26.1485
.YQETFNVIER.	1.50082	25.4954	649.822	1305.69	19.9128	26.1485
.ISVYYNEATGGK.	1.51191	25.4954	651.323	1299.64	20.071	26.1485
.GVAINMVTEEDK.	1.47401	25.4954	653.321	1302.65	19.6406	26.1485
.TVQDALESLVAR.	1.48511	25.4954	651.357	1306.64	19.7366	26.1485
.DAGVIAGLNVLR.	1.49621	25.4999	599.351	1302.71	19.8815	26.1485
.DAGTIAGLNVLR.	1.49621	25.4999	600.34	1198.7	20.5732	26.1439
.NVMILTNPVAAK.	1.52301	25.5044	635.863	1200.68	20.8589	26.1439
.QVVESAYEVIK.	1.50082	25.5044	632.843	1271.73	20.1297	26.1393
.AVAGNISDPGLQK.	1.49621	25.5044	635.344	1265.69	20.1185	26.1393
.IAAAILNTPDLR.	1.49621	25.5044	634.372	1270.69	20.0859	26.1393
.TVLDQQQTPSR.	1.49621	25.5044	636.831	1268.74	20.0986	26.1393
.IVQAEGEAEAAK.	1.48972	25.5089	608.314	1273.66	19.9956	26.1393
.DAGTIAGLNVMR.	1.49621	25.5089	609.319	1216.63	20.448	26.1347
.ETQALILAPTR.	1.51191	25.5089	606.851	1218.64	20.6089	26.1347
.EDIYSGGGGGGSR.	1.48511	25.5089	606.268	1213.7	20.3443	26.1347
.VVVVTGANTGIGK.	1.52301	25.5089	607.859	1212.54	20.7748	26.1347
.EQISDIDDAVR.	1.4315	25.518	630.807	1215.72	19.727	26.1347
.LQTSSVLVSGLR.	1.52301	25.518	630.37	1261.61	20.4388	26.1253
.IDEPLEGSEDR.	1.43611	25.518	630.291	1260.74	19.4858	26.1253
.VDVTEQPGLSGR.	1.48511	25.518	629.325	1260.58	20.0298	26.1253
.IELLGSYDPQK.	1.48511	25.518	631.835	1258.65	20.0424	26.1253
.LFGAPEPSTIAR.	1.51191	25.518	629.843	1263.67	20.3039	26.1253
.NSEPEEVIPSR.	1.48972	25.518	628.809	1259.69	20.0865	26.1253
.LAGLDITDATLR.	1.4694	25.518	629.854	1257.62	19.8756	26.1253
.SGNIVAGIANESK.	1.51191	25.518	630.333	1259.71	20.3301	26.1253
.TIAMDGTEGLVR.	1.48511	25.518	631.824	1260.67	20.0293	26.1253
.VQVMVPEAETR.	1.50082	25.518	629.827	1263.65	20.1825	26.1253
.TDQEVLGELVR.	1.47401	25.518	629.836	1259.65	19.9134	26.1253
.EAAFDDAVEER.	1.43611	25.5225	626.278	1259.67	19.4926	26.1253
.LMDEVAGIVAAR.	1.48511	25.5225	622.837	1252.56	20.0825	26.1207
.AGNLGGGVVTIER.	1.51191	25.5225	621.844	1245.67	20.4239	26.1207
.VTGADVPMPYAK.	1.49621	25.5225	624.818	1243.69	20.264	26.1207
.VAEDEAEAAAAAK.	1.46292	25.5225	623.302	1249.64	19.8557	26.1207
.DVQMLQDAISK.	1.4694	25.5225	624.319	1246.6	19.9476	26.1207
.NMSGSLYEMVSR.	1.51191	25.527	687.313	1248.64	20.404	26.1207
.WPDLLTEMVNR.	1.48511	25.527	687.348	1374.63	19.3294	26.1161
.GGGGNFGPGPGSNFR.	1.52301	25.527	689.318	1374.7	19.7303	26.1161
.DLFDPIIEDR.	1.4315	25.5366	616.81	1378.64	18.7333	26.1161
.ALPLEAEVAPVK.	1.50082	25.5366	618.864	1233.62	20.3829	26.1063
.DQVANSAFVER.	1.48511	25.5366	618.304	1237.73	20.181	26.1063
.QAQAAVLAVLPR.	1.52301	25.5366	618.875	1236.61	20.6077	26.1063
.VGGTSDVEVNEK.	1.47401	25.5366	617.302	1237.75	20.0575	26.1063
.DFMYVSQDPK.	1.4694	25.5366	615.279	1234.6	20.0271	26.1063
.LDILGAAETGSGK.	1.48511	25.5366	616.33	1230.56	20.2293	26.1063
.MFIGGLSWDTTK.	1.49621	25.5411	678.337	1232.66	20.3383	26.1063
.SSAYESLMEIVK.	1.50082	25.5411	678.839	1356.67	19.6018	26.1017
.FLQDYFDGNLK.	1.4694	25.5411	680.332	1357.68	19.26	26.1017
.IIIPPFLAYGEK.	1.51191	25.5411	680.897	1360.66	19.696	26.1017
.VDPLVSLMMVEK.	1.48511	25.5411	680.864	1361.79	19.404	26.1017
.ILDLQLEFDEK.	1.44721	25.5411	681.861	1361.73	18.998	26.1017
.LAMLEEDLLALK.	1.47401	25.5411	679.884	1363.72	19.2742	26.1017
.NQMLIEEEVQK.	1.48972	25.5411	680.842	1359.77	19.4652	26.1017
.TVTAMDVVYALK.	1.49621	25.5456	655.855	1361.68	19.523	26.1017
.EDQTEYLEER.	1.45182	25.5456	656.289	1311.71	19.3429	26.0971
.DAGTIAGLNVLR.	1.49621	25.5548	600.341	1312.58	19.8199	26.0971
.DAGVIAGLNVLR.	1.49621	25.5548	599.351	1200.68	20.5592	26.0877
.VLATAFDTTLGGR.	1.49621	25.5593	661.359	1198.7	20.5732	26.0877
.EEAENTLQSFR.	1.48972	25.5593	662.312	1322.72	19.6874	26.0831
.AQIFANTVDNAR.	1.49621	25.5593	660.337	1324.62	19.7457	26.0831
.MQLLEIITTEK.	1.50082	25.5593	659.868	1320.67	19.8196	26.0831
.ELAVQIYEEAR.	1.48972	25.5593	660.843	1319.74	19.7057	26.0831
.NELESYAYSLK.	1.50082	25.5593	658.822	1321.69	19.8134	26.0831
.VFIGNLNTLVVK.	1.52301	25.5593	658.9	1317.64	20.077	26.0831
.FLNEMIAPVMR.	1.51191	25.5593	660.844	1317.8	19.9569	26.0831
.GVAINFVTEEDK.	1.47401	25.5593	661.335	1321.69	19.5238	26.0831
.IIEDQQESLNK.	1.47401	25.5593	658.838	1322.67	19.5179	26.0831
.VESLQEEIAFLK.	1.48972	25.5683	703.382	1317.68	19.7183	26.0831
.YSFLQFDPAPR.	1.49621	25.5774	670.835	1406.76	19.2634	26.074
.FDEISFVNFAR.	1.48511	25.5774	672.833	1341.67	19.5231	26.0647
.LLYPLGGQTNLR.	1.52301	25.5774	672.885	1345.67	19.9041	26.0647
.VYQGLYcVAIR.	1.52301	25.5774	671.353	1345.77	19.9035	26.0647
.LALNQISQISMK.	1.52301	25.5774	673.379	1342.71	19.9221	26.0647
.DNLEFFLAGIGR.	1.48511	25.582	676.354	1346.76	19.4928	26.0647
.VAMFLTDSNNIK.	1.49621	25.582	676.848	1352.71	19.5761	26.06
.LIIWDSYTTNK.	1.49621	25.582	677.356	1353.7	19.5703	26.06
.VPEILQLSDALR.	1.48511	25.582	677.387	1354.71	19.4457	26.06
.cSVLAAANSVFGR.	1.52301	25.582	676.343	1354.77	19.849	26.06
.LVILANNcPALR.	1.52301	25.582	677.387	1352.69	19.8616	26.06
.FEIWDTAGQER.	1.47401	25.582	676.317	1354.77	19.3264	26.06
.VLLVLELQGLQK.	1.51191	25.582	676.929	1352.63	19.744	26.06
.LLTFMGMAVENK.	1.51191	25.582	677.349	1353.86	19.7367	26.06
.LMDEVAGIVAAR.	1.48511	25.5865	622.837	1354.7	19.4457	26.06
.ETPPPLVPPAAR.	1.51191	25.5865	622.854	1245.67	20.4239	26.0554
.DLPELALDTPR.	1.45831	25.5865	620.333	1245.71	19.83	26.0554
.AGNLGGGVVTIER.	1.51191	25.5865	621.844	1240.67	20.4578	26.0554
.VAEDEAEAAAAAK.	1.46292	25.5865	623.302	1243.69	19.8947	26.0554
.GEGPEVDVTLPK.	1.47401	25.5865	620.825	1246.6	19.9988	26.0554
.VIAEGDLGIVEK.	1.47401	25.5865	621.851	1241.65	20.0316	26.0554
.VLPPPAGYVPIR.	1.52301	25.5977	639.882	1243.7	20.5593	26.0554
.IDVVVNNAGILR.	1.49621	25.5977	641.878	1279.76	20.0272	26.044
.VTYVVLDEADR.	1.45831	25.5977	640.33	1283.76	19.5863	26.044
.ELISNASDALDK.	1.45831	25.5977	638.325	1280.66	19.6058	26.044
.TLGVDFIDVATK.	1.4694	25.5977	639.851	1276.65	19.7533	26.044
.TEVIPPLIENR.	1.50082	25.5977	640.864	1279.7	20.078	26.044
.LVTLPVSFAQLK.	1.52301	25.6022	658.403	1281.73	20.3064	26.044
.TVTAMDVVYALK.	1.49621	25.6022	655.855	1316.81	19.7938	26.0394
.MQLLEIITTEK.	1.50082	25.6022	659.868	1311.71	19.8752	26.0394
.AQIFANTVDNAR.	1.49621	25.6022	660.339	1319.74	19.7757	26.0394
.IEELQLIVNDK.	1.47401	25.6022	657.369	1320.68	19.53	26.0394
.ELISNASDALDK.	1.45831	25.6067	638.325	1314.74	19.3953	26.0394
.TVVSGLVQFVPK.	1.52301	25.6067	637.379	1276.65	20.3395	26.0349
.VALSPAGVQNLVK.	1.52301	25.6204	648.388	1274.76	20.3519	26.0349
.LAAVALINAAIQK.	1.52301	25.6204	648.406	1296.78	20.2092	26.0209
.DNIAcVILTFK.	1.49621	25.6204	647.347	1296.81	19.9186	26.0209
.TTYLVLDEADR.	1.45831	25.6204	648.328	1294.69	19.5181	26.0209
.GGELVYTDSEAR.	1.47401	25.6204	648.807	1296.66	19.6779	26.0209
.VVPcLVTPVTGR.	1.52301	25.6204	649.368	1297.61	20.2038	26.0209
.YSLEPVAVELK.	1.50082	25.6249	624.348	1298.74	19.9565	26.0209
.VAEDEAEAAAAAK.	1.46292	25.6249	623.302	1248.7	19.8618	26.0164
.MVVPGLDGAQIPR.	1.49621	25.643	676.871	1246.6	20.2445	26.0164
.cSVLAAANSVFGR.	1.52301	25.643	676.343	1353.74	19.8552	25.998
.LVILANNcPALR.	1.52301	25.643	677.387	1352.69	19.8616	25.998
.VAMFLTDSNNIK.	1.49621	25.643	676.848	1354.77	19.5638	25.998
.LIIWDSYTTNK.	1.49621	25.643	677.356	1353.7	19.5703	25.998
.VPEILQLSDALR.	1.48511	25.643	677.39	1354.71	19.4457	25.998
.VLLVLELQGLQK.	1.51191	25.643	676.929	1354.78	19.7311	25.998
.AYVVLGQFLVLK.	1.52301	25.643	675.413	1353.86	19.8545	25.998
.SVMLYAAEMIPK.	1.51191	25.643	676.851	1350.83	19.7549	25.998
.MVPPVQVSPLIK.	1.52301	25.657	654.391	1353.7	19.8555	25.998
.DEPGAWEETFK.	1.46292	25.657	654.791	1308.78	19.4819	25.9838
.AADTIGYPVMIR.	1.49621	25.657	653.845	1309.58	19.8386	25.9838
.YVDIAIPcNNK.	1.49621	25.657	653.827	1307.69	19.8504	25.9838
.TLLENTAITIGR.	1.51191	25.657	651.375	1307.65	20.0204	25.9838
.FLIPNASQAESK.	1.51191	25.657	652.846	1302.75	20.0513	25.9838
.VLETAEDIQER.	1.46292	25.657	651.83	1305.69	19.5008	25.9838
.FLAVGLVDNTVR.	1.49621	25.657	652.372	1303.66	19.8755	25.9838
.LDQPMTEIVSR.	1.48511	25.6615	644.832	1304.74	19.7484	25.9838
.VIVDFSSPNIAK.	1.49621	25.6615	645.359	1289.66	19.9639	25.9793
.ELISNASDALEK.	1.47401	25.6615	645.333	1290.72	19.715	25.9793
.ILIANTGMDTDK.	1.4694	25.6615	646.332	1290.67	19.6649	25.9793
.AMLESIGVPLEK.	1.50082	25.6615	643.855	1292.66	19.995	25.9793
.ELISNSSDALDK.	1.45831	25.6615	646.322	1287.71	19.5616	25.9793
.MIEEAGAIISTR.	1.50082	25.6615	645.84	1292.64	19.9951	25.9793
.DFMIQGGDFTR.	1.4694	25.6615	643.795	1291.68	19.6585	25.9793
.AINQGGLTSVAVR.	1.52301	25.6615	643.365	1287.59	20.2683	25.9793
.YGGQPVPNFPSK.	1.52301	25.6615	645.827	1286.73	20.2739	25.9793
.ENLSYDLVPLK.	1.48511	25.6615	645.851	1291.65	19.8304	25.9793
.EVEELILTESK.	1.47863	25.6615	645.345	1291.7	19.7593	25.9793
.LLLSSETPIEGK.	1.50082	25.6615	643.864	1290.69	20.0076	25.9793
.GQNQPVLNITNK.	1.52301	25.666	663.362	1287.73	20.2674	25.9793
.cLVLTGFGGYDK.	1.49621	25.666	665.329	1326.72	19.7328	25.9747
.LYcIYVAIGQK.	1.52301	25.666	664.358	1330.66	19.9961	25.9747
.SQVVAGTNYFIK.	1.52301	25.666	663.856	1328.72	20.0081	25.9747
.LcTSATESEVAR.	1.50082	25.666	662.314	1327.71	19.7764	25.9747
.EEAENTLQSFR.	1.48972	25.666	662.312	1324.63	19.6758	25.9747
.VTDDLVcLVYK.	1.4694	25.666	662.845	1324.62	19.4561	25.9747
.IVPVEITISLLK.	1.51191	25.666	662.926	1325.69	19.908	25.9747
.SIAPSIFGGTDMK.	1.49621	25.666	662.334	1325.85	19.7381	25.9747
.TMGVMFTPLTVK.	1.52301	25.666	662.854	1324.67	20.0332	25.9747
.FYNQVSTPLLR.	1.52301	25.6752	669.364	1325.71	20.0267	25.9747
.LVIPSELGYGER.	1.50082	25.6752	666.862	1338.73	19.7093	25.9654
.LNISFPATGcQK.	1.52301	25.6752	668.34	1333.72	19.9772	25.9654
.LFVTNDAATILR.	1.49621	25.6752	667.377	1336.68	19.6723	25.9654
.DYIWNTLNSGR.	1.49621	25.6752	669.825	1334.75	19.6839	25.9654
.EGVEcEVINMR.	1.48972	25.6752	668.305	1339.65	19.5848	25.9654
.FLVYVANFDEK.	1.48511	25.6797	672.845	1336.61	19.5535	25.9654
.NNASTDYDLSDK.	1.4426	25.6797	671.792	1345.69	19.0408	25.9608
.VGTDLLEEEITK.	1.46292	25.6797	673.856	1343.58	19.2729	25.9608
.TSDLIVLGLPWK.	1.49621	25.6797	671.392	1347.71	19.6059	25.9608
.YSFLQFDPAPR.	1.49621	25.6797	670.835	1342.78	19.6355	25.9608
.ALVQNDTLLQVK.	1.49621	25.6797	671.39	1341.67	19.6422	25.9608
.AANVLLSEQGDVK.	1.48511	25.6797	672.362	1342.78	19.5165	25.9608
.MVPPVQVSPLIK.	1.52301	25.6842	654.391	1344.72	19.9098	25.9608
.DEPGAWEETFK.	1.46292	25.6842	654.791	1308.78	19.4819	25.9563
.YVDIAIPcNNK.	1.49621	25.6842	653.827	1309.58	19.8386	25.9563
.AADTIGYPVMIR.	1.49621	25.6842	653.845	1307.65	19.8506	25.9563
.TLLENTAITIGR.	1.51191	25.6842	651.375	1307.69	20.0201	25.9563
.LDQPMTEIVSR.	1.48511	25.6978	644.832	1302.75	19.7608	25.9563
.DFMIQGGDFTR.	1.4694	25.6978	643.795	1289.66	19.6711	25.9426
.ELISNASDALEK.	1.47401	25.6978	645.333	1287.59	19.7347	25.9426
.LLLSSETPIEGK.	1.50082	25.6978	643.864	1290.67	20.0077	25.9426
.AMLESIGVPLEK.	1.50082	25.6978	643.855	1287.73	20.0265	25.9426
.AINQGGLTSVAVR.	1.52301	25.6978	643.365	1287.71	20.2675	25.9426
.EVEELILTESK.	1.47863	25.6978	645.345	1286.73	19.7906	25.9426
.IDVVVNNAGILR.	1.49621	25.6978	641.878	1290.69	19.9574	25.9426
.TELGLDLGLEPK.	1.47401	25.6978	642.856	1283.76	19.7589	25.9426
.EIGADLVLQISK.	1.48511	25.6978	643.372	1285.71	19.868	25.9426
.LIHEQEQQSSS.	1.50062	25.6978	643.305	1286.74	20.0306	25.9426
.LDQPMTEIVSR.	1.48511	25.7023	644.832	1286.61	19.8623	25.9426
.ILIANTGMDTDK.	1.4694	25.7023	646.329	1289.66	19.6711	25.938
.ELISNASDALEK.	1.47401	25.7023	645.333	1292.66	19.7029	25.938
.VAPAQPSEEGPGR.	1.50082	25.7023	647.823	1290.67	20.0077	25.938
.ELISNSSDALDK.	1.45831	25.7023	646.322	1295.65	19.5122	25.938
.YGGQPVPNFPSK.	1.52301	25.7023	645.827	1292.64	20.2357	25.938
.LGGEVScLVAGTK.	1.51191	25.7023	645.84	1291.65	20.1219	25.938
.DIISDTSGDFR.	1.4426	25.7068	613.288	1291.68	19.3641	25.938
.MVPPVQVSPLIK.	1.52301	25.7164	654.391	1226.58	20.6768	25.9335
.DEPGAWEETFK.	1.46292	25.7164	654.791	1308.78	19.4819	25.9238
.EAMEDGEIDGNK.	1.43611	25.7164	654.275	1309.58	19.1838	25.9238
.TVTAMDVVYALK.	1.49621	25.7164	655.855	1308.55	19.845	25.9238
.VEPGLGADNSVVR.	1.48511	25.7164	656.846	1311.71	19.7052	25.9238
.TLAFTSVDLTNK.	1.49621	25.7164	655.354	1313.69	19.813	25.9238
.AADTIGYPVMIR.	1.49621	25.7164	653.845	1310.71	19.8316	25.9238
.DITSDTSGDFR.	1.4426	25.7209	607.271	1307.69	19.2663	25.9238
.TSIAIDTIINQK.	1.49621	25.7254	658.875	1214.54	20.4625	25.9193
.ITLPVDFVTADK.	1.4694	25.7254	659.866	1317.75	19.4977	25.9147
.IMNTFSVVPSPK.	1.52301	25.7254	660.355	1319.73	20.064	25.9147
.VTDDLVcLVYK.	1.4694	25.7254	662.845	1320.71	19.4797	25.9147
.EEYGFLPVPLR.	1.50082	25.7254	660.353	1325.69	19.7888	25.9147
.DFPLSGYVELR.	1.48511	25.7391	648.335	1320.71	19.6499	25.9147
.FGLGAEVGISTSR.	1.51191	25.7391	647.344	1296.67	20.0899	25.9009
.ELISNASDALEK.	1.47401	25.7391	645.333	1294.69	19.6902	25.9009
.LGGEVScLVAGTK.	1.51191	25.7391	645.84	1290.67	20.1282	25.9009
.YGGQPVPNFPSK.	1.52301	25.7391	645.827	1291.68	20.2419	25.9009
.MTGLVDEAIDTK.	1.45831	25.7391	646.824	1291.65	19.537	25.9009
.LVMEEAPESYK.	1.48972	25.7391	648.313	1293.65	19.8681	25.9009
.MDSTANEVEAVK.	1.47401	25.7391	647.303	1296.63	19.6781	25.9009
.VAPAQPSEEGPGR.	1.50082	25.7391	647.823	1294.61	19.9827	25.9009
.MDATANDVPSDR.	1.4426	25.7391	646.283	1295.65	19.3397	25.9009
.ELISNSSDALDK.	1.45831	25.7391	646.324	1292.57	19.5313	25.9009
.EVEELILTESK.	1.47863	25.7391	645.345	1292.65	19.7533	25.9009
[truncated: 2,028 more rows]

## Sheet: Table S2
Table S2. Live Eco-AI method development. 1 ng of the HeLa proteome digest was analyzed at different top N and m/z isolation windows (w). The orbitrap spectral resolution was adjusted to keep the cycle times constant.
Top 20 (w = 1.6 Th)					Top 20 (w = 4 Th)					Top 20 (w = 8 Th)					Top 10 (w = 1.6 Th)					Top 10 (w = 4 Th)					Top 10 (w = 8 Th)
Fasta Entry	Master Entry	Protein Name	Gene Name		Fasta Entry	Master Entry	Protein Name	Gene Name		Fasta Entry	Master Entry	Protein Name	Gene Name		Fasta Entry	Master Entry	Protein Name	Gene Name		Fasta Entry	Master Entry	Protein Name	Gene Name		Fasta Entry	Master Entry	Protein Name	Gene Name
>sp|P21333|FLNA_HUMAN Filamin-A OS=Homo sapiens OX=9606 GN=FLNA PE=1 SV=4	P21333	Filamin-A	FLNA		>sp|P21333|FLNA_HUMAN Filamin-A OS=Homo sapiens OX=9606 GN=FLNA PE=1 SV=4	P21333	Filamin-A	FLNA		>sp|P21333|FLNA_HUMAN Filamin-A OS=Homo sapiens OX=9606 GN=FLNA PE=1 SV=4	P21333	Filamin-A	FLNA		>sp|P21333|FLNA_HUMAN Filamin-A OS=Homo sapiens OX=9606 GN=FLNA PE=1 SV=4	P21333	Filamin-A	FLNA		>sp|Q09666|AHNK_HUMAN Neuroblast differentiation-associated protein AHNAK OS=Homo sapiens OX=9606 GN=AHNAK PE=1 SV=2	Q09666	Neuroblast differentiation-associated protein AHNAK	AHNAK		>sp|P21333|FLNA_HUMAN Filamin-A OS=Homo sapiens OX=9606 GN=FLNA PE=1 SV=4	P21333	Filamin-A	FLNA
>sp|O75369|FLNB_HUMAN Filamin-B OS=Homo sapiens OX=9606 GN=FLNB PE=1 SV=2	O75369	Filamin-B	FLNB		>sp|P31327|CPSM_HUMAN Carbamoyl-phosphate synthase [ammonia], mitochondrial OS=Homo sapiens OX=9606 GN=CPS1 PE=1 SV=2	P31327	Carbamoyl-phosphate synthase [ammonia], mitochondrial	CPS1		>sp|P31327|CPSM_HUMAN Carbamoyl-phosphate synthase [ammonia], mitochondrial OS=Homo sapiens OX=9606 GN=CPS1 PE=1 SV=2	P31327	Carbamoyl-phosphate synthase [ammonia], mitochondrial	CPS1		>sp|O75369|FLNB_HUMAN Filamin-B OS=Homo sapiens OX=9606 GN=FLNB PE=1 SV=2	O75369	Filamin-B	FLNB		>sp|O75369|FLNB_HUMAN Filamin-B OS=Homo sapiens OX=9606 GN=FLNB PE=1 SV=2	O75369	Filamin-B	FLNB		>sp|O75369|FLNB_HUMAN Filamin-B OS=Homo sapiens OX=9606 GN=FLNB PE=1 SV=2	O75369	Filamin-B	FLNB
>sp|P31327|CPSM_HUMAN Carbamoyl-phosphate synthase [ammonia], mitochondrial OS=Homo sapiens OX=9606 GN=CPS1 PE=1 SV=2	P31327	Carbamoyl-phosphate synthase [ammonia], mitochondrial	CPS1		>sp|P78527|PRKDC_HUMAN DNA-dependent protein kinase catalytic subunit OS=Homo sapiens OX=9606 GN=PRKDC PE=1 SV=3	P78527	DNA-dependent protein kinase catalytic subunit	PRKDC		>sp|O75369|FLNB_HUMAN Filamin-B OS=Homo sapiens OX=9606 GN=FLNB PE=1 SV=2	O75369	Filamin-B	FLNB		>sp|Q09666|AHNK_HUMAN Neuroblast differentiation-associated protein AHNAK OS=Homo sapiens OX=9606 GN=AHNAK PE=1 SV=2	Q09666	Neuroblast differentiation-associated protein AHNAK	AHNAK		>sp|P21333|FLNA_HUMAN Filamin-A OS=Homo sapiens OX=9606 GN=FLNA PE=1 SV=4	P21333	Filamin-A	FLNA		>sp|P78527|PRKDC_HUMAN DNA-dependent protein kinase catalytic subunit OS=Homo sapiens OX=9606 GN=PRKDC PE=1 SV=3	P78527	DNA-dependent protein kinase catalytic subunit	PRKDC
>sp|P78527|PRKDC_HUMAN DNA-dependent protein kinase catalytic subunit OS=Homo sapiens OX=9606 GN=PRKDC PE=1 SV=3	P78527	DNA-dependent protein kinase catalytic subunit	PRKDC		>sp|O75369|FLNB_HUMAN Filamin-B OS=Homo sapiens OX=9606 GN=FLNB PE=1 SV=2	O75369	Filamin-B	FLNB		>sp|P14618|KPYM_HUMAN Pyruvate kinase PKM OS=Homo sapiens OX=9606 GN=PKM PE=1 SV=4	P14618	Pyruvate kinase PKM	PKM		>sp|Q15149|PLEC_HUMAN Plectin OS=Homo sapiens OX=9606 GN=PLEC PE=1 SV=3	Q15149	Plectin	PLEC		>sp|P31327|CPSM_HUMAN Carbamoyl-phosphate synthase [ammonia], mitochondrial OS=Homo sapiens OX=9606 GN=CPS1 PE=1 SV=2	P31327	Carbamoyl-phosphate synthase [ammonia], mitochondrial	CPS1		>sp|Q09666|AHNK_HUMAN Neuroblast differentiation-associated protein AHNAK OS=Homo sapiens OX=9606 GN=AHNAK PE=1 SV=2	Q09666	Neuroblast differentiation-associated protein AHNAK	AHNAK
>sp|Q09666|AHNK_HUMAN Neuroblast differentiation-associated protein AHNAK OS=Homo sapiens OX=9606 GN=AHNAK PE=1 SV=2	Q09666	Neuroblast differentiation-associated protein AHNAK	AHNAK		>sp|P13639|EF2_HUMAN Elongation factor 2 OS=Homo sapiens OX=9606 GN=EEF2 PE=1 SV=4	P13639	Elongation factor 2	EEF2		>sp|P78527|PRKDC_HUMAN DNA-dependent protein kinase catalytic subunit OS=Homo sapiens OX=9606 GN=PRKDC PE=1 SV=3	P78527	DNA-dependent protein kinase catalytic subunit	PRKDC		>sp|P31327|CPSM_HUMAN Carbamoyl-phosphate synthase [ammonia], mitochondrial OS=Homo sapiens OX=9606 GN=CPS1 PE=1 SV=2	P31327	Carbamoyl-phosphate synthase [ammonia], mitochondrial	CPS1		>sp|P78527|PRKDC_HUMAN DNA-dependent protein kinase catalytic subunit OS=Homo sapiens OX=9606 GN=PRKDC PE=1 SV=3	P78527	DNA-dependent protein kinase catalytic subunit	PRKDC		>sp|P31327|CPSM_HUMAN Carbamoyl-phosphate synthase [ammonia], mitochondrial OS=Homo sapiens OX=9606 GN=CPS1 PE=1 SV=2	P31327	Carbamoyl-phosphate synthase [ammonia], mitochondrial	CPS1
>sp|P13639|EF2_HUMAN Elongation factor 2 OS=Homo sapiens OX=9606 GN=EEF2 PE=1 SV=4	P13639	Elongation factor 2	EEF2		>sp|P14618|KPYM_HUMAN Pyruvate kinase PKM OS=Homo sapiens OX=9606 GN=PKM PE=1 SV=4	P14618	Pyruvate kinase PKM	PKM		>sp|P13639|EF2_HUMAN Elongation factor 2 OS=Homo sapiens OX=9606 GN=EEF2 PE=1 SV=4	P13639	Elongation factor 2	EEF2		>sp|P78527|PRKDC_HUMAN DNA-dependent protein kinase catalytic subunit OS=Homo sapiens OX=9606 GN=PRKDC PE=1 SV=3	P78527	DNA-dependent protein kinase catalytic subunit	PRKDC		>sp|P10809|CH60_HUMAN 60 kDa heat shock protein, mitochondrial OS=Homo sapiens OX=9606 GN=HSPD1 PE=1 SV=2	P10809	60 kDa heat shock protein, mitochondrial	HSPD1		>sp|P14618|KPYM_HUMAN Pyruvate kinase PKM OS=Homo sapiens OX=9606 GN=PKM PE=1 SV=4	P14618	Pyruvate kinase PKM	PKM
>sp|P14618|KPYM_HUMAN Pyruvate kinase PKM OS=Homo sapiens OX=9606 GN=PKM PE=1 SV=4	P14618	Pyruvate kinase PKM	PKM		>sp|Q00610|CLH1_HUMAN Clathrin heavy chain 1 OS=Homo sapiens OX=9606 GN=CLTC PE=1 SV=5	Q00610	Clathrin heavy chain 1	CLTC		>sp|P10809|CH60_HUMAN 60 kDa heat shock protein, mitochondrial OS=Homo sapiens OX=9606 GN=HSPD1 PE=1 SV=2	P10809	60 kDa heat shock protein, mitochondrial	HSPD1		>sp|P14618|KPYM_HUMAN Pyruvate kinase PKM OS=Homo sapiens OX=9606 GN=PKM PE=1 SV=4	P14618	Pyruvate kinase PKM	PKM		>sp|P14618|KPYM_HUMAN Pyruvate kinase PKM OS=Homo sapiens OX=9606 GN=PKM PE=1 SV=4	P14618	Pyruvate kinase PKM	PKM		>sp|P10809|CH60_HUMAN 60 kDa heat shock protein, mitochondrial OS=Homo sapiens OX=9606 GN=HSPD1 PE=1 SV=2	P10809	60 kDa heat shock protein, mitochondrial	HSPD1
>sp|Q00610|CLH1_HUMAN Clathrin heavy chain 1 OS=Homo sapiens OX=9606 GN=CLTC PE=1 SV=5	Q00610	Clathrin heavy chain 1	CLTC		>sp|P06733|ENOA_HUMAN Alpha-enolase OS=Homo sapiens OX=9606 GN=ENO1 PE=1 SV=2	P06733	Alpha-enolase	ENO1		>sp|P06733|ENOA_HUMAN Alpha-enolase OS=Homo sapiens OX=9606 GN=ENO1 PE=1 SV=2	P06733	Alpha-enolase	ENO1		>sp|P13639|EF2_HUMAN Elongation factor 2 OS=Homo sapiens OX=9606 GN=EEF2 PE=1 SV=4	P13639	Elongation factor 2	EEF2		>sp|Q15149|PLEC_HUMAN Plectin OS=Homo sapiens OX=9606 GN=PLEC PE=1 SV=3	Q15149	Plectin	PLEC		>sp|P06733|ENOA_HUMAN Alpha-enolase OS=Homo sapiens OX=9606 GN=ENO1 PE=1 SV=2	P06733	Alpha-enolase	ENO1
>sp|Q15149|PLEC_HUMAN Plectin OS=Homo sapiens OX=9606 GN=PLEC PE=1 SV=3	Q15149	Plectin	PLEC		>sp|Q09666|AHNK_HUMAN Neuroblast differentiation-associated protein AHNAK OS=Homo sapiens OX=9606 GN=AHNAK PE=1 SV=2	Q09666	Neuroblast differentiation-associated protein AHNAK	AHNAK		>sp|P08238|HS90B_HUMAN Heat shock protein HSP 90-beta OS=Homo sapiens OX=9606 GN=HSP90AB1 PE=1 SV=4	P08238	Heat shock protein HSP 90-beta	HSP90AB1		>sp|P0DMV9|HS71B_HUMAN Heat shock 70 kDa protein 1B OS=Homo sapiens OX=9606 GN=HSPA1B PE=1 SV=1 >sp|P0DMV8|HS71A_HUMAN Heat shock 70 kDa protein 1A OS=Homo sapiens OX=9606 GN=HSPA1A PE=1 SV=1	P0DMV9	Heat shock 70 kDa protein 1B	HSPA1B		>sp|P13639|EF2_HUMAN Elongation factor 2 OS=Homo sapiens OX=9606 GN=EEF2 PE=1 SV=4	P13639	Elongation factor 2	EEF2		>sp|P13639|EF2_HUMAN Elongation factor 2 OS=Homo sapiens OX=9606 GN=EEF2 PE=1 SV=4	P13639	Elongation factor 2	EEF2
>sp|P06733|ENOA_HUMAN Alpha-enolase OS=Homo sapiens OX=9606 GN=ENO1 PE=1 SV=2	P06733	Alpha-enolase	ENO1		>sp|P10809|CH60_HUMAN 60 kDa heat shock protein, mitochondrial OS=Homo sapiens OX=9606 GN=HSPD1 PE=1 SV=2	P10809	60 kDa heat shock protein, mitochondrial	HSPD1		>sp|P11142|HSP7C_HUMAN Heat shock cognate 71 kDa protein OS=Homo sapiens OX=9606 GN=HSPA8 PE=1 SV=1	P11142	Heat shock cognate 71 kDa protein	HSPA8		>sp|P06733|ENOA_HUMAN Alpha-enolase OS=Homo sapiens OX=9606 GN=ENO1 PE=1 SV=2	P06733	Alpha-enolase	ENO1		>sp|P06733|ENOA_HUMAN Alpha-enolase OS=Homo sapiens OX=9606 GN=ENO1 PE=1 SV=2	P06733	Alpha-enolase	ENO1		>sp|Q00610|CLH1_HUMAN Clathrin heavy chain 1 OS=Homo sapiens OX=9606 GN=CLTC PE=1 SV=5	Q00610	Clathrin heavy chain 1	CLTC
>sp|P11142|HSP7C_HUMAN Heat shock cognate 71 kDa protein OS=Homo sapiens OX=9606 GN=HSPA8 PE=1 SV=1	P11142	Heat shock cognate 71 kDa protein	HSPA8		>sp|P04406|G3P_HUMAN Glyceraldehyde-3-phosphate dehydrogenase OS=Homo sapiens OX=9606 GN=GAPDH PE=1 SV=3	P04406	Glyceraldehyde-3-phosphate dehydrogenase	GAPDH		>sp|Q00610|CLH1_HUMAN Clathrin heavy chain 1 OS=Homo sapiens OX=9606 GN=CLTC PE=1 SV=5	Q00610	Clathrin heavy chain 1	CLTC		>sp|Q14204|DYHC1_HUMAN Cytoplasmic dynein 1 heavy chain 1 OS=Homo sapiens OX=9606 GN=DYNC1H1 PE=1 SV=5	Q14204	Cytoplasmic dynein 1 heavy chain 1	DYNC1H1		>sp|P11021|BIP_HUMAN Endoplasmic reticulum chaperone BiP OS=Homo sapiens OX=9606 GN=HSPA5 PE=1 SV=2	P11021	Endoplasmic reticulum chaperone BiP	HSPA5		>sp|Q15149|PLEC_HUMAN Plectin OS=Homo sapiens OX=9606 GN=PLEC PE=1 SV=3	Q15149	Plectin	PLEC
>sp|P07900|HS90A_HUMAN Heat shock protein HSP 90-alpha OS=Homo sapiens OX=9606 GN=HSP90AA1 PE=1 SV=5	P07900	Heat shock protein HSP 90-alpha	HSP90AA1		>sp|P11142|HSP7C_HUMAN Heat shock cognate 71 kDa protein OS=Homo sapiens OX=9606 GN=HSPA8 PE=1 SV=1	P11142	Heat shock cognate 71 kDa protein	HSPA8		>sp|P07900|HS90A_HUMAN Heat shock protein HSP 90-alpha OS=Homo sapiens OX=9606 GN=HSP90AA1 PE=1 SV=5	P07900	Heat shock protein HSP 90-alpha	HSP90AA1		>sp|P08238|HS90B_HUMAN Heat shock protein HSP 90-beta OS=Homo sapiens OX=9606 GN=HSP90AB1 PE=1 SV=4	P08238	Heat shock protein HSP 90-beta	HSP90AB1		>sp|P07900|HS90A_HUMAN Heat shock protein HSP 90-alpha OS=Homo sapiens OX=9606 GN=HSP90AA1 PE=1 SV=5	P07900	Heat shock protein HSP 90-alpha	HSP90AA1		>sp|P04406|G3P_HUMAN Glyceraldehyde-3-phosphate dehydrogenase OS=Homo sapiens OX=9606 GN=GAPDH PE=1 SV=3	P04406	Glyceraldehyde-3-phosphate dehydrogenase	GAPDH
>sp|P08238|HS90B_HUMAN Heat shock protein HSP 90-beta OS=Homo sapiens OX=9606 GN=HSP90AB1 PE=1 SV=4	P08238	Heat shock protein HSP 90-beta	HSP90AB1		>sp|P07900|HS90A_HUMAN Heat shock protein HSP 90-alpha OS=Homo sapiens OX=9606 GN=HSP90AA1 PE=1 SV=5	P07900	Heat shock protein HSP 90-alpha	HSP90AA1		>sp|P0DMV9|HS71B_HUMAN Heat shock 70 kDa protein 1B OS=Homo sapiens OX=9606 GN=HSPA1B PE=1 SV=1 >sp|P0DMV8|HS71A_HUMAN Heat shock 70 kDa protein 1A OS=Homo sapiens OX=9606 GN=HSPA1A PE=1 SV=1	P0DMV9	Heat shock 70 kDa protein 1B	HSPA1B		>sp|P11142|HSP7C_HUMAN Heat shock cognate 71 kDa protein OS=Homo sapiens OX=9606 GN=HSPA8 PE=1 SV=1	P11142	Heat shock cognate 71 kDa protein	HSPA8		>sp|P11142|HSP7C_HUMAN Heat shock cognate 71 kDa protein OS=Homo sapiens OX=9606 GN=HSPA8 PE=1 SV=1	P11142	Heat shock cognate 71 kDa protein	HSPA8		>sp|P0DMV9|HS71B_HUMAN Heat shock 70 kDa protein 1B OS=Homo sapiens OX=9606 GN=HSPA1B PE=1 SV=1 >sp|P0DMV8|HS71A_HUMAN Heat shock 70 kDa protein 1A OS=Homo sapiens OX=9606 GN=HSPA1A PE=1 SV=1	P0DMV9	Heat shock 70 kDa protein 1B	HSPA1B
>sp|P11021|BIP_HUMAN Endoplasmic reticulum chaperone BiP OS=Homo sapiens OX=9606 GN=HSPA5 PE=1 SV=2	P11021	Endoplasmic reticulum chaperone BiP	HSPA5		>sp|P11021|BIP_HUMAN Endoplasmic reticulum chaperone BiP OS=Homo sapiens OX=9606 GN=HSPA5 PE=1 SV=2	P11021	Endoplasmic reticulum chaperone BiP	HSPA5		>sp|Q09666|AHNK_HUMAN Neuroblast differentiation-associated protein AHNAK OS=Homo sapiens OX=9606 GN=AHNAK PE=1 SV=2	Q09666	Neuroblast differentiation-associated protein AHNAK	AHNAK		>sp|P46940|IQGA1_HUMAN Ras GTPase-activating-like protein IQGAP1 OS=Homo sapiens OX=9606 GN=IQGAP1 PE=1 SV=1	P46940	Ras GTPase-activating-like protein IQGAP1	IQGAP1		>sp|P04406|G3P_HUMAN Glyceraldehyde-3-phosphate dehydrogenase OS=Homo sapiens OX=9606 GN=GAPDH PE=1 SV=3	P04406	Glyceraldehyde-3-phosphate dehydrogenase	GAPDH		>sp|P46940|IQGA1_HUMAN Ras GTPase-activating-like protein IQGAP1 OS=Homo sapiens OX=9606 GN=IQGAP1 PE=1 SV=1	P46940	Ras GTPase-activating-like protein IQGAP1	IQGAP1
>sp|P04406|G3P_HUMAN Glyceraldehyde-3-phosphate dehydrogenase OS=Homo sapiens OX=9606 GN=GAPDH PE=1 SV=3	P04406	Glyceraldehyde-3-phosphate dehydrogenase	GAPDH		>sp|P0DMV9|HS71B_HUMAN Heat shock 70 kDa protein 1B OS=Homo sapiens OX=9606 GN=HSPA1B PE=1 SV=1 >sp|P0DMV8|HS71A_HUMAN Heat shock 70 kDa protein 1A OS=Homo sapiens OX=9606 GN=HSPA1A PE=1 SV=1	P0DMV9	Heat shock 70 kDa protein 1B	HSPA1B		>sp|P11021|BIP_HUMAN Endoplasmic reticulum chaperone BiP OS=Homo sapiens OX=9606 GN=HSPA5 PE=1 SV=2	P11021	Endoplasmic reticulum chaperone BiP	HSPA5		>sp|P10809|CH60_HUMAN 60 kDa heat shock protein, mitochondrial OS=Homo sapiens OX=9606 GN=HSPD1 PE=1 SV=2	P10809	60 kDa heat shock protein, mitochondrial	HSPD1		>sp|P22314|UBA1_HUMAN Ubiquitin-like modifier-activating enzyme 1 OS=Homo sapiens OX=9606 GN=UBA1 PE=1 SV=3	P22314	Ubiquitin-like modifier-activating enzyme 1	UBA1		>sp|P11142|HSP7C_HUMAN Heat shock cognate 71 kDa protein OS=Homo sapiens OX=9606 GN=HSPA8 PE=1 SV=1	P11142	Heat shock cognate 71 kDa protein	HSPA8
>sp|P10809|CH60_HUMAN 60 kDa heat shock protein, mitochondrial OS=Homo sapiens OX=9606 GN=HSPD1 PE=1 SV=2	P10809	60 kDa heat shock protein, mitochondrial	HSPD1		>sp|P08238|HS90B_HUMAN Heat shock protein HSP 90-beta OS=Homo sapiens OX=9606 GN=HSP90AB1 PE=1 SV=4	P08238	Heat shock protein HSP 90-beta	HSP90AB1		>sp|P22314|UBA1_HUMAN Ubiquitin-like modifier-activating enzyme 1 OS=Homo sapiens OX=9606 GN=UBA1 PE=1 SV=3	P22314	Ubiquitin-like modifier-activating enzyme 1	UBA1		>sp|P04406|G3P_HUMAN Glyceraldehyde-3-phosphate dehydrogenase OS=Homo sapiens OX=9606 GN=GAPDH PE=1 SV=3	P04406	Glyceraldehyde-3-phosphate dehydrogenase	GAPDH		>sp|P00558|PGK1_HUMAN Phosphoglycerate kinase 1 OS=Homo sapiens OX=9606 GN=PGK1 PE=1 SV=3	P00558	Phosphoglycerate kinase 1	PGK1		>sp|P08238|HS90B_HUMAN Heat shock protein HSP 90-beta OS=Homo sapiens OX=9606 GN=HSP90AB1 PE=1 SV=4	P08238	Heat shock protein HSP 90-beta	HSP90AB1
>sp|P22314|UBA1_HUMAN Ubiquitin-like modifier-activating enzyme 1 OS=Homo sapiens OX=9606 GN=UBA1 PE=1 SV=3	P22314	Ubiquitin-like modifier-activating enzyme 1	UBA1		>sp|P22314|UBA1_HUMAN Ubiquitin-like modifier-activating enzyme 1 OS=Homo sapiens OX=9606 GN=UBA1 PE=1 SV=3	P22314	Ubiquitin-like modifier-activating enzyme 1	UBA1		>sp|Q9BQE3|TBA1C_HUMAN Tubulin alpha-1C chain OS=Homo sapiens OX=9606 GN=TUBA1C PE=1 SV=1	Q9BQE3	Tubulin alpha-1C chain	TUBA1C		>sp|P11021|BIP_HUMAN Endoplasmic reticulum chaperone BiP OS=Homo sapiens OX=9606 GN=HSPA5 PE=1 SV=2	P11021	Endoplasmic reticulum chaperone BiP	HSPA5		>sp|P08238|HS90B_HUMAN Heat shock protein HSP 90-beta OS=Homo sapiens OX=9606 GN=HSP90AB1 PE=1 SV=4	P08238	Heat shock protein HSP 90-beta	HSP90AB1		>sp|P11021|BIP_HUMAN Endoplasmic reticulum chaperone BiP OS=Homo sapiens OX=9606 GN=HSPA5 PE=1 SV=2	P11021	Endoplasmic reticulum chaperone BiP	HSPA5
>sp|P0DMV9|HS71B_HUMAN Heat shock 70 kDa protein 1B OS=Homo sapiens OX=9606 GN=HSPA1B PE=1 SV=1 >sp|P0DMV8|HS71A_HUMAN Heat shock 70 kDa protein 1A OS=Homo sapiens OX=9606 GN=HSPA1A PE=1 SV=1	P0DMV9	Heat shock 70 kDa protein 1B	HSPA1B		>sp|Q15149|PLEC_HUMAN Plectin OS=Homo sapiens OX=9606 GN=PLEC PE=1 SV=3	Q15149	Plectin	PLEC		>sp|P04406|G3P_HUMAN Glyceraldehyde-3-phosphate dehydrogenase OS=Homo sapiens OX=9606 GN=GAPDH PE=1 SV=3	P04406	Glyceraldehyde-3-phosphate dehydrogenase	GAPDH		>sp|P22314|UBA1_HUMAN Ubiquitin-like modifier-activating enzyme 1 OS=Homo sapiens OX=9606 GN=UBA1 PE=1 SV=3	P22314	Ubiquitin-like modifier-activating enzyme 1	UBA1		>sp|Q00610|CLH1_HUMAN Clathrin heavy chain 1 OS=Homo sapiens OX=9606 GN=CLTC PE=1 SV=5	Q00610	Clathrin heavy chain 1	CLTC		>sp|P00558|PGK1_HUMAN Phosphoglycerate kinase 1 OS=Homo sapiens OX=9606 GN=PGK1 PE=1 SV=3	P00558	Phosphoglycerate kinase 1	PGK1
>sp|P06576|ATPB_HUMAN ATP synthase subunit beta, mitochondrial OS=Homo sapiens OX=9606 GN=ATP5F1B PE=1 SV=3	P06576	ATP synthase subunit beta, mitochondrial	ATP5F1B		>sp|P00558|PGK1_HUMAN Phosphoglycerate kinase 1 OS=Homo sapiens OX=9606 GN=PGK1 PE=1 SV=3	P00558	Phosphoglycerate kinase 1	PGK1		>sp|P06576|ATPB_HUMAN ATP synthase subunit beta, mitochondrial OS=Homo sapiens OX=9606 GN=ATP5F1B PE=1 SV=3	P06576	ATP synthase subunit beta, mitochondrial	ATP5F1B		>sp|P00558|PGK1_HUMAN Phosphoglycerate kinase 1 OS=Homo sapiens OX=9606 GN=PGK1 PE=1 SV=3	P00558	Phosphoglycerate kinase 1	PGK1		>sp|P46940|IQGA1_HUMAN Ras GTPase-activating-like protein IQGAP1 OS=Homo sapiens OX=9606 GN=IQGAP1 PE=1 SV=1	P46940	Ras GTPase-activating-like protein IQGAP1	IQGAP1		>sp|P35579|MYH9_HUMAN Myosin-9 OS=Homo sapiens OX=9606 GN=MYH9 PE=1 SV=4	P35579	Myosin-9	MYH9
>sp|P46940|IQGA1_HUMAN Ras GTPase-activating-like protein IQGAP1 OS=Homo sapiens OX=9606 GN=IQGAP1 PE=1 SV=1	P46940	Ras GTPase-activating-like protein IQGAP1	IQGAP1		>sp|P06576|ATPB_HUMAN ATP synthase subunit beta, mitochondrial OS=Homo sapiens OX=9606 GN=ATP5F1B PE=1 SV=3	P06576	ATP synthase subunit beta, mitochondrial	ATP5F1B		>sp|P00558|PGK1_HUMAN Phosphoglycerate kinase 1 OS=Homo sapiens OX=9606 GN=PGK1 PE=1 SV=3	P00558	Phosphoglycerate kinase 1	PGK1		>sp|P07900|HS90A_HUMAN Heat shock protein HSP 90-alpha OS=Homo sapiens OX=9606 GN=HSP90AA1 PE=1 SV=5	P07900	Heat shock protein HSP 90-alpha	HSP90AA1		>sp|P49327|FAS_HUMAN Fatty acid synthase OS=Homo sapiens OX=9606 GN=FASN PE=1 SV=3	P49327	Fatty acid synthase	FASN		>sp|P22314|UBA1_HUMAN Ubiquitin-like modifier-activating enzyme 1 OS=Homo sapiens OX=9606 GN=UBA1 PE=1 SV=3	P22314	Ubiquitin-like modifier-activating enzyme 1	UBA1
>sp|P00558|PGK1_HUMAN Phosphoglycerate kinase 1 OS=Homo sapiens OX=9606 GN=PGK1 PE=1 SV=3	P00558	Phosphoglycerate kinase 1	PGK1		>sp|Q9BQE3|TBA1C_HUMAN Tubulin alpha-1C chain OS=Homo sapiens OX=9606 GN=TUBA1C PE=1 SV=1	Q9BQE3	Tubulin alpha-1C chain	TUBA1C		>sp|P68366|TBA4A_HUMAN Tubulin alpha-4A chain OS=Homo sapiens OX=9606 GN=TUBA4A PE=1 SV=1	P68366	Tubulin alpha-4A chain	TUBA4A		>sp|Q00610|CLH1_HUMAN Clathrin heavy chain 1 OS=Homo sapiens OX=9606 GN=CLTC PE=1 SV=5	Q00610	Clathrin heavy chain 1	CLTC		>sp|P06576|ATPB_HUMAN ATP synthase subunit beta, mitochondrial OS=Homo sapiens OX=9606 GN=ATP5F1B PE=1 SV=3	P06576	ATP synthase subunit beta, mitochondrial	ATP5F1B		>sp|P07900|HS90A_HUMAN Heat shock protein HSP 90-alpha OS=Homo sapiens OX=9606 GN=HSP90AA1 PE=1 SV=5	P07900	Heat shock protein HSP 90-alpha	HSP90AA1
>sp|O43707|ACTN4_HUMAN Alpha-actinin-4 OS=Homo sapiens OX=9606 GN=ACTN4 PE=1 SV=2	O43707	Alpha-actinin-4	ACTN4		>sp|P46940|IQGA1_HUMAN Ras GTPase-activating-like protein IQGAP1 OS=Homo sapiens OX=9606 GN=IQGAP1 PE=1 SV=1	P46940	Ras GTPase-activating-like protein IQGAP1	IQGAP1		>sp|P07437|TBB5_HUMAN Tubulin beta chain OS=Homo sapiens OX=9606 GN=TUBB PE=1 SV=2	P07437	Tubulin beta chain	TUBB		>sp|Q9BQE3|TBA1C_HUMAN Tubulin alpha-1C chain OS=Homo sapiens OX=9606 GN=TUBA1C PE=1 SV=1	Q9BQE3	Tubulin alpha-1C chain	TUBA1C		>sp|Q14204|DYHC1_HUMAN Cytoplasmic dynein 1 heavy chain 1 OS=Homo sapiens OX=9606 GN=DYNC1H1 PE=1 SV=5	Q14204	Cytoplasmic dynein 1 heavy chain 1	DYNC1H1		>sp|Q9BQE3|TBA1C_HUMAN Tubulin alpha-1C chain OS=Homo sapiens OX=9606 GN=TUBA1C PE=1 SV=1	Q9BQE3	Tubulin alpha-1C chain	TUBA1C
>sp|P07437|TBB5_HUMAN Tubulin beta chain OS=Homo sapiens OX=9606 GN=TUBB PE=1 SV=2	P07437	Tubulin beta chain	TUBB		>sp|P07437|TBB5_HUMAN Tubulin beta chain OS=Homo sapiens OX=9606 GN=TUBB PE=1 SV=2	P07437	Tubulin beta chain	TUBB		>sp|P38646|GRP75_HUMAN Stress-70 protein, mitochondrial OS=Homo sapiens OX=9606 GN=HSPA9 PE=1 SV=2	P38646	Stress-70 protein, mitochondrial	HSPA9		>sp|P05783|K1C18_HUMAN Keratin, type I cytoskeletal 18 OS=Homo sapiens OX=9606 GN=KRT18 PE=1 SV=2	P05783	Keratin, type I cytoskeletal 18	KRT18		>sp|P07437|TBB5_HUMAN Tubulin beta chain OS=Homo sapiens OX=9606 GN=TUBB PE=1 SV=2	P07437	Tubulin beta chain	TUBB		>sp|P07437|TBB5_HUMAN Tubulin beta chain OS=Homo sapiens OX=9606 GN=TUBB PE=1 SV=2	P07437	Tubulin beta chain	TUBB
>sp|P35579|MYH9_HUMAN Myosin-9 OS=Homo sapiens OX=9606 GN=MYH9 PE=1 SV=4	P35579	Myosin-9	MYH9		>sp|P07355|ANXA2_HUMAN Annexin A2 OS=Homo sapiens OX=9606 GN=ANXA2 PE=1 SV=2	P07355	Annexin A2	ANXA2		>sp|P68371|TBB4B_HUMAN Tubulin beta-4B chain OS=Homo sapiens OX=9606 GN=TUBB4B PE=1 SV=1	P68371	Tubulin beta-4B chain	TUBB4B		>sp|P06576|ATPB_HUMAN ATP synthase subunit beta, mitochondrial OS=Homo sapiens OX=9606 GN=ATP5F1B PE=1 SV=3	P06576	ATP synthase subunit beta, mitochondrial	ATP5F1B		>sp|P0DMV9|HS71B_HUMAN Heat shock 70 kDa protein 1B OS=Homo sapiens OX=9606 GN=HSPA1B PE=1 SV=1 >sp|P0DMV8|HS71A_HUMAN Heat shock 70 kDa protein 1A OS=Homo sapiens OX=9606 GN=HSPA1A PE=1 SV=1	P0DMV9	Heat shock 70 kDa protein 1B	HSPA1B		>sp|P06576|ATPB_HUMAN ATP synthase subunit beta, mitochondrial OS=Homo sapiens OX=9606 GN=ATP5F1B PE=1 SV=3	P06576	ATP synthase subunit beta, mitochondrial	ATP5F1B
>sp|P68371|TBB4B_HUMAN Tubulin beta-4B chain OS=Homo sapiens OX=9606 GN=TUBB4B PE=1 SV=1	P68371	Tubulin beta-4B chain	TUBB4B		>sp|P68366|TBA4A_HUMAN Tubulin alpha-4A chain OS=Homo sapiens OX=9606 GN=TUBA4A PE=1 SV=1	P68366	Tubulin alpha-4A chain	TUBA4A		>sp|P05783|K1C18_HUMAN Keratin, type I cytoskeletal 18 OS=Homo sapiens OX=9606 GN=KRT18 PE=1 SV=2	P05783	Keratin, type I cytoskeletal 18	KRT18		>sp|P49327|FAS_HUMAN Fatty acid synthase OS=Homo sapiens OX=9606 GN=FASN PE=1 SV=3	P49327	Fatty acid synthase	FASN		>sp|Q9Y490|TLN1_HUMAN Talin-1 OS=Homo sapiens OX=9606 GN=TLN1 PE=1 SV=3	Q9Y490	Talin-1	TLN1		>sp|P49327|FAS_HUMAN Fatty acid synthase OS=Homo sapiens OX=9606 GN=FASN PE=1 SV=3	P49327	Fatty acid synthase	FASN
>sp|Q9BQE3|TBA1C_HUMAN Tubulin alpha-1C chain OS=Homo sapiens OX=9606 GN=TUBA1C PE=1 SV=1	Q9BQE3	Tubulin alpha-1C chain	TUBA1C		>sp|P05783|K1C18_HUMAN Keratin, type I cytoskeletal 18 OS=Homo sapiens OX=9606 GN=KRT18 PE=1 SV=2	P05783	Keratin, type I cytoskeletal 18	KRT18		>sp|P07355|ANXA2_HUMAN Annexin A2 OS=Homo sapiens OX=9606 GN=ANXA2 PE=1 SV=2	P07355	Annexin A2	ANXA2		>sp|P29401|TKT_HUMAN Transketolase OS=Homo sapiens OX=9606 GN=TKT PE=1 SV=3	P29401	Transketolase	TKT		>sp|P38646|GRP75_HUMAN Stress-70 protein, mitochondrial OS=Homo sapiens OX=9606 GN=HSPA9 PE=1 SV=2	P38646	Stress-70 protein, mitochondrial	HSPA9		>sp|P68104|EF1A1_HUMAN Elongation factor 1-alpha 1 OS=Homo sapiens OX=9606 GN=EEF1A1 PE=1 SV=1	P68104	Elongation factor 1-alpha 1	EEF1A1
>sp|P38646|GRP75_HUMAN Stress-70 protein, mitochondrial OS=Homo sapiens OX=9606 GN=HSPA9 PE=1 SV=2	P38646	Stress-70 protein, mitochondrial	HSPA9		>sp|P38646|GRP75_HUMAN Stress-70 protein, mitochondrial OS=Homo sapiens OX=9606 GN=HSPA9 PE=1 SV=2	P38646	Stress-70 protein, mitochondrial	HSPA9		>sp|P29401|TKT_HUMAN Transketolase OS=Homo sapiens OX=9606 GN=TKT PE=1 SV=3	P29401	Transketolase	TKT		>sp|P07437|TBB5_HUMAN Tubulin beta chain OS=Homo sapiens OX=9606 GN=TUBB PE=1 SV=2	P07437	Tubulin beta chain	TUBB		>sp|Q9BQE3|TBA1C_HUMAN Tubulin alpha-1C chain OS=Homo sapiens OX=9606 GN=TUBA1C PE=1 SV=1	Q9BQE3	Tubulin alpha-1C chain	TUBA1C		>sp|P68371|TBB4B_HUMAN Tubulin beta-4B chain OS=Homo sapiens OX=9606 GN=TUBB4B PE=1 SV=1	P68371	Tubulin beta-4B chain	TUBB4B
>sp|Q14697|GANAB_HUMAN Neutral alpha-glucosidase AB OS=Homo sapiens OX=9606 GN=GANAB PE=1 SV=3	Q14697	Neutral alpha-glucosidase AB	GANAB		>sp|P68371|TBB4B_HUMAN Tubulin beta-4B chain OS=Homo sapiens OX=9606 GN=TUBB4B PE=1 SV=1	P68371	Tubulin beta-4B chain	TUBB4B		>sp|P68104|EF1A1_HUMAN Elongation factor 1-alpha 1 OS=Homo sapiens OX=9606 GN=EEF1A1 PE=1 SV=1	P68104	Elongation factor 1-alpha 1	EEF1A1		>sp|P68032|ACTC_HUMAN Actin, alpha cardiac muscle 1 OS=Homo sapiens OX=9606 GN=ACTC1 PE=1 SV=1	P68032	Actin, alpha cardiac muscle 1	ACTC1		>sp|P68104|EF1A1_HUMAN Elongation factor 1-alpha 1 OS=Homo sapiens OX=9606 GN=EEF1A1 PE=1 SV=1	P68104	Elongation factor 1-alpha 1	EEF1A1		>sp|P68133|ACTS_HUMAN Actin, alpha skeletal muscle OS=Homo sapiens OX=9606 GN=ACTA1 PE=1 SV=1	P68133	Actin, alpha skeletal muscle	ACTA1
>sp|P05783|K1C18_HUMAN Keratin, type I cytoskeletal 18 OS=Homo sapiens OX=9606 GN=KRT18 PE=1 SV=2	P05783	Keratin, type I cytoskeletal 18	KRT18		>sp|P02545|LMNA_HUMAN Prelamin-A/C OS=Homo sapiens OX=9606 GN=LMNA PE=1 SV=1	P02545	Prelamin-A/C	LMNA		>sp|Q15149|PLEC_HUMAN Plectin OS=Homo sapiens OX=9606 GN=PLEC PE=1 SV=3	Q15149	Plectin	PLEC		>sp|P68371|TBB4B_HUMAN Tubulin beta-4B chain OS=Homo sapiens OX=9606 GN=TUBB4B PE=1 SV=1	P68371	Tubulin beta-4B chain	TUBB4B		>sp|P35579|MYH9_HUMAN Myosin-9 OS=Homo sapiens OX=9606 GN=MYH9 PE=1 SV=4	P35579	Myosin-9	MYH9		>sp|Q14204|DYHC1_HUMAN Cytoplasmic dynein 1 heavy chain 1 OS=Homo sapiens OX=9606 GN=DYNC1H1 PE=1 SV=5	Q14204	Cytoplasmic dynein 1 heavy chain 1	DYNC1H1
>sp|P49327|FAS_HUMAN Fatty acid synthase OS=Homo sapiens OX=9606 GN=FASN PE=1 SV=3	P49327	Fatty acid synthase	FASN		>sp|P68104|EF1A1_HUMAN Elongation factor 1-alpha 1 OS=Homo sapiens OX=9606 GN=EEF1A1 PE=1 SV=1	P68104	Elongation factor 1-alpha 1	EEF1A1		>sp|P25705|ATPA_HUMAN ATP synthase subunit alpha, mitochondrial OS=Homo sapiens OX=9606 GN=ATP5F1A PE=1 SV=1	P25705	ATP synthase subunit alpha, mitochondrial	ATP5F1A		>sp|Q9Y490|TLN1_HUMAN Talin-1 OS=Homo sapiens OX=9606 GN=TLN1 PE=1 SV=3	Q9Y490	Talin-1	TLN1		>sp|P05783|K1C18_HUMAN Keratin, type I cytoskeletal 18 OS=Homo sapiens OX=9606 GN=KRT18 PE=1 SV=2	P05783	Keratin, type I cytoskeletal 18	KRT18		>sp|P04075|ALDOA_HUMAN Fructose-bisphosphate aldolase A OS=Homo sapiens OX=9606 GN=ALDOA PE=1 SV=2	P04075	Fructose-bisphosphate aldolase A	ALDOA
>sp|P68366|TBA4A_HUMAN Tubulin alpha-4A chain OS=Homo sapiens OX=9606 GN=TUBA4A PE=1 SV=1	P68366	Tubulin alpha-4A chain	TUBA4A		>sp|P14625|ENPL_HUMAN Endoplasmin OS=Homo sapiens OX=9606 GN=HSP90B1 PE=1 SV=1	P14625	Endoplasmin	HSP90B1		>sp|P46940|IQGA1_HUMAN Ras GTPase-activating-like protein IQGAP1 OS=Homo sapiens OX=9606 GN=IQGAP1 PE=1 SV=1	P46940	Ras GTPase-activating-like protein IQGAP1	IQGAP1		>sp|P08670|VIME_HUMAN Vimentin OS=Homo sapiens OX=9606 GN=VIM PE=1 SV=4	P08670	Vimentin	VIM		>sp|P02545|LMNA_HUMAN Prelamin-A/C OS=Homo sapiens OX=9606 GN=LMNA PE=1 SV=1	P02545	Prelamin-A/C	LMNA		>sp|P68032|ACTC_HUMAN Actin, alpha cardiac muscle 1 OS=Homo sapiens OX=9606 GN=ACTC1 PE=1 SV=1	P68032	Actin, alpha cardiac muscle 1	ACTC1
>sp|P02545|LMNA_HUMAN Prelamin-A/C OS=Homo sapiens OX=9606 GN=LMNA PE=1 SV=1	P02545	Prelamin-A/C	LMNA		>sp|P35579|MYH9_HUMAN Myosin-9 OS=Homo sapiens OX=9606 GN=MYH9 PE=1 SV=4	P35579	Myosin-9	MYH9		>sp|P14625|ENPL_HUMAN Endoplasmin OS=Homo sapiens OX=9606 GN=HSP90B1 PE=1 SV=1	P14625	Endoplasmin	HSP90B1		>sp|P68104|EF1A1_HUMAN Elongation factor 1-alpha 1 OS=Homo sapiens OX=9606 GN=EEF1A1 PE=1 SV=1	P68104	Elongation factor 1-alpha 1	EEF1A1		>sp|P29401|TKT_HUMAN Transketolase OS=Homo sapiens OX=9606 GN=TKT PE=1 SV=3	P29401	Transketolase	TKT		>sp|P29401|TKT_HUMAN Transketolase OS=Homo sapiens OX=9606 GN=TKT PE=1 SV=3	P29401	Transketolase	TKT
>sp|P07355|ANXA2_HUMAN Annexin A2 OS=Homo sapiens OX=9606 GN=ANXA2 PE=1 SV=2	P07355	Annexin A2	ANXA2		>sp|P60174|TPIS_HUMAN Triosephosphate isomerase OS=Homo sapiens OX=9606 GN=TPI1 PE=1 SV=4	P60174	Triosephosphate isomerase	TPI1		>sp|P60174|TPIS_HUMAN Triosephosphate isomerase OS=Homo sapiens OX=9606 GN=TPI1 PE=1 SV=4	P60174	Triosephosphate isomerase	TPI1		>sp|P68366|TBA4A_HUMAN Tubulin alpha-4A chain OS=Homo sapiens OX=9606 GN=TUBA4A PE=1 SV=1	P68366	Tubulin alpha-4A chain	TUBA4A		>sp|P68371|TBB4B_HUMAN Tubulin beta-4B chain OS=Homo sapiens OX=9606 GN=TUBB4B PE=1 SV=1	P68371	Tubulin beta-4B chain	TUBB4B		>sp|P25705|ATPA_HUMAN ATP synthase subunit alpha, mitochondrial OS=Homo sapiens OX=9606 GN=ATP5F1A PE=1 SV=1	P25705	ATP synthase subunit alpha, mitochondrial	ATP5F1A
>sp|P0DPH8|TBA3D_HUMAN Tubulin alpha-3D chain OS=Homo sapiens OX=9606 GN=TUBA3D PE=1 SV=1 >sp|P0DPH7|TBA3C_HUMAN Tubulin alpha-3C chain OS=Homo sapiens OX=9606 GN=TUBA3C PE=1 SV=1	P0DPH8	Tubulin alpha-3D chain	TUBA3D		>sp|P08670|VIME_HUMAN Vimentin OS=Homo sapiens OX=9606 GN=VIM PE=1 SV=4	P08670	Vimentin	VIM		>sp|P68133|ACTS_HUMAN Actin, alpha skeletal muscle OS=Homo sapiens OX=9606 GN=ACTA1 PE=1 SV=1	P68133	Actin, alpha skeletal muscle	ACTA1		>sp|P07355|ANXA2_HUMAN Annexin A2 OS=Homo sapiens OX=9606 GN=ANXA2 PE=1 SV=2	P07355	Annexin A2	ANXA2		>sp|P25705|ATPA_HUMAN ATP synthase subunit alpha, mitochondrial OS=Homo sapiens OX=9606 GN=ATP5F1A PE=1 SV=1	P25705	ATP synthase subunit alpha, mitochondrial	ATP5F1A		>sp|P38646|GRP75_HUMAN Stress-70 protein, mitochondrial OS=Homo sapiens OX=9606 GN=HSPA9 PE=1 SV=2	P38646	Stress-70 protein, mitochondrial	HSPA9
>sp|P29401|TKT_HUMAN Transketolase OS=Homo sapiens OX=9606 GN=TKT PE=1 SV=3	P29401	Transketolase	TKT		>sp|P26038|MOES_HUMAN Moesin OS=Homo sapiens OX=9606 GN=MSN PE=1 SV=3	P26038	Moesin	MSN		>sp|P04075|ALDOA_HUMAN Fructose-bisphosphate aldolase A OS=Homo sapiens OX=9606 GN=ALDOA PE=1 SV=2	P04075	Fructose-bisphosphate aldolase A	ALDOA		>sp|P38646|GRP75_HUMAN Stress-70 protein, mitochondrial OS=Homo sapiens OX=9606 GN=HSPA9 PE=1 SV=2	P38646	Stress-70 protein, mitochondrial	HSPA9		>sp|P68133|ACTS_HUMAN Actin, alpha skeletal muscle OS=Homo sapiens OX=9606 GN=ACTA1 PE=1 SV=1	P68133	Actin, alpha skeletal muscle	ACTA1		>sp|O43707|ACTN4_HUMAN Alpha-actinin-4 OS=Homo sapiens OX=9606 GN=ACTN4 PE=1 SV=2	O43707	Alpha-actinin-4	ACTN4
>sp|P68104|EF1A1_HUMAN Elongation factor 1-alpha 1 OS=Homo sapiens OX=9606 GN=EEF1A1 PE=1 SV=1	P68104	Elongation factor 1-alpha 1	EEF1A1		>sp|P25705|ATPA_HUMAN ATP synthase subunit alpha, mitochondrial OS=Homo sapiens OX=9606 GN=ATP5F1A PE=1 SV=1	P25705	ATP synthase subunit alpha, mitochondrial	ATP5F1A		>sp|P68032|ACTC_HUMAN Actin, alpha cardiac muscle 1 OS=Homo sapiens OX=9606 GN=ACTC1 PE=1 SV=1	P68032	Actin, alpha cardiac muscle 1	ACTC1		>sp|P02545|LMNA_HUMAN Prelamin-A/C OS=Homo sapiens OX=9606 GN=LMNA PE=1 SV=1	P02545	Prelamin-A/C	LMNA		>sp|P68032|ACTC_HUMAN Actin, alpha cardiac muscle 1 OS=Homo sapiens OX=9606 GN=ACTC1 PE=1 SV=1	P68032	Actin, alpha cardiac muscle 1	ACTC1		>sp|P02545|LMNA_HUMAN Prelamin-A/C OS=Homo sapiens OX=9606 GN=LMNA PE=1 SV=1	P02545	Prelamin-A/C	LMNA
>sp|O43175|SERA_HUMAN D-3-phosphoglycerate dehydrogenase OS=Homo sapiens OX=9606 GN=PHGDH PE=1 SV=4	O43175	D-3-phosphoglycerate dehydrogenase	PHGDH		>sp|P29401|TKT_HUMAN Transketolase OS=Homo sapiens OX=9606 GN=TKT PE=1 SV=3	P29401	Transketolase	TKT		>sp|P02545|LMNA_HUMAN Prelamin-A/C OS=Homo sapiens OX=9606 GN=LMNA PE=1 SV=1	P02545	Prelamin-A/C	LMNA		>sp|P22626|ROA2_HUMAN Heterogeneous nuclear ribonucleoproteins A2/B1 OS=Homo sapiens OX=9606 GN=HNRNPA2B1 PE=1 SV=2	P22626	Heterogeneous nuclear ribonucleoproteins A2/B1	HNRNPA2B1		>sp|P07355|ANXA2_HUMAN Annexin A2 OS=Homo sapiens OX=9606 GN=ANXA2 PE=1 SV=2	P07355	Annexin A2	ANXA2		>sp|P68366|TBA4A_HUMAN Tubulin alpha-4A chain OS=Homo sapiens OX=9606 GN=TUBA4A PE=1 SV=1	P68366	Tubulin alpha-4A chain	TUBA4A
>sp|P08670|VIME_HUMAN Vimentin OS=Homo sapiens OX=9606 GN=VIM PE=1 SV=4	P08670	Vimentin	VIM		>sp|O43175|SERA_HUMAN D-3-phosphoglycerate dehydrogenase OS=Homo sapiens OX=9606 GN=PHGDH PE=1 SV=4	O43175	D-3-phosphoglycerate dehydrogenase	PHGDH		>sp|P08670|VIME_HUMAN Vimentin OS=Homo sapiens OX=9606 GN=VIM PE=1 SV=4	P08670	Vimentin	VIM		>sp|P25705|ATPA_HUMAN ATP synthase subunit alpha, mitochondrial OS=Homo sapiens OX=9606 GN=ATP5F1A PE=1 SV=1	P25705	ATP synthase subunit alpha, mitochondrial	ATP5F1A		>sp|P68366|TBA4A_HUMAN Tubulin alpha-4A chain OS=Homo sapiens OX=9606 GN=TUBA4A PE=1 SV=1	P68366	Tubulin alpha-4A chain	TUBA4A		>sp|P05783|K1C18_HUMAN Keratin, type I cytoskeletal 18 OS=Homo sapiens OX=9606 GN=KRT18 PE=1 SV=2	P05783	Keratin, type I cytoskeletal 18	KRT18
>sp|P04075|ALDOA_HUMAN Fructose-bisphosphate aldolase A OS=Homo sapiens OX=9606 GN=ALDOA PE=1 SV=2	P04075	Fructose-bisphosphate aldolase A	ALDOA		>sp|P04075|ALDOA_HUMAN Fructose-bisphosphate aldolase A OS=Homo sapiens OX=9606 GN=ALDOA PE=1 SV=2	P04075	Fructose-bisphosphate aldolase A	ALDOA		>sp|P49327|FAS_HUMAN Fatty acid synthase OS=Homo sapiens OX=9606 GN=FASN PE=1 SV=3	P49327	Fatty acid synthase	FASN		>sp|P60174|TPIS_HUMAN Triosephosphate isomerase OS=Homo sapiens OX=9606 GN=TPI1 PE=1 SV=4	P60174	Triosephosphate isomerase	TPI1		>sp|P08670|VIME_HUMAN Vimentin OS=Homo sapiens OX=9606 GN=VIM PE=1 SV=4	P08670	Vimentin	VIM		>sp|P07355|ANXA2_HUMAN Annexin A2 OS=Homo sapiens OX=9606 GN=ANXA2 PE=1 SV=2	P07355	Annexin A2	ANXA2
>sp|P25705|ATPA_HUMAN ATP synthase subunit alpha, mitochondrial OS=Homo sapiens OX=9606 GN=ATP5F1A PE=1 SV=1	P25705	ATP synthase subunit alpha, mitochondrial	ATP5F1A		>sp|O43707|ACTN4_HUMAN Alpha-actinin-4 OS=Homo sapiens OX=9606 GN=ACTN4 PE=1 SV=2	O43707	Alpha-actinin-4	ACTN4		>sp|P00338|LDHA_HUMAN L-lactate dehydrogenase A chain OS=Homo sapiens OX=9606 GN=LDHA PE=1 SV=2	P00338	L-lactate dehydrogenase A chain	LDHA		>sp|P26038|MOES_HUMAN Moesin OS=Homo sapiens OX=9606 GN=MSN PE=1 SV=3	P26038	Moesin	MSN		>sp|O43707|ACTN4_HUMAN Alpha-actinin-4 OS=Homo sapiens OX=9606 GN=ACTN4 PE=1 SV=2	O43707	Alpha-actinin-4	ACTN4		>sp|P08670|VIME_HUMAN Vimentin OS=Homo sapiens OX=9606 GN=VIM PE=1 SV=4	P08670	Vimentin	VIM
>sp|P60174|TPIS_HUMAN Triosephosphate isomerase OS=Homo sapiens OX=9606 GN=TPI1 PE=1 SV=4	P60174	Triosephosphate isomerase	TPI1		>sp|P55072|TERA_HUMAN Transitional endoplasmic reticulum ATPase OS=Homo sapiens OX=9606 GN=VCP PE=1 SV=4	P55072	Transitional endoplasmic reticulum ATPase	VCP		>sp|Q13509|TBB3_HUMAN Tubulin beta-3 chain OS=Homo sapiens OX=9606 GN=TUBB3 PE=1 SV=2	Q13509	Tubulin beta-3 chain	TUBB3		>sp|O60814|H2B1K_HUMAN Histone H2B type 1-K OS=Homo sapiens OX=9606 GN=H2BC12 PE=1 SV=3	O60814	Histone H2B type 1-K	H2BC12		>sp|P50990|TCPQ_HUMAN T-complex protein 1 subunit theta OS=Homo sapiens OX=9606 GN=CCT8 PE=1 SV=4	P50990	T-complex protein 1 subunit theta	CCT8		>sp|Q9Y490|TLN1_HUMAN Talin-1 OS=Homo sapiens OX=9606 GN=TLN1 PE=1 SV=3	Q9Y490	Talin-1	TLN1
>sp|P26038|MOES_HUMAN Moesin OS=Homo sapiens OX=9606 GN=MSN PE=1 SV=3	P26038	Moesin	MSN		>sp|P00338|LDHA_HUMAN L-lactate dehydrogenase A chain OS=Homo sapiens OX=9606 GN=LDHA PE=1 SV=2	P00338	L-lactate dehydrogenase A chain	LDHA		>sp|O43707|ACTN4_HUMAN Alpha-actinin-4 OS=Homo sapiens OX=9606 GN=ACTN4 PE=1 SV=2	O43707	Alpha-actinin-4	ACTN4		>sp|O43707|ACTN4_HUMAN Alpha-actinin-4 OS=Homo sapiens OX=9606 GN=ACTN4 PE=1 SV=2	O43707	Alpha-actinin-4	ACTN4		>sp|Q08211|DHX9_HUMAN ATP-dependent RNA helicase A OS=Homo sapiens OX=9606 GN=DHX9 PE=1 SV=4	Q08211	ATP-dependent RNA helicase A	DHX9		>sp|P55072|TERA_HUMAN Transitional endoplasmic reticulum ATPase OS=Homo sapiens OX=9606 GN=VCP PE=1 SV=4	P55072	Transitional endoplasmic reticulum ATPase	VCP
>sp|P68133|ACTS_HUMAN Actin, alpha skeletal muscle OS=Homo sapiens OX=9606 GN=ACTA1 PE=1 SV=1	P68133	Actin, alpha skeletal muscle	ACTA1		>sp|Q08211|DHX9_HUMAN ATP-dependent RNA helicase A OS=Homo sapiens OX=9606 GN=DHX9 PE=1 SV=4	Q08211	ATP-dependent RNA helicase A	DHX9		>sp|P30101|PDIA3_HUMAN Protein disulfide-isomerase A3 OS=Homo sapiens OX=9606 GN=PDIA3 PE=1 SV=4	P30101	Protein disulfide-isomerase A3	PDIA3		>sp|P07195|LDHB_HUMAN L-lactate dehydrogenase B chain OS=Homo sapiens OX=9606 GN=LDHB PE=1 SV=2	P07195	L-lactate dehydrogenase B chain	LDHB		>sp|P22626|ROA2_HUMAN Heterogeneous nuclear ribonucleoproteins A2/B1 OS=Homo sapiens OX=9606 GN=HNRNPA2B1 PE=1 SV=2	P22626	Heterogeneous nuclear ribonucleoproteins A2/B1	HNRNPA2B1		>sp|P14625|ENPL_HUMAN Endoplasmin OS=Homo sapiens OX=9606 GN=HSP90B1 PE=1 SV=1	P14625	Endoplasmin	HSP90B1
>sp|P68032|ACTC_HUMAN Actin, alpha cardiac muscle 1 OS=Homo sapiens OX=9606 GN=ACTC1 PE=1 SV=1	P68032	Actin, alpha cardiac muscle 1	ACTC1		>sp|P30101|PDIA3_HUMAN Protein disulfide-isomerase A3 OS=Homo sapiens OX=9606 GN=PDIA3 PE=1 SV=4	P30101	Protein disulfide-isomerase A3	PDIA3		>sp|Q08211|DHX9_HUMAN ATP-dependent RNA helicase A OS=Homo sapiens OX=9606 GN=DHX9 PE=1 SV=4	Q08211	ATP-dependent RNA helicase A	DHX9		>sp|P04075|ALDOA_HUMAN Fructose-bisphosphate aldolase A OS=Homo sapiens OX=9606 GN=ALDOA PE=1 SV=2	P04075	Fructose-bisphosphate aldolase A	ALDOA		>sp|Q92616|GCN1_HUMAN Stalled ribosome sensor GCN1 OS=Homo sapiens OX=9606 GN=GCN1 PE=1 SV=7	Q92616	Stalled ribosome sensor GCN1	GCN1		>sp|P60174|TPIS_HUMAN Triosephosphate isomerase OS=Homo sapiens OX=9606 GN=TPI1 PE=1 SV=4	P60174	Triosephosphate isomerase	TPI1
>sp|P14625|ENPL_HUMAN Endoplasmin OS=Homo sapiens OX=9606 GN=HSP90B1 PE=1 SV=1	P14625	Endoplasmin	HSP90B1		>sp|P68133|ACTS_HUMAN Actin, alpha skeletal muscle OS=Homo sapiens OX=9606 GN=ACTA1 PE=1 SV=1	P68133	Actin, alpha skeletal muscle	ACTA1		>sp|P04083|ANXA1_HUMAN Annexin A1 OS=Homo sapiens OX=9606 GN=ANXA1 PE=1 SV=2	P04083	Annexin A1	ANXA1		>sp|P35579|MYH9_HUMAN Myosin-9 OS=Homo sapiens OX=9606 GN=MYH9 PE=1 SV=4	P35579	Myosin-9	MYH9		>sp|O43175|SERA_HUMAN D-3-phosphoglycerate dehydrogenase OS=Homo sapiens OX=9606 GN=PHGDH PE=1 SV=4	O43175	D-3-phosphoglycerate dehydrogenase	PHGDH		>sp|Q08211|DHX9_HUMAN ATP-dependent RNA helicase A OS=Homo sapiens OX=9606 GN=DHX9 PE=1 SV=4	Q08211	ATP-dependent RNA helicase A	DHX9
>sp|Q12906|ILF3_HUMAN Interleukin enhancer-binding factor 3 OS=Homo sapiens OX=9606 GN=ILF3 PE=1 SV=3	Q12906	Interleukin enhancer-binding factor 3	ILF3		>sp|Q14697|GANAB_HUMAN Neutral alpha-glucosidase AB OS=Homo sapiens OX=9606 GN=GANAB PE=1 SV=3	Q14697	Neutral alpha-glucosidase AB	GANAB		>sp|P49588|SYAC_HUMAN Alanine--tRNA ligase, cytoplasmic OS=Homo sapiens OX=9606 GN=AARS1 PE=1 SV=2	P49588	Alanine--tRNA ligase, cytoplasmic	AARS1		>sp|P18206|VINC_HUMAN Vinculin OS=Homo sapiens OX=9606 GN=VCL PE=1 SV=4	P18206	Vinculin	VCL		>sp|P22102|PUR2_HUMAN Trifunctional purine biosynthetic protein adenosine-3 OS=Homo sapiens OX=9606 GN=GART PE=1 SV=1	P22102	Trifunctional purine biosynthetic protein adenosine-3	GART		>sp|P22626|ROA2_HUMAN Heterogeneous nuclear ribonucleoproteins A2/B1 OS=Homo sapiens OX=9606 GN=HNRNPA2B1 PE=1 SV=2	P22626	Heterogeneous nuclear ribonucleoproteins A2/B1	HNRNPA2B1
>sp|P78371|TCPB_HUMAN T-complex protein 1 subunit beta OS=Homo sapiens OX=9606 GN=CCT2 PE=1 SV=4	P78371	T-complex protein 1 subunit beta	CCT2		>sp|P07195|LDHB_HUMAN L-lactate dehydrogenase B chain OS=Homo sapiens OX=9606 GN=LDHB PE=1 SV=2	P07195	L-lactate dehydrogenase B chain	LDHB		>sp|O43175|SERA_HUMAN D-3-phosphoglycerate dehydrogenase OS=Homo sapiens OX=9606 GN=PHGDH PE=1 SV=4	O43175	D-3-phosphoglycerate dehydrogenase	PHGDH		>sp|Q6FI13|H2A2A_HUMAN Histone H2A type 2-A OS=Homo sapiens OX=9606 GN=H2AC19 PE=1 SV=3	Q6FI13	Histone H2A type 2-A	H2AC19		>sp|Q13509|TBB3_HUMAN Tubulin beta-3 chain OS=Homo sapiens OX=9606 GN=TUBB3 PE=1 SV=2	Q13509	Tubulin beta-3 chain	TUBB3		>sp|Q99714|HCD2_HUMAN 3-hydroxyacyl-CoA dehydrogenase type-2 OS=Homo sapiens OX=9606 GN=HSD17B10 PE=1 SV=3	Q99714	3-hydroxyacyl-CoA dehydrogenase type-2	HSD17B10
>sp|P26599|PTBP1_HUMAN Polypyrimidine tract-binding protein 1 OS=Homo sapiens OX=9606 GN=PTBP1 PE=1 SV=2	P26599	Polypyrimidine tract-binding protein 1	PTBP1		>sp|P78371|TCPB_HUMAN T-complex protein 1 subunit beta OS=Homo sapiens OX=9606 GN=CCT2 PE=1 SV=4	P78371	T-complex protein 1 subunit beta	CCT2		>sp|P07195|LDHB_HUMAN L-lactate dehydrogenase B chain OS=Homo sapiens OX=9606 GN=LDHB PE=1 SV=2	P07195	L-lactate dehydrogenase B chain	LDHB		>sp|O43175|SERA_HUMAN D-3-phosphoglycerate dehydrogenase OS=Homo sapiens OX=9606 GN=PHGDH PE=1 SV=4	O43175	D-3-phosphoglycerate dehydrogenase	PHGDH		>sp|P18206|VINC_HUMAN Vinculin OS=Homo sapiens OX=9606 GN=VCL PE=1 SV=4	P18206	Vinculin	VCL		>sp|Q13509|TBB3_HUMAN Tubulin beta-3 chain OS=Homo sapiens OX=9606 GN=TUBB3 PE=1 SV=2	Q13509	Tubulin beta-3 chain	TUBB3
>sp|P50990|TCPQ_HUMAN T-complex protein 1 subunit theta OS=Homo sapiens OX=9606 GN=CCT8 PE=1 SV=4	P50990	T-complex protein 1 subunit theta	CCT8		>sp|P04083|ANXA1_HUMAN Annexin A1 OS=Homo sapiens OX=9606 GN=ANXA1 PE=1 SV=2	P04083	Annexin A1	ANXA1		>sp|P61978|HNRPK_HUMAN Heterogeneous nuclear ribonucleoprotein K OS=Homo sapiens OX=9606 GN=HNRNPK PE=1 SV=1	P61978	Heterogeneous nuclear ribonucleoprotein K	HNRNPK		>sp|P42704|LPPRC_HUMAN Leucine-rich PPR motif-containing protein, mitochondrial OS=Homo sapiens OX=9606 GN=LRPPRC PE=1 SV=3	P42704	Leucine-rich PPR motif-containing protein, mitochondrial	LRPPRC		>sp|P60174|TPIS_HUMAN Triosephosphate isomerase OS=Homo sapiens OX=9606 GN=TPI1 PE=1 SV=4	P60174	Triosephosphate isomerase	TPI1		>sp|Q13813|SPTN1_HUMAN Spectrin alpha chain, non-erythrocytic 1 OS=Homo sapiens OX=9606 GN=SPTAN1 PE=1 SV=3	Q13813	Spectrin alpha chain, non-erythrocytic 1	SPTAN1
>sp|P11586|C1TC_HUMAN C-1-tetrahydrofolate synthase, cytoplasmic OS=Homo sapiens OX=9606 GN=MTHFD1 PE=1 SV=4	P11586	C-1-tetrahydrofolate synthase, cytoplasmic	MTHFD1		>sp|P50990|TCPQ_HUMAN T-complex protein 1 subunit theta OS=Homo sapiens OX=9606 GN=CCT8 PE=1 SV=4	P50990	T-complex protein 1 subunit theta	CCT8		>sp|Q14697|GANAB_HUMAN Neutral alpha-glucosidase AB OS=Homo sapiens OX=9606 GN=GANAB PE=1 SV=3	Q14697	Neutral alpha-glucosidase AB	GANAB		>sp|P14625|ENPL_HUMAN Endoplasmin OS=Homo sapiens OX=9606 GN=HSP90B1 PE=1 SV=1	P14625	Endoplasmin	HSP90B1		>sp|P00338|LDHA_HUMAN L-lactate dehydrogenase A chain OS=Homo sapiens OX=9606 GN=LDHA PE=1 SV=2	P00338	L-lactate dehydrogenase A chain	LDHA		>sp|Q12906|ILF3_HUMAN Interleukin enhancer-binding factor 3 OS=Homo sapiens OX=9606 GN=ILF3 PE=1 SV=3	Q12906	Interleukin enhancer-binding factor 3	ILF3
>sp|P22626|ROA2_HUMAN Heterogeneous nuclear ribonucleoproteins A2/B1 OS=Homo sapiens OX=9606 GN=HNRNPA2B1 PE=1 SV=2	P22626	Heterogeneous nuclear ribonucleoproteins A2/B1	HNRNPA2B1		>sp|P49588|SYAC_HUMAN Alanine--tRNA ligase, cytoplasmic OS=Homo sapiens OX=9606 GN=AARS1 PE=1 SV=2	P49588	Alanine--tRNA ligase, cytoplasmic	AARS1		>sp|P22626|ROA2_HUMAN Heterogeneous nuclear ribonucleoproteins A2/B1 OS=Homo sapiens OX=9606 GN=HNRNPA2B1 PE=1 SV=2	P22626	Heterogeneous nuclear ribonucleoproteins A2/B1	HNRNPA2B1		>sp|Q13813|SPTN1_HUMAN Spectrin alpha chain, non-erythrocytic 1 OS=Homo sapiens OX=9606 GN=SPTAN1 PE=1 SV=3	Q13813	Spectrin alpha chain, non-erythrocytic 1	SPTAN1		>sp|P30101|PDIA3_HUMAN Protein disulfide-isomerase A3 OS=Homo sapiens OX=9606 GN=PDIA3 PE=1 SV=4	P30101	Protein disulfide-isomerase A3	PDIA3		>sp|P42704|LPPRC_HUMAN Leucine-rich PPR motif-containing protein, mitochondrial OS=Homo sapiens OX=9606 GN=LRPPRC PE=1 SV=3	P42704	Leucine-rich PPR motif-containing protein, mitochondrial	LRPPRC
>sp|P30101|PDIA3_HUMAN Protein disulfide-isomerase A3 OS=Homo sapiens OX=9606 GN=PDIA3 PE=1 SV=4	P30101	Protein disulfide-isomerase A3	PDIA3		>sp|Q14204|DYHC1_HUMAN Cytoplasmic dynein 1 heavy chain 1 OS=Homo sapiens OX=9606 GN=DYNC1H1 PE=1 SV=5	Q14204	Cytoplasmic dynein 1 heavy chain 1	DYNC1H1		>sp|P35579|MYH9_HUMAN Myosin-9 OS=Homo sapiens OX=9606 GN=MYH9 PE=1 SV=4	P35579	Myosin-9	MYH9		>sp|Q92616|GCN1_HUMAN Stalled ribosome sensor GCN1 OS=Homo sapiens OX=9606 GN=GCN1 PE=1 SV=7	Q92616	Stalled ribosome sensor GCN1	GCN1		>sp|P14625|ENPL_HUMAN Endoplasmin OS=Homo sapiens OX=9606 GN=HSP90B1 PE=1 SV=1	P14625	Endoplasmin	HSP90B1		>sp|P55060|XPO2_HUMAN Exportin-2 OS=Homo sapiens OX=9606 GN=CSE1L PE=1 SV=3	P55060	Exportin-2	CSE1L
>sp|P55072|TERA_HUMAN Transitional endoplasmic reticulum ATPase OS=Homo sapiens OX=9606 GN=VCP PE=1 SV=4	P55072	Transitional endoplasmic reticulum ATPase	VCP		>sp|P22626|ROA2_HUMAN Heterogeneous nuclear ribonucleoproteins A2/B1 OS=Homo sapiens OX=9606 GN=HNRNPA2B1 PE=1 SV=2	P22626	Heterogeneous nuclear ribonucleoproteins A2/B1	HNRNPA2B1		>sp|P26038|MOES_HUMAN Moesin OS=Homo sapiens OX=9606 GN=MSN PE=1 SV=3	P26038	Moesin	MSN		>sp|P06899|H2B1J_HUMAN Histone H2B type 1-J OS=Homo sapiens OX=9606 GN=H2BC11 PE=1 SV=3	P06899	Histone H2B type 1-J	H2BC11		>sp|P61978|HNRPK_HUMAN Heterogeneous nuclear ribonucleoprotein K OS=Homo sapiens OX=9606 GN=HNRNPK PE=1 SV=1	P61978	Heterogeneous nuclear ribonucleoprotein K	HNRNPK		>sp|P50990|TCPQ_HUMAN T-complex protein 1 subunit theta OS=Homo sapiens OX=9606 GN=CCT8 PE=1 SV=4	P50990	T-complex protein 1 subunit theta	CCT8
>sp|P40926|MDHM_HUMAN Malate dehydrogenase, mitochondrial OS=Homo sapiens OX=9606 GN=MDH2 PE=1 SV=3	P40926	Malate dehydrogenase, mitochondrial	MDH2		>sp|Q99714|HCD2_HUMAN 3-hydroxyacyl-CoA dehydrogenase type-2 OS=Homo sapiens OX=9606 GN=HSD17B10 PE=1 SV=3	Q99714	3-hydroxyacyl-CoA dehydrogenase type-2	HSD17B10		>sp|P26641|EF1G_HUMAN Elongation factor 1-gamma OS=Homo sapiens OX=9606 GN=EEF1G PE=1 SV=3	P26641	Elongation factor 1-gamma	EEF1G		>sp|P07237|PDIA1_HUMAN Protein disulfide-isomerase OS=Homo sapiens OX=9606 GN=P4HB PE=1 SV=3	P07237	Protein disulfide-isomerase	P4HB		>sp|Q05639|EF1A2_HUMAN Elongation factor 1-alpha 2 OS=Homo sapiens OX=9606 GN=EEF1A2 PE=1 SV=1	Q05639	Elongation factor 1-alpha 2	EEF1A2		>sp|P78371|TCPB_HUMAN T-complex protein 1 subunit beta OS=Homo sapiens OX=9606 GN=CCT2 PE=1 SV=4	P78371	T-complex protein 1 subunit beta	CCT2
>sp|P04083|ANXA1_HUMAN Annexin A1 OS=Homo sapiens OX=9606 GN=ANXA1 PE=1 SV=2	P04083	Annexin A1	ANXA1		>sp|P49327|FAS_HUMAN Fatty acid synthase OS=Homo sapiens OX=9606 GN=FASN PE=1 SV=3	P49327	Fatty acid synthase	FASN		>sp|P50990|TCPQ_HUMAN T-complex protein 1 subunit theta OS=Homo sapiens OX=9606 GN=CCT8 PE=1 SV=4	P50990	T-complex protein 1 subunit theta	CCT8		>sp|P61978|HNRPK_HUMAN Heterogeneous nuclear ribonucleoprotein K OS=Homo sapiens OX=9606 GN=HNRNPK PE=1 SV=1	P61978	Heterogeneous nuclear ribonucleoprotein K	HNRNPK		>sp|P63104|1433Z_HUMAN 14-3-3 protein zeta/delta OS=Homo sapiens OX=9606 GN=YWHAZ PE=1 SV=1	P63104	14-3-3 protein zeta/delta	YWHAZ		>sp|P04083|ANXA1_HUMAN Annexin A1 OS=Homo sapiens OX=9606 GN=ANXA1 PE=1 SV=2	P04083	Annexin A1	ANXA1
>sp|P26641|EF1G_HUMAN Elongation factor 1-gamma OS=Homo sapiens OX=9606 GN=EEF1G PE=1 SV=3	P26641	Elongation factor 1-gamma	EEF1G		>sp|P61978|HNRPK_HUMAN Heterogeneous nuclear ribonucleoprotein K OS=Homo sapiens OX=9606 GN=HNRNPK PE=1 SV=1	P61978	Heterogeneous nuclear ribonucleoprotein K	HNRNPK		>sp|P63244|RACK1_HUMAN Small ribosomal subunit protein RACK1 OS=Homo sapiens OX=9606 GN=RACK1 PE=1 SV=3	P63244	Small ribosomal subunit protein RACK1	RACK1		>sp|P49588|SYAC_HUMAN Alanine--tRNA ligase, cytoplasmic OS=Homo sapiens OX=9606 GN=AARS1 PE=1 SV=2	P49588	Alanine--tRNA ligase, cytoplasmic	AARS1		>sp|P42704|LPPRC_HUMAN Leucine-rich PPR motif-containing protein, mitochondrial OS=Homo sapiens OX=9606 GN=LRPPRC PE=1 SV=3	P42704	Leucine-rich PPR motif-containing protein, mitochondrial	LRPPRC		>sp|P61978|HNRPK_HUMAN Heterogeneous nuclear ribonucleoprotein K OS=Homo sapiens OX=9606 GN=HNRNPK PE=1 SV=1	P61978	Heterogeneous nuclear ribonucleoprotein K	HNRNPK
>sp|P07195|LDHB_HUMAN L-lactate dehydrogenase B chain OS=Homo sapiens OX=9606 GN=LDHB PE=1 SV=2	P07195	L-lactate dehydrogenase B chain	LDHB		>sp|P02786|TFR1_HUMAN Transferrin receptor protein 1 OS=Homo sapiens OX=9606 GN=TFRC PE=1 SV=2	P02786	Transferrin receptor protein 1	TFRC		>sp|P55072|TERA_HUMAN Transitional endoplasmic reticulum ATPase OS=Homo sapiens OX=9606 GN=VCP PE=1 SV=4	P55072	Transitional endoplasmic reticulum ATPase	VCP		>sp|Q14697|GANAB_HUMAN Neutral alpha-glucosidase AB OS=Homo sapiens OX=9606 GN=GANAB PE=1 SV=3	Q14697	Neutral alpha-glucosidase AB	GANAB		>sp|P04075|ALDOA_HUMAN Fructose-bisphosphate aldolase A OS=Homo sapiens OX=9606 GN=ALDOA PE=1 SV=2	P04075	Fructose-bisphosphate aldolase A	ALDOA		>sp|O43175|SERA_HUMAN D-3-phosphoglycerate dehydrogenase OS=Homo sapiens OX=9606 GN=PHGDH PE=1 SV=4	O43175	D-3-phosphoglycerate dehydrogenase	PHGDH
>sp|P12814|ACTN1_HUMAN Alpha-actinin-1 OS=Homo sapiens OX=9606 GN=ACTN1 PE=1 SV=2	P12814	Alpha-actinin-1	ACTN1		>sp|P68032|ACTC_HUMAN Actin, alpha cardiac muscle 1 OS=Homo sapiens OX=9606 GN=ACTC1 PE=1 SV=1	P68032	Actin, alpha cardiac muscle 1	ACTC1		>sp|P06744|G6PI_HUMAN Glucose-6-phosphate isomerase OS=Homo sapiens OX=9606 GN=GPI PE=1 SV=4	P06744	Glucose-6-phosphate isomerase	GPI		>sp|P62805|H4_HUMAN Histone H4 OS=Homo sapiens OX=9606 GN=H4C16 PE=1 SV=2	P62805	Histone H4	H4C16		>sp|P04083|ANXA1_HUMAN Annexin A1 OS=Homo sapiens OX=9606 GN=ANXA1 PE=1 SV=2	P04083	Annexin A1	ANXA1		>sp|P07195|LDHB_HUMAN L-lactate dehydrogenase B chain OS=Homo sapiens OX=9606 GN=LDHB PE=1 SV=2	P07195	L-lactate dehydrogenase B chain	LDHB
>sp|P43243|MATR3_HUMAN Matrin-3 OS=Homo sapiens OX=9606 GN=MATR3 PE=1 SV=2	P43243	Matrin-3	MATR3		>sp|P07237|PDIA1_HUMAN Protein disulfide-isomerase OS=Homo sapiens OX=9606 GN=P4HB PE=1 SV=3	P07237	Protein disulfide-isomerase	P4HB		>sp|P78371|TCPB_HUMAN T-complex protein 1 subunit beta OS=Homo sapiens OX=9606 GN=CCT2 PE=1 SV=4	P78371	T-complex protein 1 subunit beta	CCT2		>sp|Q12906|ILF3_HUMAN Interleukin enhancer-binding factor 3 OS=Homo sapiens OX=9606 GN=ILF3 PE=1 SV=3	Q12906	Interleukin enhancer-binding factor 3	ILF3		>sp|Q99714|HCD2_HUMAN 3-hydroxyacyl-CoA dehydrogenase type-2 OS=Homo sapiens OX=9606 GN=HSD17B10 PE=1 SV=3	Q99714	3-hydroxyacyl-CoA dehydrogenase type-2	HSD17B10		>sp|Q05639|EF1A2_HUMAN Elongation factor 1-alpha 2 OS=Homo sapiens OX=9606 GN=EEF1A2 PE=1 SV=1	Q05639	Elongation factor 1-alpha 2	EEF1A2
>sp|P27797|CALR_HUMAN Calreticulin OS=Homo sapiens OX=9606 GN=CALR PE=1 SV=1	P27797	Calreticulin	CALR		>sp|Q9NY65|TBA8_HUMAN Tubulin alpha-8 chain OS=Homo sapiens OX=9606 GN=TUBA8 PE=1 SV=1	Q9NY65	Tubulin alpha-8 chain	TUBA8		>sp|P63104|1433Z_HUMAN 14-3-3 protein zeta/delta OS=Homo sapiens OX=9606 GN=YWHAZ PE=1 SV=1	P63104	14-3-3 protein zeta/delta	YWHAZ		>sp|P30101|PDIA3_HUMAN Protein disulfide-isomerase A3 OS=Homo sapiens OX=9606 GN=PDIA3 PE=1 SV=4	P30101	Protein disulfide-isomerase A3	PDIA3		>sp|P31948|STIP1_HUMAN Stress-induced-phosphoprotein 1 OS=Homo sapiens OX=9606 GN=STIP1 PE=1 SV=1	P31948	Stress-induced-phosphoprotein 1	STIP1		>sp|P43243|MATR3_HUMAN Matrin-3 OS=Homo sapiens OX=9606 GN=MATR3 PE=1 SV=2	P43243	Matrin-3	MATR3
>sp|Q9Y490|TLN1_HUMAN Talin-1 OS=Homo sapiens OX=9606 GN=TLN1 PE=1 SV=3	Q9Y490	Talin-1	TLN1		>sp|P26641|EF1G_HUMAN Elongation factor 1-gamma OS=Homo sapiens OX=9606 GN=EEF1G PE=1 SV=3	P26641	Elongation factor 1-gamma	EEF1G		>sp|P08195|4F2_HUMAN Amino acid transporter heavy chain SLC3A2 OS=Homo sapiens OX=9606 GN=SLC3A2 PE=1 SV=3	P08195	Amino acid transporter heavy chain SLC3A2	SLC3A2		>sp|P02786|TFR1_HUMAN Transferrin receptor protein 1 OS=Homo sapiens OX=9606 GN=TFRC PE=1 SV=2	P02786	Transferrin receptor protein 1	TFRC		>sp|P07195|LDHB_HUMAN L-lactate dehydrogenase B chain OS=Homo sapiens OX=9606 GN=LDHB PE=1 SV=2	P07195	L-lactate dehydrogenase B chain	LDHB		>sp|P00338|LDHA_HUMAN L-lactate dehydrogenase A chain OS=Homo sapiens OX=9606 GN=LDHA PE=1 SV=2	P00338	L-lactate dehydrogenase A chain	LDHA
>sp|Q13813|SPTN1_HUMAN Spectrin alpha chain, non-erythrocytic 1 OS=Homo sapiens OX=9606 GN=SPTAN1 PE=1 SV=3	Q13813	Spectrin alpha chain, non-erythrocytic 1	SPTAN1		>sp|Q13509|TBB3_HUMAN Tubulin beta-3 chain OS=Homo sapiens OX=9606 GN=TUBB3 PE=1 SV=2	Q13509	Tubulin beta-3 chain	TUBB3		>sp|P60842|IF4A1_HUMAN Eukaryotic initiation factor 4A-I OS=Homo sapiens OX=9606 GN=EIF4A1 PE=1 SV=1	P60842	Eukaryotic initiation factor 4A-I	EIF4A1		>sp|P60842|IF4A1_HUMAN Eukaryotic initiation factor 4A-I OS=Homo sapiens OX=9606 GN=EIF4A1 PE=1 SV=1	P60842	Eukaryotic initiation factor 4A-I	EIF4A1		>sp|P26038|MOES_HUMAN Moesin OS=Homo sapiens OX=9606 GN=MSN PE=1 SV=3	P26038	Moesin	MSN		>sp|Q9NY65|TBA8_HUMAN Tubulin alpha-8 chain OS=Homo sapiens OX=9606 GN=TUBA8 PE=1 SV=1	Q9NY65	Tubulin alpha-8 chain	TUBA8
>sp|P42704|LPPRC_HUMAN Leucine-rich PPR motif-containing protein, mitochondrial OS=Homo sapiens OX=9606 GN=LRPPRC PE=1 SV=3	P42704	Leucine-rich PPR motif-containing protein, mitochondrial	LRPPRC		>sp|P62258|1433E_HUMAN 14-3-3 protein epsilon OS=Homo sapiens OX=9606 GN=YWHAE PE=1 SV=1	P62258	14-3-3 protein epsilon	YWHAE		>sp|P62258|1433E_HUMAN 14-3-3 protein epsilon OS=Homo sapiens OX=9606 GN=YWHAE PE=1 SV=1	P62258	14-3-3 protein epsilon	YWHAE		>sp|P63104|1433Z_HUMAN 14-3-3 protein zeta/delta OS=Homo sapiens OX=9606 GN=YWHAZ PE=1 SV=1	P63104	14-3-3 protein zeta/delta	YWHAZ		>sp|P78371|TCPB_HUMAN T-complex protein 1 subunit beta OS=Homo sapiens OX=9606 GN=CCT2 PE=1 SV=4	P78371	T-complex protein 1 subunit beta	CCT2		>sp|P40926|MDHM_HUMAN Malate dehydrogenase, mitochondrial OS=Homo sapiens OX=9606 GN=MDH2 PE=1 SV=3	P40926	Malate dehydrogenase, mitochondrial	MDH2
>sp|Q14204|DYHC1_HUMAN Cytoplasmic dynein 1 heavy chain 1 OS=Homo sapiens OX=9606 GN=DYNC1H1 PE=1 SV=5	Q14204	Cytoplasmic dynein 1 heavy chain 1	DYNC1H1		>sp|P60842|IF4A1_HUMAN Eukaryotic initiation factor 4A-I OS=Homo sapiens OX=9606 GN=EIF4A1 PE=1 SV=1	P60842	Eukaryotic initiation factor 4A-I	EIF4A1		>sp|P30041|PRDX6_HUMAN Peroxiredoxin-6 OS=Homo sapiens OX=9606 GN=PRDX6 PE=1 SV=3	P30041	Peroxiredoxin-6	PRDX6		>sp|Q00839|HNRPU_HUMAN Heterogeneous nuclear ribonucleoprotein U OS=Homo sapiens OX=9606 GN=HNRNPU PE=1 SV=6	Q00839	Heterogeneous nuclear ribonucleoprotein U	HNRNPU		>sp|P31946|1433B_HUMAN 14-3-3 protein beta/alpha OS=Homo sapiens OX=9606 GN=YWHAB PE=1 SV=3	P31946	14-3-3 protein beta/alpha	YWHAB		>sp|P12814|ACTN1_HUMAN Alpha-actinin-1 OS=Homo sapiens OX=9606 GN=ACTN1 PE=1 SV=2	P12814	Alpha-actinin-1	ACTN1
>sp|P55060|XPO2_HUMAN Exportin-2 OS=Homo sapiens OX=9606 GN=CSE1L PE=1 SV=3	P55060	Exportin-2	CSE1L		>sp|P55060|XPO2_HUMAN Exportin-2 OS=Homo sapiens OX=9606 GN=CSE1L PE=1 SV=3	P55060	Exportin-2	CSE1L		>sp|P31943|HNRH1_HUMAN Heterogeneous nuclear ribonucleoprotein H OS=Homo sapiens OX=9606 GN=HNRNPH1 PE=1 SV=4	P31943	Heterogeneous nuclear ribonucleoprotein H	HNRNPH1		>sp|O75643|U520_HUMAN U5 small nuclear ribonucleoprotein 200 kDa helicase OS=Homo sapiens OX=9606 GN=SNRNP200 PE=1 SV=2	O75643	U5 small nuclear ribonucleoprotein 200 kDa helicase	SNRNP200		>sp|O60814|H2B1K_HUMAN Histone H2B type 1-K OS=Homo sapiens OX=9606 GN=H2BC12 PE=1 SV=3	O60814	Histone H2B type 1-K	H2BC12		>sp|Q14697|GANAB_HUMAN Neutral alpha-glucosidase AB OS=Homo sapiens OX=9606 GN=GANAB PE=1 SV=3	Q14697	Neutral alpha-glucosidase AB	GANAB
>sp|Q08211|DHX9_HUMAN ATP-dependent RNA helicase A OS=Homo sapiens OX=9606 GN=DHX9 PE=1 SV=4	Q08211	ATP-dependent RNA helicase A	DHX9		>sp|P40926|MDHM_HUMAN Malate dehydrogenase, mitochondrial OS=Homo sapiens OX=9606 GN=MDH2 PE=1 SV=3	P40926	Malate dehydrogenase, mitochondrial	MDH2		>sp|P08865|RSSA_HUMAN Small ribosomal subunit protein uS2 OS=Homo sapiens OX=9606 GN=RPSA PE=1 SV=4	P08865	Small ribosomal subunit protein uS2	RPSA		>sp|Q14152|EIF3A_HUMAN Eukaryotic translation initiation factor 3 subunit A OS=Homo sapiens OX=9606 GN=EIF3A PE=1 SV=1	Q14152	Eukaryotic translation initiation factor 3 subunit A	EIF3A		>sp|P12814|ACTN1_HUMAN Alpha-actinin-1 OS=Homo sapiens OX=9606 GN=ACTN1 PE=1 SV=2	P12814	Alpha-actinin-1	ACTN1		>sp|P31943|HNRH1_HUMAN Heterogeneous nuclear ribonucleoprotein H OS=Homo sapiens OX=9606 GN=HNRNPH1 PE=1 SV=4	P31943	Heterogeneous nuclear ribonucleoprotein H	HNRNPH1
>sp|P63244|RACK1_HUMAN Small ribosomal subunit protein RACK1 OS=Homo sapiens OX=9606 GN=RACK1 PE=1 SV=3	P63244	Small ribosomal subunit protein RACK1	RACK1		>sp|P63104|1433Z_HUMAN 14-3-3 protein zeta/delta OS=Homo sapiens OX=9606 GN=YWHAZ PE=1 SV=1	P63104	14-3-3 protein zeta/delta	YWHAZ		>sp|P23396|RS3_HUMAN Small ribosomal subunit protein uS3 OS=Homo sapiens OX=9606 GN=RPS3 PE=1 SV=2	P23396	Small ribosomal subunit protein uS3	RPS3		>sp|P49411|EFTU_HUMAN Elongation factor Tu, mitochondrial OS=Homo sapiens OX=9606 GN=TUFM PE=1 SV=3	P49411	Elongation factor Tu, mitochondrial	TUFM		>sp|P40926|MDHM_HUMAN Malate dehydrogenase, mitochondrial OS=Homo sapiens OX=9606 GN=MDH2 PE=1 SV=3	P40926	Malate dehydrogenase, mitochondrial	MDH2		>sp|P60842|IF4A1_HUMAN Eukaryotic initiation factor 4A-I OS=Homo sapiens OX=9606 GN=EIF4A1 PE=1 SV=1	P60842	Eukaryotic initiation factor 4A-I	EIF4A1
>sp|P00338|LDHA_HUMAN L-lactate dehydrogenase A chain OS=Homo sapiens OX=9606 GN=LDHA PE=1 SV=2	P00338	L-lactate dehydrogenase A chain	LDHA		>sp|Q00839|HNRPU_HUMAN Heterogeneous nuclear ribonucleoprotein U OS=Homo sapiens OX=9606 GN=HNRNPU PE=1 SV=6	Q00839	Heterogeneous nuclear ribonucleoprotein U	HNRNPU		>sp|P27824|CALX_HUMAN Calnexin OS=Homo sapiens OX=9606 GN=CANX PE=1 SV=2	P27824	Calnexin	CANX		>sp|P00338|LDHA_HUMAN L-lactate dehydrogenase A chain OS=Homo sapiens OX=9606 GN=LDHA PE=1 SV=2	P00338	L-lactate dehydrogenase A chain	LDHA		>sp|P02786|TFR1_HUMAN Transferrin receptor protein 1 OS=Homo sapiens OX=9606 GN=TFRC PE=1 SV=2	P02786	Transferrin receptor protein 1	TFRC		>sp|P63104|1433Z_HUMAN 14-3-3 protein zeta/delta OS=Homo sapiens OX=9606 GN=YWHAZ PE=1 SV=1	P63104	14-3-3 protein zeta/delta	YWHAZ
>sp|P26639|SYTC_HUMAN Threonine--tRNA ligase 1, cytoplasmic OS=Homo sapiens OX=9606 GN=TARS1 PE=1 SV=3	P26639	Threonine--tRNA ligase 1, cytoplasmic	TARS1		>sp|P26599|PTBP1_HUMAN Polypyrimidine tract-binding protein 1 OS=Homo sapiens OX=9606 GN=PTBP1 PE=1 SV=2	P26599	Polypyrimidine tract-binding protein 1	PTBP1		>sp|P40926|MDHM_HUMAN Malate dehydrogenase, mitochondrial OS=Homo sapiens OX=9606 GN=MDH2 PE=1 SV=3	P40926	Malate dehydrogenase, mitochondrial	MDH2		>sp|P55072|TERA_HUMAN Transitional endoplasmic reticulum ATPase OS=Homo sapiens OX=9606 GN=VCP PE=1 SV=4	P55072	Transitional endoplasmic reticulum ATPase	VCP		>sp|P49588|SYAC_HUMAN Alanine--tRNA ligase, cytoplasmic OS=Homo sapiens OX=9606 GN=AARS1 PE=1 SV=2	P49588	Alanine--tRNA ligase, cytoplasmic	AARS1		>sp|P31948|STIP1_HUMAN Stress-induced-phosphoprotein 1 OS=Homo sapiens OX=9606 GN=STIP1 PE=1 SV=1	P31948	Stress-induced-phosphoprotein 1	STIP1
>sp|P06744|G6PI_HUMAN Glucose-6-phosphate isomerase OS=Homo sapiens OX=9606 GN=GPI PE=1 SV=4	P06744	Glucose-6-phosphate isomerase	GPI		>sp|P27797|CALR_HUMAN Calreticulin OS=Homo sapiens OX=9606 GN=CALR PE=1 SV=1	P27797	Calreticulin	CALR		>sp|Q99714|HCD2_HUMAN 3-hydroxyacyl-CoA dehydrogenase type-2 OS=Homo sapiens OX=9606 GN=HSD17B10 PE=1 SV=3	Q99714	3-hydroxyacyl-CoA dehydrogenase type-2	HSD17B10		>sp|Q15029|U5S1_HUMAN 116 kDa U5 small nuclear ribonucleoprotein component OS=Homo sapiens OX=9606 GN=EFTUD2 PE=1 SV=1	Q15029	116 kDa U5 small nuclear ribonucleoprotein component	EFTUD2		>sp|Q12906|ILF3_HUMAN Interleukin enhancer-binding factor 3 OS=Homo sapiens OX=9606 GN=ILF3 PE=1 SV=3	Q12906	Interleukin enhancer-binding factor 3	ILF3		>sp|P26641|EF1G_HUMAN Elongation factor 1-gamma OS=Homo sapiens OX=9606 GN=EEF1G PE=1 SV=3	P26641	Elongation factor 1-gamma	EEF1G
>sp|P63104|1433Z_HUMAN 14-3-3 protein zeta/delta OS=Homo sapiens OX=9606 GN=YWHAZ PE=1 SV=1	P63104	14-3-3 protein zeta/delta	YWHAZ		>sp|P30041|PRDX6_HUMAN Peroxiredoxin-6 OS=Homo sapiens OX=9606 GN=PRDX6 PE=1 SV=3	P30041	Peroxiredoxin-6	PRDX6		>sp|Q05639|EF1A2_HUMAN Elongation factor 1-alpha 2 OS=Homo sapiens OX=9606 GN=EEF1A2 PE=1 SV=1	Q05639	Elongation factor 1-alpha 2	EEF1A2		>sp|P06744|G6PI_HUMAN Glucose-6-phosphate isomerase OS=Homo sapiens OX=9606 GN=GPI PE=1 SV=4	P06744	Glucose-6-phosphate isomerase	GPI		>sp|P49411|EFTU_HUMAN Elongation factor Tu, mitochondrial OS=Homo sapiens OX=9606 GN=TUFM PE=1 SV=3	P49411	Elongation factor Tu, mitochondrial	TUFM		>sp|P30101|PDIA3_HUMAN Protein disulfide-isomerase A3 OS=Homo sapiens OX=9606 GN=PDIA3 PE=1 SV=4	P30101	Protein disulfide-isomerase A3	PDIA3
>sp|P31948|STIP1_HUMAN Stress-induced-phosphoprotein 1 OS=Homo sapiens OX=9606 GN=STIP1 PE=1 SV=1	P31948	Stress-induced-phosphoprotein 1	STIP1		>sp|P23396|RS3_HUMAN Small ribosomal subunit protein uS3 OS=Homo sapiens OX=9606 GN=RPS3 PE=1 SV=2	P23396	Small ribosomal subunit protein uS3	RPS3		>sp|P07237|PDIA1_HUMAN Protein disulfide-isomerase OS=Homo sapiens OX=9606 GN=P4HB PE=1 SV=3	P07237	Protein disulfide-isomerase	P4HB		>sp|P40926|MDHM_HUMAN Malate dehydrogenase, mitochondrial OS=Homo sapiens OX=9606 GN=MDH2 PE=1 SV=3	P40926	Malate dehydrogenase, mitochondrial	MDH2		>sp|P55072|TERA_HUMAN Transitional endoplasmic reticulum ATPase OS=Homo sapiens OX=9606 GN=VCP PE=1 SV=4	P55072	Transitional endoplasmic reticulum ATPase	VCP		>sp|Q00839|HNRPU_HUMAN Heterogeneous nuclear ribonucleoprotein U OS=Homo sapiens OX=9606 GN=HNRNPU PE=1 SV=6	Q00839	Heterogeneous nuclear ribonucleoprotein U	HNRNPU
>sp|P02786|TFR1_HUMAN Transferrin receptor protein 1 OS=Homo sapiens OX=9606 GN=TFRC PE=1 SV=2	P02786	Transferrin receptor protein 1	TFRC		>sp|P27824|CALX_HUMAN Calnexin OS=Homo sapiens OX=9606 GN=CANX PE=1 SV=2	P27824	Calnexin	CANX		>sp|A5A3E0|POTEF_HUMAN POTE ankyrin domain family member F OS=Homo sapiens OX=9606 GN=POTEF PE=1 SV=2	A5A3E0	POTE ankyrin domain family member F	POTEF		>sp|Q01082|SPTB2_HUMAN Spectrin beta chain, non-erythrocytic 1 OS=Homo sapiens OX=9606 GN=SPTBN1 PE=1 SV=2	Q01082	Spectrin beta chain, non-erythrocytic 1	SPTBN1		>sp|P08195|4F2_HUMAN Amino acid transporter heavy chain SLC3A2 OS=Homo sapiens OX=9606 GN=SLC3A2 PE=1 SV=3	P08195	Amino acid transporter heavy chain SLC3A2	SLC3A2		>sp|P30041|PRDX6_HUMAN Peroxiredoxin-6 OS=Homo sapiens OX=9606 GN=PRDX6 PE=1 SV=3	P30041	Peroxiredoxin-6	PRDX6
>sp|P31946|1433B_HUMAN 14-3-3 protein beta/alpha OS=Homo sapiens OX=9606 GN=YWHAB PE=1 SV=3	P31946	14-3-3 protein beta/alpha	YWHAB		>sp|P26639|SYTC_HUMAN Threonine--tRNA ligase 1, cytoplasmic OS=Homo sapiens OX=9606 GN=TARS1 PE=1 SV=3	P26639	Threonine--tRNA ligase 1, cytoplasmic	TARS1		>sp|P18669|PGAM1_HUMAN Phosphoglycerate mutase 1 OS=Homo sapiens OX=9606 GN=PGAM1 PE=1 SV=2	P18669	Phosphoglycerate mutase 1	PGAM1		>sp|P11586|C1TC_HUMAN C-1-tetrahydrofolate synthase, cytoplasmic OS=Homo sapiens OX=9606 GN=MTHFD1 PE=1 SV=4	P11586	C-1-tetrahydrofolate synthase, cytoplasmic	MTHFD1		>sp|P60842|IF4A1_HUMAN Eukaryotic initiation factor 4A-I OS=Homo sapiens OX=9606 GN=EIF4A1 PE=1 SV=1	P60842	Eukaryotic initiation factor 4A-I	EIF4A1		>sp|P09651|ROA1_HUMAN Heterogeneous nuclear ribonucleoprotein A1 OS=Homo sapiens OX=9606 GN=HNRNPA1 PE=1 SV=5	P09651	Heterogeneous nuclear ribonucleoprotein A1	HNRNPA1
>sp|O60814|H2B1K_HUMAN Histone H2B type 1-K OS=Homo sapiens OX=9606 GN=H2BC12 PE=1 SV=3	O60814	Histone H2B type 1-K	H2BC12		>sp|P08865|RSSA_HUMAN Small ribosomal subunit protein uS2 OS=Homo sapiens OX=9606 GN=RPSA PE=1 SV=4	P08865	Small ribosomal subunit protein uS2	RPSA		>sp|P06748|NPM_HUMAN Nucleophosmin OS=Homo sapiens OX=9606 GN=NPM1 PE=1 SV=2	P06748	Nucleophosmin	NPM1		>sp|P31946|1433B_HUMAN 14-3-3 protein beta/alpha OS=Homo sapiens OX=9606 GN=YWHAB PE=1 SV=3	P31946	14-3-3 protein beta/alpha	YWHAB		>sp|P06744|G6PI_HUMAN Glucose-6-phosphate isomerase OS=Homo sapiens OX=9606 GN=GPI PE=1 SV=4	P06744	Glucose-6-phosphate isomerase	GPI		>sp|P31946|1433B_HUMAN 14-3-3 protein beta/alpha OS=Homo sapiens OX=9606 GN=YWHAB PE=1 SV=3	P31946	14-3-3 protein beta/alpha	YWHAB
>sp|P18669|PGAM1_HUMAN Phosphoglycerate mutase 1 OS=Homo sapiens OX=9606 GN=PGAM1 PE=1 SV=2	P18669	Phosphoglycerate mutase 1	PGAM1		>sp|Q05639|EF1A2_HUMAN Elongation factor 1-alpha 2 OS=Homo sapiens OX=9606 GN=EEF1A2 PE=1 SV=1	Q05639	Elongation factor 1-alpha 2	EEF1A2		>sp|P12956|XRCC6_HUMAN X-ray repair cross-complementing protein 6 OS=Homo sapiens OX=9606 GN=XRCC6 PE=1 SV=2	P12956	X-ray repair cross-complementing protein 6	XRCC6		>sp|P49915|GUAA_HUMAN GMP synthase [glutamine-hydrolyzing] OS=Homo sapiens OX=9606 GN=GMPS PE=1 SV=1	P49915	GMP synthase [glutamine-hydrolyzing]	GMPS		>sp|Q01082|SPTB2_HUMAN Spectrin beta chain, non-erythrocytic 1 OS=Homo sapiens OX=9606 GN=SPTBN1 PE=1 SV=2	Q01082	Spectrin beta chain, non-erythrocytic 1	SPTBN1		>sp|P07237|PDIA1_HUMAN Protein disulfide-isomerase OS=Homo sapiens OX=9606 GN=P4HB PE=1 SV=3	P07237	Protein disulfide-isomerase	P4HB
>sp|P61978|HNRPK_HUMAN Heterogeneous nuclear ribonucleoprotein K OS=Homo sapiens OX=9606 GN=HNRNPK PE=1 SV=1	P61978	Heterogeneous nuclear ribonucleoprotein K	HNRNPK		>sp|P63244|RACK1_HUMAN Small ribosomal subunit protein RACK1 OS=Homo sapiens OX=9606 GN=RACK1 PE=1 SV=3	P63244	Small ribosomal subunit protein RACK1	RACK1		>sp|P36578|RL4_HUMAN Large ribosomal subunit protein uL4 OS=Homo sapiens OX=9606 GN=RPL4 PE=1 SV=5	P36578	Large ribosomal subunit protein uL4	RPL4		>sp|P30041|PRDX6_HUMAN Peroxiredoxin-6 OS=Homo sapiens OX=9606 GN=PRDX6 PE=1 SV=3	P30041	Peroxiredoxin-6	PRDX6		>sp|P12956|XRCC6_HUMAN X-ray repair cross-complementing protein 6 OS=Homo sapiens OX=9606 GN=XRCC6 PE=1 SV=2	P12956	X-ray repair cross-complementing protein 6	XRCC6		>sp|P22102|PUR2_HUMAN Trifunctional purine biosynthetic protein adenosine-3 OS=Homo sapiens OX=9606 GN=GART PE=1 SV=1	P22102	Trifunctional purine biosynthetic protein adenosine-3	GART
>sp|Q00839|HNRPU_HUMAN Heterogeneous nuclear ribonucleoprotein U OS=Homo sapiens OX=9606 GN=HNRNPU PE=1 SV=6	Q00839	Heterogeneous nuclear ribonucleoprotein U	HNRNPU		>sp|P06744|G6PI_HUMAN Glucose-6-phosphate isomerase OS=Homo sapiens OX=9606 GN=GPI PE=1 SV=4	P06744	Glucose-6-phosphate isomerase	GPI		>sp|Q00839|HNRPU_HUMAN Heterogeneous nuclear ribonucleoprotein U OS=Homo sapiens OX=9606 GN=HNRNPU PE=1 SV=6	Q00839	Heterogeneous nuclear ribonucleoprotein U	HNRNPU		>sp|P27708|PYR1_HUMAN CAD protein OS=Homo sapiens OX=9606 GN=CAD PE=1 SV=3	P27708	CAD protein	CAD		>sp|P07237|PDIA1_HUMAN Protein disulfide-isomerase OS=Homo sapiens OX=9606 GN=P4HB PE=1 SV=3	P07237	Protein disulfide-isomerase	P4HB		>sp|P12956|XRCC6_HUMAN X-ray repair cross-complementing protein 6 OS=Homo sapiens OX=9606 GN=XRCC6 PE=1 SV=2	P12956	X-ray repair cross-complementing protein 6	XRCC6
>sp|P31943|HNRH1_HUMAN Heterogeneous nuclear ribonucleoprotein H OS=Homo sapiens OX=9606 GN=HNRNPH1 PE=1 SV=4	P31943	Heterogeneous nuclear ribonucleoprotein H	HNRNPH1		>sp|P07814|SYEP_HUMAN Bifunctional glutamate/proline--tRNA ligase OS=Homo sapiens OX=9606 GN=EPRS1 PE=1 SV=5	P07814	Bifunctional glutamate/proline--tRNA ligase	EPRS1		>sp|P02786|TFR1_HUMAN Transferrin receptor protein 1 OS=Homo sapiens OX=9606 GN=TFRC PE=1 SV=2	P02786	Transferrin receptor protein 1	TFRC		>sp|P31948|STIP1_HUMAN Stress-induced-phosphoprotein 1 OS=Homo sapiens OX=9606 GN=STIP1 PE=1 SV=1	P31948	Stress-induced-phosphoprotein 1	STIP1		>sp|P80723|BASP1_HUMAN Brain acid soluble protein 1 OS=Homo sapiens OX=9606 GN=BASP1 PE=1 SV=2	P80723	Brain acid soluble protein 1	BASP1		>sp|P62258|1433E_HUMAN 14-3-3 protein epsilon OS=Homo sapiens OX=9606 GN=YWHAE PE=1 SV=1	P62258	14-3-3 protein epsilon	YWHAE
>sp|Q99714|HCD2_HUMAN 3-hydroxyacyl-CoA dehydrogenase type-2 OS=Homo sapiens OX=9606 GN=HSD17B10 PE=1 SV=3	Q99714	3-hydroxyacyl-CoA dehydrogenase type-2	HSD17B10		>sp|O60814|H2B1K_HUMAN Histone H2B type 1-K OS=Homo sapiens OX=9606 GN=H2BC12 PE=1 SV=3	O60814	Histone H2B type 1-K	H2BC12		>sp|O60506|HNRPQ_HUMAN Heterogeneous nuclear ribonucleoprotein Q OS=Homo sapiens OX=9606 GN=SYNCRIP PE=1 SV=2	O60506	Heterogeneous nuclear ribonucleoprotein Q	SYNCRIP		>sp|P04083|ANXA1_HUMAN Annexin A1 OS=Homo sapiens OX=9606 GN=ANXA1 PE=1 SV=2	P04083	Annexin A1	ANXA1		>sp|P55060|XPO2_HUMAN Exportin-2 OS=Homo sapiens OX=9606 GN=CSE1L PE=1 SV=3	P55060	Exportin-2	CSE1L		>sp|P07814|SYEP_HUMAN Bifunctional glutamate/proline--tRNA ligase OS=Homo sapiens OX=9606 GN=EPRS1 PE=1 SV=5	P07814	Bifunctional glutamate/proline--tRNA ligase	EPRS1
>sp|P06899|H2B1J_HUMAN Histone H2B type 1-J OS=Homo sapiens OX=9606 GN=H2BC11 PE=1 SV=3	P06899	Histone H2B type 1-J	H2BC11		>sp|O60506|HNRPQ_HUMAN Heterogeneous nuclear ribonucleoprotein Q OS=Homo sapiens OX=9606 GN=SYNCRIP PE=1 SV=2	O60506	Heterogeneous nuclear ribonucleoprotein Q	SYNCRIP		>sp|P27797|CALR_HUMAN Calreticulin OS=Homo sapiens OX=9606 GN=CALR PE=1 SV=1	P27797	Calreticulin	CALR		>sp|P17987|TCPA_HUMAN T-complex protein 1 subunit alpha OS=Homo sapiens OX=9606 GN=TCP1 PE=1 SV=1	P17987	T-complex protein 1 subunit alpha	TCP1		>sp|P30041|PRDX6_HUMAN Peroxiredoxin-6 OS=Homo sapiens OX=9606 GN=PRDX6 PE=1 SV=3	P30041	Peroxiredoxin-6	PRDX6		>sp|P26639|SYTC_HUMAN Threonine--tRNA ligase 1, cytoplasmic OS=Homo sapiens OX=9606 GN=TARS1 PE=1 SV=3	P26639	Threonine--tRNA ligase 1, cytoplasmic	TARS1
>sp|P80723|BASP1_HUMAN Brain acid soluble protein 1 OS=Homo sapiens OX=9606 GN=BASP1 PE=1 SV=2	P80723	Brain acid soluble protein 1	BASP1		>sp|P49411|EFTU_HUMAN Elongation factor Tu, mitochondrial OS=Homo sapiens OX=9606 GN=TUFM PE=1 SV=3	P49411	Elongation factor Tu, mitochondrial	TUFM		>sp|P52272|HNRPM_HUMAN Heterogeneous nuclear ribonucleoprotein M OS=Homo sapiens OX=9606 GN=HNRNPM PE=1 SV=3	P52272	Heterogeneous nuclear ribonucleoprotein M	HNRNPM		>sp|P12814|ACTN1_HUMAN Alpha-actinin-1 OS=Homo sapiens OX=9606 GN=ACTN1 PE=1 SV=2	P12814	Alpha-actinin-1	ACTN1		>sp|Q14697|GANAB_HUMAN Neutral alpha-glucosidase AB OS=Homo sapiens OX=9606 GN=GANAB PE=1 SV=3	Q14697	Neutral alpha-glucosidase AB	GANAB		>sp|P08195|4F2_HUMAN Amino acid transporter heavy chain SLC3A2 OS=Homo sapiens OX=9606 GN=SLC3A2 PE=1 SV=3	P08195	Amino acid transporter heavy chain SLC3A2	SLC3A2
>sp|P31153|METK2_HUMAN S-adenosylmethionine synthase isoform type-2 OS=Homo sapiens OX=9606 GN=MAT2A PE=1 SV=1	P31153	S-adenosylmethionine synthase isoform type-2	MAT2A		>sp|P18669|PGAM1_HUMAN Phosphoglycerate mutase 1 OS=Homo sapiens OX=9606 GN=PGAM1 PE=1 SV=2	P18669	Phosphoglycerate mutase 1	PGAM1		>sp|P31946|1433B_HUMAN 14-3-3 protein beta/alpha OS=Homo sapiens OX=9606 GN=YWHAB PE=1 SV=3	P31946	14-3-3 protein beta/alpha	YWHAB		>sp|P26639|SYTC_HUMAN Threonine--tRNA ligase 1, cytoplasmic OS=Homo sapiens OX=9606 GN=TARS1 PE=1 SV=3	P26639	Threonine--tRNA ligase 1, cytoplasmic	TARS1		>sp|P18669|PGAM1_HUMAN Phosphoglycerate mutase 1 OS=Homo sapiens OX=9606 GN=PGAM1 PE=1 SV=2	P18669	Phosphoglycerate mutase 1	PGAM1		>sp|P18669|PGAM1_HUMAN Phosphoglycerate mutase 1 OS=Homo sapiens OX=9606 GN=PGAM1 PE=1 SV=2	P18669	Phosphoglycerate mutase 1	PGAM1
>sp|P52272|HNRPM_HUMAN Heterogeneous nuclear ribonucleoprotein M OS=Homo sapiens OX=9606 GN=HNRNPM PE=1 SV=3	P52272	Heterogeneous nuclear ribonucleoprotein M	HNRNPM		>sp|P31943|HNRH1_HUMAN Heterogeneous nuclear ribonucleoprotein H OS=Homo sapiens OX=9606 GN=HNRNPH1 PE=1 SV=4	P31943	Heterogeneous nuclear ribonucleoprotein H	HNRNPH1		>sp|Q58FF7|H90B3_HUMAN Putative heat shock protein HSP 90-beta-3 OS=Homo sapiens OX=9606 GN=HSP90AB3P PE=5 SV=1	Q58FF7	Putative heat shock protein HSP 90-beta-3	HSP90AB3P		>sp|P50990|TCPQ_HUMAN T-complex protein 1 subunit theta OS=Homo sapiens OX=9606 GN=CCT8 PE=1 SV=4	P50990	T-complex protein 1 subunit theta	CCT8		>sp|P15311|EZRI_HUMAN Ezrin OS=Homo sapiens OX=9606 GN=EZR PE=1 SV=4	P15311	Ezrin	EZR		>sp|Q01082|SPTB2_HUMAN Spectrin beta chain, non-erythrocytic 1 OS=Homo sapiens OX=9606 GN=SPTBN1 PE=1 SV=2	Q01082	Spectrin beta chain, non-erythrocytic 1	SPTBN1
>sp|P12956|XRCC6_HUMAN X-ray repair cross-complementing protein 6 OS=Homo sapiens OX=9606 GN=XRCC6 PE=1 SV=2	P12956	X-ray repair cross-complementing protein 6	XRCC6		>sp|P31946|1433B_HUMAN 14-3-3 protein beta/alpha OS=Homo sapiens OX=9606 GN=YWHAB PE=1 SV=3	P31946	14-3-3 protein beta/alpha	YWHAB		>sp|O00299|CLIC1_HUMAN Chloride intracellular channel protein 1 OS=Homo sapiens OX=9606 GN=CLIC1 PE=1 SV=4	O00299	Chloride intracellular channel protein 1	CLIC1		>sp|Q08211|DHX9_HUMAN ATP-dependent RNA helicase A OS=Homo sapiens OX=9606 GN=DHX9 PE=1 SV=4	Q08211	ATP-dependent RNA helicase A	DHX9		>sp|Q00839|HNRPU_HUMAN Heterogeneous nuclear ribonucleoprotein U OS=Homo sapiens OX=9606 GN=HNRNPU PE=1 SV=6	Q00839	Heterogeneous nuclear ribonucleoprotein U	HNRNPU		>sp|P49588|SYAC_HUMAN Alanine--tRNA ligase, cytoplasmic OS=Homo sapiens OX=9606 GN=AARS1 PE=1 SV=2	P49588	Alanine--tRNA ligase, cytoplasmic	AARS1
>sp|P60842|IF4A1_HUMAN Eukaryotic initiation factor 4A-I OS=Homo sapiens OX=9606 GN=EIF4A1 PE=1 SV=1	P60842	Eukaryotic initiation factor 4A-I	EIF4A1		>sp|P31153|METK2_HUMAN S-adenosylmethionine synthase isoform type-2 OS=Homo sapiens OX=9606 GN=MAT2A PE=1 SV=1	P31153	S-adenosylmethionine synthase isoform type-2	MAT2A		>sp|P26599|PTBP1_HUMAN Polypyrimidine tract-binding protein 1 OS=Homo sapiens OX=9606 GN=PTBP1 PE=1 SV=2	P26599	Polypyrimidine tract-binding protein 1	PTBP1		>sp|P27797|CALR_HUMAN Calreticulin OS=Homo sapiens OX=9606 GN=CALR PE=1 SV=1	P27797	Calreticulin	CALR		>sp|P31939|PUR9_HUMAN Bifunctional purine biosynthesis protein ATIC OS=Homo sapiens OX=9606 GN=ATIC PE=1 SV=3	P31939	Bifunctional purine biosynthesis protein ATIC	ATIC		>sp|P52272|HNRPM_HUMAN Heterogeneous nuclear ribonucleoprotein M OS=Homo sapiens OX=9606 GN=HNRNPM PE=1 SV=3	P52272	Heterogeneous nuclear ribonucleoprotein M	HNRNPM
>sp|P35241|RADI_HUMAN Radixin OS=Homo sapiens OX=9606 GN=RDX PE=1 SV=1	P35241	Radixin	RDX		>sp|P31948|STIP1_HUMAN Stress-induced-phosphoprotein 1 OS=Homo sapiens OX=9606 GN=STIP1 PE=1 SV=1	P31948	Stress-induced-phosphoprotein 1	STIP1		>sp|P55060|XPO2_HUMAN Exportin-2 OS=Homo sapiens OX=9606 GN=CSE1L PE=1 SV=3	P55060	Exportin-2	CSE1L		>sp|P07814|SYEP_HUMAN Bifunctional glutamate/proline--tRNA ligase OS=Homo sapiens OX=9606 GN=EPRS1 PE=1 SV=5	P07814	Bifunctional glutamate/proline--tRNA ligase	EPRS1		>sp|P62258|1433E_HUMAN 14-3-3 protein epsilon OS=Homo sapiens OX=9606 GN=YWHAE PE=1 SV=1	P62258	14-3-3 protein epsilon	YWHAE		>sp|P36578|RL4_HUMAN Large ribosomal subunit protein uL4 OS=Homo sapiens OX=9606 GN=RPL4 PE=1 SV=5	P36578	Large ribosomal subunit protein uL4	RPL4
>sp|P63241|IF5A1_HUMAN Eukaryotic translation initiation factor 5A-1 OS=Homo sapiens OX=9606 GN=EIF5A PE=1 SV=2	P63241	Eukaryotic translation initiation factor 5A-1	EIF5A		>sp|P12814|ACTN1_HUMAN Alpha-actinin-1 OS=Homo sapiens OX=9606 GN=ACTN1 PE=1 SV=2	P12814	Alpha-actinin-1	ACTN1		>sp|P50991|TCPD_HUMAN T-complex protein 1 subunit delta OS=Homo sapiens OX=9606 GN=CCT4 PE=1 SV=4	P50991	T-complex protein 1 subunit delta	CCT4		>sp|P22102|PUR2_HUMAN Trifunctional purine biosynthetic protein adenosine-3 OS=Homo sapiens OX=9606 GN=GART PE=1 SV=1	P22102	Trifunctional purine biosynthetic protein adenosine-3	GART		>sp|P07814|SYEP_HUMAN Bifunctional glutamate/proline--tRNA ligase OS=Homo sapiens OX=9606 GN=EPRS1 PE=1 SV=5	P07814	Bifunctional glutamate/proline--tRNA ligase	EPRS1		>sp|P06748|NPM_HUMAN Nucleophosmin OS=Homo sapiens OX=9606 GN=NPM1 PE=1 SV=2	P06748	Nucleophosmin	NPM1
>sp|P30041|PRDX6_HUMAN Peroxiredoxin-6 OS=Homo sapiens OX=9606 GN=PRDX6 PE=1 SV=3	P30041	Peroxiredoxin-6	PRDX6		>sp|Q12906|ILF3_HUMAN Interleukin enhancer-binding factor 3 OS=Homo sapiens OX=9606 GN=ILF3 PE=1 SV=3	Q12906	Interleukin enhancer-binding factor 3	ILF3		>sp|P05388|RLA0_HUMAN Large ribosomal subunit protein uL10 OS=Homo sapiens OX=9606 GN=RPLP0 PE=1 SV=1	P05388	Large ribosomal subunit protein uL10	RPLP0		>sp|Q05639|EF1A2_HUMAN Elongation factor 1-alpha 2 OS=Homo sapiens OX=9606 GN=EEF1A2 PE=1 SV=1	Q05639	Elongation factor 1-alpha 2	EEF1A2		>sp|P06748|NPM_HUMAN Nucleophosmin OS=Homo sapiens OX=9606 GN=NPM1 PE=1 SV=2	P06748	Nucleophosmin	NPM1		>sp|P26599|PTBP1_HUMAN Polypyrimidine tract-binding protein 1 OS=Homo sapiens OX=9606 GN=PTBP1 PE=1 SV=2	P26599	Polypyrimidine tract-binding protein 1	PTBP1
>sp|O60506|HNRPQ_HUMAN Heterogeneous nuclear ribonucleoprotein Q OS=Homo sapiens OX=9606 GN=SYNCRIP PE=1 SV=2	O60506	Heterogeneous nuclear ribonucleoprotein Q	SYNCRIP		>sp|P36578|RL4_HUMAN Large ribosomal subunit protein uL4 OS=Homo sapiens OX=9606 GN=RPL4 PE=1 SV=5	P36578	Large ribosomal subunit protein uL4	RPL4		>sp|P61247|RS3A_HUMAN Small ribosomal subunit protein eS1 OS=Homo sapiens OX=9606 GN=RPS3A PE=1 SV=2	P61247	Small ribosomal subunit protein eS1	RPS3A		>sp|P0CG38|POTEI_HUMAN POTE ankyrin domain family member I OS=Homo sapiens OX=9606 GN=POTEI PE=3 SV=1	P0CG38	POTE ankyrin domain family member I	POTEI		>sp|P19338|NUCL_HUMAN Nucleolin OS=Homo sapiens OX=9606 GN=NCL PE=1 SV=3	P19338	Nucleolin	NCL		>sp|P02786|TFR1_HUMAN Transferrin receptor protein 1 OS=Homo sapiens OX=9606 GN=TFRC PE=1 SV=2	P02786	Transferrin receptor protein 1	TFRC
>sp|P07237|PDIA1_HUMAN Protein disulfide-isomerase OS=Homo sapiens OX=9606 GN=P4HB PE=1 SV=3	P07237	Protein disulfide-isomerase	P4HB		>sp|Q9Y490|TLN1_HUMAN Talin-1 OS=Homo sapiens OX=9606 GN=TLN1 PE=1 SV=3	Q9Y490	Talin-1	TLN1		>sp|P07737|PROF1_HUMAN Profilin-1 OS=Homo sapiens OX=9606 GN=PFN1 PE=1 SV=2	P07737	Profilin-1	PFN1		>sp|Q99714|HCD2_HUMAN 3-hydroxyacyl-CoA dehydrogenase type-2 OS=Homo sapiens OX=9606 GN=HSD17B10 PE=1 SV=3	Q99714	3-hydroxyacyl-CoA dehydrogenase type-2	HSD17B10		>sp|P17987|TCPA_HUMAN T-complex protein 1 subunit alpha OS=Homo sapiens OX=9606 GN=TCP1 PE=1 SV=1	P17987	T-complex protein 1 subunit alpha	TCP1		>sp|P18206|VINC_HUMAN Vinculin OS=Homo sapiens OX=9606 GN=VCL PE=1 SV=4	P18206	Vinculin	VCL
>sp|P27824|CALX_HUMAN Calnexin OS=Homo sapiens OX=9606 GN=CANX PE=1 SV=2	P27824	Calnexin	CANX		>sp|P08195|4F2_HUMAN Amino acid transporter heavy chain SLC3A2 OS=Homo sapiens OX=9606 GN=SLC3A2 PE=1 SV=3	P08195	Amino acid transporter heavy chain SLC3A2	SLC3A2		>sp|P54652|HSP72_HUMAN Heat shock-related 70 kDa protein 2 OS=Homo sapiens OX=9606 GN=HSPA2 PE=1 SV=1	P54652	Heat shock-related 70 kDa protein 2	HSPA2		>sp|P12956|XRCC6_HUMAN X-ray repair cross-complementing protein 6 OS=Homo sapiens OX=9606 GN=XRCC6 PE=1 SV=2	P12956	X-ray repair cross-complementing protein 6	XRCC6		>sp|P50991|TCPD_HUMAN T-complex protein 1 subunit delta OS=Homo sapiens OX=9606 GN=CCT4 PE=1 SV=4	P50991	T-complex protein 1 subunit delta	CCT4		>sp|P23396|RS3_HUMAN Small ribosomal subunit protein uS3 OS=Homo sapiens OX=9606 GN=RPS3 PE=1 SV=2	P23396	Small ribosomal subunit protein uS3	RPS3
>sp|P62258|1433E_HUMAN 14-3-3 protein epsilon OS=Homo sapiens OX=9606 GN=YWHAE PE=1 SV=1	P62258	14-3-3 protein epsilon	YWHAE		>sp|P15311|EZRI_HUMAN Ezrin OS=Homo sapiens OX=9606 GN=EZR PE=1 SV=4	P15311	Ezrin	EZR		>sp|Q12906|ILF3_HUMAN Interleukin enhancer-binding factor 3 OS=Homo sapiens OX=9606 GN=ILF3 PE=1 SV=3	Q12906	Interleukin enhancer-binding factor 3	ILF3		>sp|P49748|ACADV_HUMAN Very long-chain specific acyl-CoA dehydrogenase, mitochondrial OS=Homo sapiens OX=9606 GN=ACADVL PE=1 SV=1	P49748	Very long-chain specific acyl-CoA dehydrogenase, mitochondrial	ACADVL		>sp|Q04637|IF4G1_HUMAN Eukaryotic translation initiation factor 4 gamma 1 OS=Homo sapiens OX=9606 GN=EIF4G1 PE=1 SV=4	Q04637	Eukaryotic translation initiation factor 4 gamma 1	EIF4G1		>sp|P53396|ACLY_HUMAN ATP-citrate synthase OS=Homo sapiens OX=9606 GN=ACLY PE=1 SV=3	P53396	ATP-citrate synthase	ACLY
>sp|P34897|GLYM_HUMAN Serine hydroxymethyltransferase, mitochondrial OS=Homo sapiens OX=9606 GN=SHMT2 PE=1 SV=3	P34897	Serine hydroxymethyltransferase, mitochondrial	SHMT2		>sp|P49368|TCPG_HUMAN T-complex protein 1 subunit gamma OS=Homo sapiens OX=9606 GN=CCT3 PE=1 SV=4	P49368	T-complex protein 1 subunit gamma	CCT3		>sp|Q6FI13|H2A2A_HUMAN Histone H2A type 2-A OS=Homo sapiens OX=9606 GN=H2AC19 PE=1 SV=3	Q6FI13	Histone H2A type 2-A	H2AC19		>sp|P43243|MATR3_HUMAN Matrin-3 OS=Homo sapiens OX=9606 GN=MATR3 PE=1 SV=2	P43243	Matrin-3	MATR3		>sp|P05023|AT1A1_HUMAN Sodium/potassium-transporting ATPase subunit alpha-1 OS=Homo sapiens OX=9606 GN=ATP1A1 PE=1 SV=1	P05023	Sodium/potassium-transporting ATPase subunit alpha-1	ATP1A1		>sp|P27824|CALX_HUMAN Calnexin OS=Homo sapiens OX=9606 GN=CANX PE=1 SV=2	P27824	Calnexin	CANX
>sp|P49368|TCPG_HUMAN T-complex protein 1 subunit gamma OS=Homo sapiens OX=9606 GN=CCT3 PE=1 SV=4	P49368	T-complex protein 1 subunit gamma	CCT3		>sp|P43243|MATR3_HUMAN Matrin-3 OS=Homo sapiens OX=9606 GN=MATR3 PE=1 SV=2	P43243	Matrin-3	MATR3		>sp|O00571|DDX3X_HUMAN ATP-dependent RNA helicase DDX3X OS=Homo sapiens OX=9606 GN=DDX3X PE=1 SV=3	O00571	ATP-dependent RNA helicase DDX3X	DDX3X		>sp|Q12931|TRAP1_HUMAN Heat shock protein 75 kDa, mitochondrial OS=Homo sapiens OX=9606 GN=TRAP1 PE=1 SV=3	Q12931	Heat shock protein 75 kDa, mitochondrial	TRAP1		>sp|Q9NR30|DDX21_HUMAN Nucleolar RNA helicase 2 OS=Homo sapiens OX=9606 GN=DDX21 PE=1 SV=5	Q9NR30	Nucleolar RNA helicase 2	DDX21		>sp|P49411|EFTU_HUMAN Elongation factor Tu, mitochondrial OS=Homo sapiens OX=9606 GN=TUFM PE=1 SV=3	P49411	Elongation factor Tu, mitochondrial	TUFM
>sp|Q6FI13|H2A2A_HUMAN Histone H2A type 2-A OS=Homo sapiens OX=9606 GN=H2AC19 PE=1 SV=3	Q6FI13	Histone H2A type 2-A	H2AC19		>sp|A5A3E0|POTEF_HUMAN POTE ankyrin domain family member F OS=Homo sapiens OX=9606 GN=POTEF PE=1 SV=2	A5A3E0	POTE ankyrin domain family member F	POTEF		>sp|P31153|METK2_HUMAN S-adenosylmethionine synthase isoform type-2 OS=Homo sapiens OX=9606 GN=MAT2A PE=1 SV=1	P31153	S-adenosylmethionine synthase isoform type-2	MAT2A		>sp|O60506|HNRPQ_HUMAN Heterogeneous nuclear ribonucleoprotein Q OS=Homo sapiens OX=9606 GN=SYNCRIP PE=1 SV=2	O60506	Heterogeneous nuclear ribonucleoprotein Q	SYNCRIP		>sp|P26641|EF1G_HUMAN Elongation factor 1-gamma OS=Homo sapiens OX=9606 GN=EEF1G PE=1 SV=3	P26641	Elongation factor 1-gamma	EEF1G		>sp|O00299|CLIC1_HUMAN Chloride intracellular channel protein 1 OS=Homo sapiens OX=9606 GN=CLIC1 PE=1 SV=4	O00299	Chloride intracellular channel protein 1	CLIC1
>sp|P23396|RS3_HUMAN Small ribosomal subunit protein uS3 OS=Homo sapiens OX=9606 GN=RPS3 PE=1 SV=2	P23396	Small ribosomal subunit protein uS3	RPS3		>sp|P12956|XRCC6_HUMAN X-ray repair cross-complementing protein 6 OS=Homo sapiens OX=9606 GN=XRCC6 PE=1 SV=2	P12956	X-ray repair cross-complementing protein 6	XRCC6		>sp|O60814|H2B1K_HUMAN Histone H2B type 1-K OS=Homo sapiens OX=9606 GN=H2BC12 PE=1 SV=3	O60814	Histone H2B type 1-K	H2BC12		>sp|P15311|EZRI_HUMAN Ezrin OS=Homo sapiens OX=9606 GN=EZR PE=1 SV=4	P15311	Ezrin	EZR		>sp|Q99832|TCPH_HUMAN T-complex protein 1 subunit eta OS=Homo sapiens OX=9606 GN=CCT7 PE=1 SV=2	Q99832	T-complex protein 1 subunit eta	CCT7		>sp|P13929|ENOB_HUMAN Beta-enolase OS=Homo sapiens OX=9606 GN=ENO3 PE=1 SV=5	P13929	Beta-enolase	ENO3
>sp|Q92616|GCN1_HUMAN Stalled ribosome sensor GCN1 OS=Homo sapiens OX=9606 GN=GCN1 PE=1 SV=7	Q92616	Stalled ribosome sensor GCN1	GCN1		>sp|P19338|NUCL_HUMAN Nucleolin OS=Homo sapiens OX=9606 GN=NCL PE=1 SV=3	P19338	Nucleolin	NCL		>sp|Q13263|TIF1B_HUMAN Transcription intermediary factor 1-beta OS=Homo sapiens OX=9606 GN=TRIM28 PE=1 SV=5	Q13263	Transcription intermediary factor 1-beta	TRIM28		>sp|P62258|1433E_HUMAN 14-3-3 protein epsilon OS=Homo sapiens OX=9606 GN=YWHAE PE=1 SV=1	P62258	14-3-3 protein epsilon	YWHAE		>sp|O43390|HNRPR_HUMAN Heterogeneous nuclear ribonucleoprotein R OS=Homo sapiens OX=9606 GN=HNRNPR PE=1 SV=1	O43390	Heterogeneous nuclear ribonucleoprotein R	HNRNPR		>sp|P80723|BASP1_HUMAN Brain acid soluble protein 1 OS=Homo sapiens OX=9606 GN=BASP1 PE=1 SV=2	P80723	Brain acid soluble protein 1	BASP1
>sp|P48643|TCPE_HUMAN T-complex protein 1 subunit epsilon OS=Homo sapiens OX=9606 GN=CCT5 PE=1 SV=1	P48643	T-complex protein 1 subunit epsilon	CCT5		>sp|P42704|LPPRC_HUMAN Leucine-rich PPR motif-containing protein, mitochondrial OS=Homo sapiens OX=9606 GN=LRPPRC PE=1 SV=3	P42704	Leucine-rich PPR motif-containing protein, mitochondrial	LRPPRC		>sp|P29692|EF1D_HUMAN Elongation factor 1-delta OS=Homo sapiens OX=9606 GN=EEF1D PE=1 SV=5	P29692	Elongation factor 1-delta	EEF1D		>sp|P63244|RACK1_HUMAN Small ribosomal subunit protein RACK1 OS=Homo sapiens OX=9606 GN=RACK1 PE=1 SV=3	P63244	Small ribosomal subunit protein RACK1	RACK1		>sp|Q13263|TIF1B_HUMAN Transcription intermediary factor 1-beta OS=Homo sapiens OX=9606 GN=TRIM28 PE=1 SV=5	Q13263	Transcription intermediary factor 1-beta	TRIM28		>sp|O60814|H2B1K_HUMAN Histone H2B type 1-K OS=Homo sapiens OX=9606 GN=H2BC12 PE=1 SV=3	O60814	Histone H2B type 1-K	H2BC12
>sp|P0CG38|POTEI_HUMAN POTE ankyrin domain family member I OS=Homo sapiens OX=9606 GN=POTEI PE=3 SV=1	P0CG38	POTE ankyrin domain family member I	POTEI		>sp|P34897|GLYM_HUMAN Serine hydroxymethyltransferase, mitochondrial OS=Homo sapiens OX=9606 GN=SHMT2 PE=1 SV=3	P34897	Serine hydroxymethyltransferase, mitochondrial	SHMT2		>sp|Q15084|PDIA6_HUMAN Protein disulfide-isomerase A6 OS=Homo sapiens OX=9606 GN=PDIA6 PE=1 SV=1	Q15084	Protein disulfide-isomerase A6	PDIA6		>sp|Q9NR30|DDX21_HUMAN Nucleolar RNA helicase 2 OS=Homo sapiens OX=9606 GN=DDX21 PE=1 SV=5	Q9NR30	Nucleolar RNA helicase 2	DDX21		>sp|Q15233|NONO_HUMAN Non-POU domain-containing octamer-binding protein OS=Homo sapiens OX=9606 GN=NONO PE=1 SV=4	Q15233	Non-POU domain-containing octamer-binding protein	NONO		>sp|P50991|TCPD_HUMAN T-complex protein 1 subunit delta OS=Homo sapiens OX=9606 GN=CCT4 PE=1 SV=4	P50991	T-complex protein 1 subunit delta	CCT4
>sp|Q9UQ80|PA2G4_HUMAN Proliferation-associated protein 2G4 OS=Homo sapiens OX=9606 GN=PA2G4 PE=1 SV=3	Q9UQ80	Proliferation-associated protein 2G4	PA2G4		>sp|P37802|TAGL2_HUMAN Transgelin-2 OS=Homo sapiens OX=9606 GN=TAGLN2 PE=1 SV=3	P37802	Transgelin-2	TAGLN2		>sp|P26639|SYTC_HUMAN Threonine--tRNA ligase 1, cytoplasmic OS=Homo sapiens OX=9606 GN=TARS1 PE=1 SV=3	P26639	Threonine--tRNA ligase 1, cytoplasmic	TARS1		>sp|P40939|ECHA_HUMAN Trifunctional enzyme subunit alpha, mitochondrial OS=Homo sapiens OX=9606 GN=HADHA PE=1 SV=2	P40939	Trifunctional enzyme subunit alpha, mitochondrial	HADHA		>sp|P27824|CALX_HUMAN Calnexin OS=Homo sapiens OX=9606 GN=CANX PE=1 SV=2	P27824	Calnexin	CANX		>sp|P26038|MOES_HUMAN Moesin OS=Homo sapiens OX=9606 GN=MSN PE=1 SV=3	P26038	Moesin	MSN
>sp|P49411|EFTU_HUMAN Elongation factor Tu, mitochondrial OS=Homo sapiens OX=9606 GN=TUFM PE=1 SV=3	P49411	Elongation factor Tu, mitochondrial	TUFM		>sp|Q6FI13|H2A2A_HUMAN Histone H2A type 2-A OS=Homo sapiens OX=9606 GN=H2AC19 PE=1 SV=3	Q6FI13	Histone H2A type 2-A	H2AC19		>sp|P49411|EFTU_HUMAN Elongation factor Tu, mitochondrial OS=Homo sapiens OX=9606 GN=TUFM PE=1 SV=3	P49411	Elongation factor Tu, mitochondrial	TUFM		>sp|P09874|PARP1_HUMAN Poly [ADP-ribose] polymerase 1 OS=Homo sapiens OX=9606 GN=PARP1 PE=1 SV=4	P09874	Poly [ADP-ribose] polymerase 1	PARP1		>sp|P23526|SAHH_HUMAN Adenosylhomocysteinase OS=Homo sapiens OX=9606 GN=AHCY PE=1 SV=4	P23526	Adenosylhomocysteinase	AHCY		>sp|P63244|RACK1_HUMAN Small ribosomal subunit protein RACK1 OS=Homo sapiens OX=9606 GN=RACK1 PE=1 SV=3	P63244	Small ribosomal subunit protein RACK1	RACK1
>sp|P50991|TCPD_HUMAN T-complex protein 1 subunit delta OS=Homo sapiens OX=9606 GN=CCT4 PE=1 SV=4	P50991	T-complex protein 1 subunit delta	CCT4		>sp|P13010|XRCC5_HUMAN X-ray repair cross-complementing protein 5 OS=Homo sapiens OX=9606 GN=XRCC5 PE=1 SV=3	P13010	X-ray repair cross-complementing protein 5	XRCC5		>sp|Q15365|PCBP1_HUMAN Poly(rC)-binding protein 1 OS=Homo sapiens OX=9606 GN=PCBP1 PE=1 SV=2	Q15365	Poly(rC)-binding protein 1	PCBP1		>sp|P25205|MCM3_HUMAN DNA replication licensing factor MCM3 OS=Homo sapiens OX=9606 GN=MCM3 PE=1 SV=3	P25205	DNA replication licensing factor MCM3	MCM3		>sp|P42765|THIM_HUMAN 3-ketoacyl-CoA thiolase, mitochondrial OS=Homo sapiens OX=9606 GN=ACAA2 PE=1 SV=2	P42765	3-ketoacyl-CoA thiolase, mitochondrial	ACAA2		>sp|P11586|C1TC_HUMAN C-1-tetrahydrofolate synthase, cytoplasmic OS=Homo sapiens OX=9606 GN=MTHFD1 PE=1 SV=4	P11586	C-1-tetrahydrofolate synthase, cytoplasmic	MTHFD1
>sp|P06748|NPM_HUMAN Nucleophosmin OS=Homo sapiens OX=9606 GN=NPM1 PE=1 SV=2	P06748	Nucleophosmin	NPM1		>sp|P50991|TCPD_HUMAN T-complex protein 1 subunit delta OS=Homo sapiens OX=9606 GN=CCT4 PE=1 SV=4	P50991	T-complex protein 1 subunit delta	CCT4		>sp|P63241|IF5A1_HUMAN Eukaryotic translation initiation factor 5A-1 OS=Homo sapiens OX=9606 GN=EIF5A PE=1 SV=2	P63241	Eukaryotic translation initiation factor 5A-1	EIF5A		>sp|P0C0S5|H2AZ_HUMAN Histone H2A.Z OS=Homo sapiens OX=9606 GN=H2AZ1 PE=1 SV=2	P0C0S5	Histone H2A.Z	H2AZ1		>sp|P40227|TCPZ_HUMAN T-complex protein 1 subunit zeta OS=Homo sapiens OX=9606 GN=CCT6A PE=1 SV=3	P40227	T-complex protein 1 subunit zeta	CCT6A		>sp|Q12931|TRAP1_HUMAN Heat shock protein 75 kDa, mitochondrial OS=Homo sapiens OX=9606 GN=TRAP1 PE=1 SV=3	Q12931	Heat shock protein 75 kDa, mitochondrial	TRAP1
>sp|P22102|PUR2_HUMAN Trifunctional purine biosynthetic protein adenosine-3 OS=Homo sapiens OX=9606 GN=GART PE=1 SV=1	P22102	Trifunctional purine biosynthetic protein adenosine-3	GART		>sp|P09874|PARP1_HUMAN Poly [ADP-ribose] polymerase 1 OS=Homo sapiens OX=9606 GN=PARP1 PE=1 SV=4	P09874	Poly [ADP-ribose] polymerase 1	PARP1		>sp|P62805|H4_HUMAN Histone H4 OS=Homo sapiens OX=9606 GN=H4C16 PE=1 SV=2	P62805	Histone H4	H4C16		>sp|Q7Z6Z7|HUWE1_HUMAN E3 ubiquitin-protein ligase HUWE1 OS=Homo sapiens OX=9606 GN=HUWE1 PE=1 SV=3	Q7Z6Z7	E3 ubiquitin-protein ligase HUWE1	HUWE1		>sp|P43243|MATR3_HUMAN Matrin-3 OS=Homo sapiens OX=9606 GN=MATR3 PE=1 SV=2	P43243	Matrin-3	MATR3		>sp|P48643|TCPE_HUMAN T-complex protein 1 subunit epsilon OS=Homo sapiens OX=9606 GN=CCT5 PE=1 SV=1	P48643	T-complex protein 1 subunit epsilon	CCT5
>sp|P23526|SAHH_HUMAN Adenosylhomocysteinase OS=Homo sapiens OX=9606 GN=AHCY PE=1 SV=4	P23526	Adenosylhomocysteinase	AHCY		>sp|P52272|HNRPM_HUMAN Heterogeneous nuclear ribonucleoprotein M OS=Homo sapiens OX=9606 GN=HNRNPM PE=1 SV=3	P52272	Heterogeneous nuclear ribonucleoprotein M	HNRNPM		>sp|P48643|TCPE_HUMAN T-complex protein 1 subunit epsilon OS=Homo sapiens OX=9606 GN=CCT5 PE=1 SV=1	P48643	T-complex protein 1 subunit epsilon	CCT5		>sp|P62701|RS4X_HUMAN Small ribosomal subunit protein eS4, X isoform OS=Homo sapiens OX=9606 GN=RPS4X PE=1 SV=2	P62701	Small ribosomal subunit protein eS4, X isoform	RPS4X		>sp|P31947|1433S_HUMAN 14-3-3 protein sigma OS=Homo sapiens OX=9606 GN=SFN PE=1 SV=1	P31947	14-3-3 protein sigma	SFN		>sp|P06899|H2B1J_HUMAN Histone H2B type 1-J OS=Homo sapiens OX=9606 GN=H2BC11 PE=1 SV=3	P06899	Histone H2B type 1-J	H2BC11
>sp|P15311|EZRI_HUMAN Ezrin OS=Homo sapiens OX=9606 GN=EZR PE=1 SV=4	P15311	Ezrin	EZR		>sp|P35241|RADI_HUMAN Radixin OS=Homo sapiens OX=9606 GN=RDX PE=1 SV=1	P35241	Radixin	RDX		>sp|P49368|TCPG_HUMAN T-complex protein 1 subunit gamma OS=Homo sapiens OX=9606 GN=CCT3 PE=1 SV=4	P49368	T-complex protein 1 subunit gamma	CCT3		>sp|O43390|HNRPR_HUMAN Heterogeneous nuclear ribonucleoprotein R OS=Homo sapiens OX=9606 GN=HNRNPR PE=1 SV=1	O43390	Heterogeneous nuclear ribonucleoprotein R	HNRNPR		>sp|P26639|SYTC_HUMAN Threonine--tRNA ligase 1, cytoplasmic OS=Homo sapiens OX=9606 GN=TARS1 PE=1 SV=3	P26639	Threonine--tRNA ligase 1, cytoplasmic	TARS1		>sp|Q15084|PDIA6_HUMAN Protein disulfide-isomerase A6 OS=Homo sapiens OX=9606 GN=PDIA6 PE=1 SV=1	Q15084	Protein disulfide-isomerase A6	PDIA6
>sp|P08865|RSSA_HUMAN Small ribosomal subunit protein uS2 OS=Homo sapiens OX=9606 GN=RPSA PE=1 SV=4	P08865	Small ribosomal subunit protein uS2	RPSA		>sp|P11586|C1TC_HUMAN C-1-tetrahydrofolate synthase, cytoplasmic OS=Homo sapiens OX=9606 GN=MTHFD1 PE=1 SV=4	P11586	C-1-tetrahydrofolate synthase, cytoplasmic	MTHFD1		>sp|P00966|ASSY_HUMAN Argininosuccinate synthase OS=Homo sapiens OX=9606 GN=ASS1 PE=1 SV=2	P00966	Argininosuccinate synthase	ASS1		>sp|P18669|PGAM1_HUMAN Phosphoglycerate mutase 1 OS=Homo sapiens OX=9606 GN=PGAM1 PE=1 SV=2	P18669	Phosphoglycerate mutase 1	PGAM1		>sp|Q13813|SPTN1_HUMAN Spectrin alpha chain, non-erythrocytic 1 OS=Homo sapiens OX=9606 GN=SPTAN1 PE=1 SV=3	Q13813	Spectrin alpha chain, non-erythrocytic 1	SPTAN1		>sp|P27797|CALR_HUMAN Calreticulin OS=Homo sapiens OX=9606 GN=CALR PE=1 SV=1	P27797	Calreticulin	CALR
>sp|P09874|PARP1_HUMAN Poly [ADP-ribose] polymerase 1 OS=Homo sapiens OX=9606 GN=PARP1 PE=1 SV=4	P09874	Poly [ADP-ribose] polymerase 1	PARP1		>sp|P63241|IF5A1_HUMAN Eukaryotic translation initiation factor 5A-1 OS=Homo sapiens OX=9606 GN=EIF5A PE=1 SV=2	P63241	Eukaryotic translation initiation factor 5A-1	EIF5A		>sp|P31947|1433S_HUMAN 14-3-3 protein sigma OS=Homo sapiens OX=9606 GN=SFN PE=1 SV=1	P31947	14-3-3 protein sigma	SFN		>sp|P36578|RL4_HUMAN Large ribosomal subunit protein uL4 OS=Homo sapiens OX=9606 GN=RPL4 PE=1 SV=5	P36578	Large ribosomal subunit protein uL4	RPL4		>sp|P26599|PTBP1_HUMAN Polypyrimidine tract-binding protein 1 OS=Homo sapiens OX=9606 GN=PTBP1 PE=1 SV=2	P26599	Polypyrimidine tract-binding protein 1	PTBP1		>sp|Q15365|PCBP1_HUMAN Poly(rC)-binding protein 1 OS=Homo sapiens OX=9606 GN=PCBP1 PE=1 SV=2	Q15365	Poly(rC)-binding protein 1	PCBP1
>sp|Q05639|EF1A2_HUMAN Elongation factor 1-alpha 2 OS=Homo sapiens OX=9606 GN=EEF1A2 PE=1 SV=1	Q05639	Elongation factor 1-alpha 2	EEF1A2		>sp|P62805|H4_HUMAN Histone H4 OS=Homo sapiens OX=9606 GN=H4C16 PE=1 SV=2	P62805	Histone H4	H4C16		>sp|Q15233|NONO_HUMAN Non-POU domain-containing octamer-binding protein OS=Homo sapiens OX=9606 GN=NONO PE=1 SV=4	Q15233	Non-POU domain-containing octamer-binding protein	NONO		>sp|P19338|NUCL_HUMAN Nucleolin OS=Homo sapiens OX=9606 GN=NCL PE=1 SV=3	P19338	Nucleolin	NCL		>sp|P05388|RLA0_HUMAN Large ribosomal subunit protein uL10 OS=Homo sapiens OX=9606 GN=RPLP0 PE=1 SV=1	P05388	Large ribosomal subunit protein uL10	RPLP0		>sp|P23526|SAHH_HUMAN Adenosylhomocysteinase OS=Homo sapiens OX=9606 GN=AHCY PE=1 SV=4	P23526	Adenosylhomocysteinase	AHCY
>sp|P36578|RL4_HUMAN Large ribosomal subunit protein uL4 OS=Homo sapiens OX=9606 GN=RPL4 PE=1 SV=5	P36578	Large ribosomal subunit protein uL4	RPL4		>sp|P07737|PROF1_HUMAN Profilin-1 OS=Homo sapiens OX=9606 GN=PFN1 PE=1 SV=2	P07737	Profilin-1	PFN1		>sp|Q92841|DDX17_HUMAN Probable ATP-dependent RNA helicase DDX17 OS=Homo sapiens OX=9606 GN=DDX17 PE=1 SV=2	Q92841	Probable ATP-dependent RNA helicase DDX17	DDX17		>sp|P35241|RADI_HUMAN Radixin OS=Homo sapiens OX=9606 GN=RDX PE=1 SV=1	P35241	Radixin	RDX		>sp|P61247|RS3A_HUMAN Small ribosomal subunit protein eS1 OS=Homo sapiens OX=9606 GN=RPS3A PE=1 SV=2	P61247	Small ribosomal subunit protein eS1	RPS3A		>sp|Q04637|IF4G1_HUMAN Eukaryotic translation initiation factor 4 gamma 1 OS=Homo sapiens OX=9606 GN=EIF4G1 PE=1 SV=4	Q04637	Eukaryotic translation initiation factor 4 gamma 1	EIF4G1
>sp|P41252|SYIC_HUMAN Isoleucine--tRNA ligase, cytoplasmic OS=Homo sapiens OX=9606 GN=IARS1 PE=1 SV=2	P41252	Isoleucine--tRNA ligase, cytoplasmic	IARS1		>sp|Q14974|IMB1_HUMAN Importin subunit beta-1 OS=Homo sapiens OX=9606 GN=KPNB1 PE=1 SV=2	Q14974	Importin subunit beta-1	KPNB1		>sp|P13929|ENOB_HUMAN Beta-enolase OS=Homo sapiens OX=9606 GN=ENO3 PE=1 SV=5	P13929	Beta-enolase	ENO3		>sp|P06748|NPM_HUMAN Nucleophosmin OS=Homo sapiens OX=9606 GN=NPM1 PE=1 SV=2	P06748	Nucleophosmin	NPM1		>sp|P0CG38|POTEI_HUMAN POTE ankyrin domain family member I OS=Homo sapiens OX=9606 GN=POTEI PE=3 SV=1	P0CG38	POTE ankyrin domain family member I	POTEI		>sp|P41252|SYIC_HUMAN Isoleucine--tRNA ligase, cytoplasmic OS=Homo sapiens OX=9606 GN=IARS1 PE=1 SV=2	P41252	Isoleucine--tRNA ligase, cytoplasmic	IARS1
>sp|O43390|HNRPR_HUMAN Heterogeneous nuclear ribonucleoprotein R OS=Homo sapiens OX=9606 GN=HNRNPR PE=1 SV=1	O43390	Heterogeneous nuclear ribonucleoprotein R	HNRNPR		>sp|P23526|SAHH_HUMAN Adenosylhomocysteinase OS=Homo sapiens OX=9606 GN=AHCY PE=1 SV=4	P23526	Adenosylhomocysteinase	AHCY		>sp|P37802|TAGL2_HUMAN Transgelin-2 OS=Homo sapiens OX=9606 GN=TAGLN2 PE=1 SV=3	P37802	Transgelin-2	TAGLN2		>sp|Q13838|DX39B_HUMAN Spliceosome RNA helicase DDX39B OS=Homo sapiens OX=9606 GN=DDX39B PE=1 SV=1	Q13838	Spliceosome RNA helicase DDX39B	DDX39B		>sp|P09651|ROA1_HUMAN Heterogeneous nuclear ribonucleoprotein A1 OS=Homo sapiens OX=9606 GN=HNRNPA1 PE=1 SV=5	P09651	Heterogeneous nuclear ribonucleoprotein A1	HNRNPA1		>sp|Q12905|ILF2_HUMAN Interleukin enhancer-binding factor 2 OS=Homo sapiens OX=9606 GN=ILF2 PE=1 SV=2	Q12905	Interleukin enhancer-binding factor 2	ILF2
>sp|Q15181|IPYR_HUMAN Inorganic pyrophosphatase OS=Homo sapiens OX=9606 GN=PPA1 PE=1 SV=2	Q15181	Inorganic pyrophosphatase	PPA1		>sp|Q15233|NONO_HUMAN Non-POU domain-containing octamer-binding protein OS=Homo sapiens OX=9606 GN=NONO PE=1 SV=4	Q15233	Non-POU domain-containing octamer-binding protein	NONO		>sp|P23526|SAHH_HUMAN Adenosylhomocysteinase OS=Homo sapiens OX=9606 GN=AHCY PE=1 SV=4	P23526	Adenosylhomocysteinase	AHCY		>sp|Q15084|PDIA6_HUMAN Protein disulfide-isomerase A6 OS=Homo sapiens OX=9606 GN=PDIA6 PE=1 SV=1	Q15084	Protein disulfide-isomerase A6	PDIA6		>sp|P62805|H4_HUMAN Histone H4 OS=Homo sapiens OX=9606 GN=H4C16 PE=1 SV=2	P62805	Histone H4	H4C16		>sp|Q6FI13|H2A2A_HUMAN Histone H2A type 2-A OS=Homo sapiens OX=9606 GN=H2AC19 PE=1 SV=3	Q6FI13	Histone H2A type 2-A	H2AC19
>sp|P49588|SYAC_HUMAN Alanine--tRNA ligase, cytoplasmic OS=Homo sapiens OX=9606 GN=AARS1 PE=1 SV=2	P49588	Alanine--tRNA ligase, cytoplasmic	AARS1		>sp|Q13263|TIF1B_HUMAN Transcription intermediary factor 1-beta OS=Homo sapiens OX=9606 GN=TRIM28 PE=1 SV=5	Q13263	Transcription intermediary factor 1-beta	TRIM28		>sp|O43390|HNRPR_HUMAN Heterogeneous nuclear ribonucleoprotein R OS=Homo sapiens OX=9606 GN=HNRNPR PE=1 SV=1	O43390	Heterogeneous nuclear ribonucleoprotein R	HNRNPR		>sp|P23528|COF1_HUMAN Cofilin-1 OS=Homo sapiens OX=9606 GN=CFL1 PE=1 SV=3	P23528	Cofilin-1	CFL1		>sp|P07737|PROF1_HUMAN Profilin-1 OS=Homo sapiens OX=9606 GN=PFN1 PE=1 SV=2	P07737	Profilin-1	PFN1		>sp|P17987|TCPA_HUMAN T-complex protein 1 subunit alpha OS=Homo sapiens OX=9606 GN=TCP1 PE=1 SV=1	P17987	T-complex protein 1 subunit alpha	TCP1
>sp|P17987|TCPA_HUMAN T-complex protein 1 subunit alpha OS=Homo sapiens OX=9606 GN=TCP1 PE=1 SV=1	P17987	T-complex protein 1 subunit alpha	TCP1		>sp|O00571|DDX3X_HUMAN ATP-dependent RNA helicase DDX3X OS=Homo sapiens OX=9606 GN=DDX3X PE=1 SV=3	O00571	ATP-dependent RNA helicase DDX3X	DDX3X		>sp|P22102|PUR2_HUMAN Trifunctional purine biosynthetic protein adenosine-3 OS=Homo sapiens OX=9606 GN=GART PE=1 SV=1	P22102	Trifunctional purine biosynthetic protein adenosine-3	GART		>sp|P31939|PUR9_HUMAN Bifunctional purine biosynthesis protein ATIC OS=Homo sapiens OX=9606 GN=ATIC PE=1 SV=3	P31939	Bifunctional purine biosynthesis protein ATIC	ATIC		>sp|P61981|1433G_HUMAN 14-3-3 protein gamma OS=Homo sapiens OX=9606 GN=YWHAG PE=1 SV=2	P61981	14-3-3 protein gamma	YWHAG		>sp|P62805|H4_HUMAN Histone H4 OS=Homo sapiens OX=9606 GN=H4C16 PE=1 SV=2	P62805	Histone H4	H4C16
>sp|Q12931|TRAP1_HUMAN Heat shock protein 75 kDa, mitochondrial OS=Homo sapiens OX=9606 GN=TRAP1 PE=1 SV=3	Q12931	Heat shock protein 75 kDa, mitochondrial	TRAP1		>sp|Q15084|PDIA6_HUMAN Protein disulfide-isomerase A6 OS=Homo sapiens OX=9606 GN=PDIA6 PE=1 SV=1	Q15084	Protein disulfide-isomerase A6	PDIA6		>sp|P12814|ACTN1_HUMAN Alpha-actinin-1 OS=Homo sapiens OX=9606 GN=ACTN1 PE=1 SV=2	P12814	Alpha-actinin-1	ACTN1		>sp|Q14974|IMB1_HUMAN Importin subunit beta-1 OS=Homo sapiens OX=9606 GN=KPNB1 PE=1 SV=2	Q14974	Importin subunit beta-1	KPNB1		>sp|P54577|SYYC_HUMAN Tyrosine--tRNA ligase, cytoplasmic OS=Homo sapiens OX=9606 GN=YARS1 PE=1 SV=4	P54577	Tyrosine--tRNA ligase, cytoplasmic	YARS1		>sp|Q14974|IMB1_HUMAN Importin subunit beta-1 OS=Homo sapiens OX=9606 GN=KPNB1 PE=1 SV=2	Q14974	Importin subunit beta-1	KPNB1
>sp|Q15233|NONO_HUMAN Non-POU domain-containing octamer-binding protein OS=Homo sapiens OX=9606 GN=NONO PE=1 SV=4	Q15233	Non-POU domain-containing octamer-binding protein	NONO		>sp|P39023|RL3_HUMAN Large ribosomal subunit protein uL3 OS=Homo sapiens OX=9606 GN=RPL3 PE=1 SV=2	P39023	Large ribosomal subunit protein uL3	RPL3		>sp|P15880|RS2_HUMAN Small ribosomal subunit protein uS5 OS=Homo sapiens OX=9606 GN=RPS2 PE=1 SV=2	P15880	Small ribosomal subunit protein uS5	RPS2		>sp|P78371|TCPB_HUMAN T-complex protein 1 subunit beta OS=Homo sapiens OX=9606 GN=CCT2 PE=1 SV=4	P78371	T-complex protein 1 subunit beta	CCT2		>sp|P49368|TCPG_HUMAN T-complex protein 1 subunit gamma OS=Homo sapiens OX=9606 GN=CCT3 PE=1 SV=4	P49368	T-complex protein 1 subunit gamma	CCT3		>sp|P05388|RLA0_HUMAN Large ribosomal subunit protein uL10 OS=Homo sapiens OX=9606 GN=RPLP0 PE=1 SV=1	P05388	Large ribosomal subunit protein uL10	RPLP0
>sp|P62805|H4_HUMAN Histone H4 OS=Homo sapiens OX=9606 GN=H4C16 PE=1 SV=2	P62805	Histone H4	H4C16		>sp|P13804|ETFA_HUMAN Electron transfer flavoprotein subunit alpha, mitochondrial OS=Homo sapiens OX=9606 GN=ETFA PE=1 SV=1	P13804	Electron transfer flavoprotein subunit alpha, mitochondrial	ETFA		>sp|P07910|HNRPC_HUMAN Heterogeneous nuclear ribonucleoproteins C1/C2 OS=Homo sapiens OX=9606 GN=HNRNPC PE=1 SV=4	P07910	Heterogeneous nuclear ribonucleoproteins C1/C2	HNRNPC		>sp|P13667|PDIA4_HUMAN Protein disulfide-isomerase A4 OS=Homo sapiens OX=9606 GN=PDIA4 PE=1 SV=2	P13667	Protein disulfide-isomerase A4	PDIA4		>sp|P27348|1433T_HUMAN 14-3-3 protein theta OS=Homo sapiens OX=9606 GN=YWHAQ PE=1 SV=1	P27348	14-3-3 protein theta	YWHAQ		>sp|Q8NC51|SERB1_HUMAN SERPINE1 mRNA-binding protein 1 OS=Homo sapiens OX=9606 GN=SERBP1 PE=1 SV=2	Q8NC51	SERPINE1 mRNA-binding protein 1	SERBP1
>sp|Q01082|SPTB2_HUMAN Spectrin beta chain, non-erythrocytic 1 OS=Homo sapiens OX=9606 GN=SPTBN1 PE=1 SV=2	Q01082	Spectrin beta chain, non-erythrocytic 1	SPTBN1		>sp|P22102|PUR2_HUMAN Trifunctional purine biosynthetic protein adenosine-3 OS=Homo sapiens OX=9606 GN=GART PE=1 SV=1	P22102	Trifunctional purine biosynthetic protein adenosine-3	GART		>sp|P62701|RS4X_HUMAN Small ribosomal subunit protein eS4, X isoform OS=Homo sapiens OX=9606 GN=RPS4X PE=1 SV=2	P62701	Small ribosomal subunit protein eS4, X isoform	RPS4X		>sp|P26641|EF1G_HUMAN Elongation factor 1-gamma OS=Homo sapiens OX=9606 GN=EEF1G PE=1 SV=3	P26641	Elongation factor 1-gamma	EEF1G		>sp|P27797|CALR_HUMAN Calreticulin OS=Homo sapiens OX=9606 GN=CALR PE=1 SV=1	P27797	Calreticulin	CALR		>sp|P41091|IF2G_HUMAN Eukaryotic translation initiation factor 2 subunit 3 OS=Homo sapiens OX=9606 GN=EIF2S3 PE=1 SV=3	P41091	Eukaryotic translation initiation factor 2 subunit 3	EIF2S3
>sp|O00299|CLIC1_HUMAN Chloride intracellular channel protein 1 OS=Homo sapiens OX=9606 GN=CLIC1 PE=1 SV=4	O00299	Chloride intracellular channel protein 1	CLIC1		>sp|O00299|CLIC1_HUMAN Chloride intracellular channel protein 1 OS=Homo sapiens OX=9606 GN=CLIC1 PE=1 SV=4	O00299	Chloride intracellular channel protein 1	CLIC1		>sp|Q9UQ80|PA2G4_HUMAN Proliferation-associated protein 2G4 OS=Homo sapiens OX=9606 GN=PA2G4 PE=1 SV=3	Q9UQ80	Proliferation-associated protein 2G4	PA2G4		>sp|P40227|TCPZ_HUMAN T-complex protein 1 subunit zeta OS=Homo sapiens OX=9606 GN=CCT6A PE=1 SV=3	P40227	T-complex protein 1 subunit zeta	CCT6A		>sp|O60664|PLIN3_HUMAN Perilipin-3 OS=Homo sapiens OX=9606 GN=PLIN3 PE=1 SV=3	O60664	Perilipin-3	PLIN3		>sp|P61247|RS3A_HUMAN Small ribosomal subunit protein eS1 OS=Homo sapiens OX=9606 GN=RPS3A PE=1 SV=2	P61247	Small ribosomal subunit protein eS1	RPS3A
>sp|Q15293|RCN1_HUMAN Reticulocalbin-1 OS=Homo sapiens OX=9606 GN=RCN1 PE=1 SV=1	Q15293	Reticulocalbin-1	RCN1		>sp|P61247|RS3A_HUMAN Small ribosomal subunit protein eS1 OS=Homo sapiens OX=9606 GN=RPS3A PE=1 SV=2	P61247	Small ribosomal subunit protein eS1	RPS3A		>sp|Q562R1|ACTBL_HUMAN Beta-actin-like protein 2 OS=Homo sapiens OX=9606 GN=ACTBL2 PE=1 SV=2	Q562R1	Beta-actin-like protein 2	ACTBL2		>sp|P50991|TCPD_HUMAN T-complex protein 1 subunit delta OS=Homo sapiens OX=9606 GN=CCT4 PE=1 SV=4	P50991	T-complex protein 1 subunit delta	CCT4		>sp|P63244|RACK1_HUMAN Small ribosomal subunit protein RACK1 OS=Homo sapiens OX=9606 GN=RACK1 PE=1 SV=3	P63244	Small ribosomal subunit protein RACK1	RACK1		>sp|P06744|G6PI_HUMAN Glucose-6-phosphate isomerase OS=Homo sapiens OX=9606 GN=GPI PE=1 SV=4	P06744	Glucose-6-phosphate isomerase	GPI
>sp|P36952|SPB5_HUMAN Serpin B5 OS=Homo sapiens OX=9606 GN=SERPINB5 PE=1 SV=2	P36952	Serpin B5	SERPINB5		>sp|P18206|VINC_HUMAN Vinculin OS=Homo sapiens OX=9606 GN=VCL PE=1 SV=4	P18206	Vinculin	VCL		>sp|P39023|RL3_HUMAN Large ribosomal subunit protein uL3 OS=Homo sapiens OX=9606 GN=RPL3 PE=1 SV=2	P39023	Large ribosomal subunit protein uL3	RPL3		>sp|P61247|RS3A_HUMAN Small ribosomal subunit protein eS1 OS=Homo sapiens OX=9606 GN=RPS3A PE=1 SV=2	P61247	Small ribosomal subunit protein eS1	RPS3A		>sp|Q12931|TRAP1_HUMAN Heat shock protein 75 kDa, mitochondrial OS=Homo sapiens OX=9606 GN=TRAP1 PE=1 SV=3	Q12931	Heat shock protein 75 kDa, mitochondrial	TRAP1		>sp|P49748|ACADV_HUMAN Very long-chain specific acyl-CoA dehydrogenase, mitochondrial OS=Homo sapiens OX=9606 GN=ACADVL PE=1 SV=1	P49748	Very long-chain specific acyl-CoA dehydrogenase, mitochondrial	ACADVL
>sp|P50454|SERPH_HUMAN Serpin H1 OS=Homo sapiens OX=9606 GN=SERPINH1 PE=1 SV=2	P50454	Serpin H1	SERPINH1		>sp|P54652|HSP72_HUMAN Heat shock-related 70 kDa protein 2 OS=Homo sapiens OX=9606 GN=HSPA2 PE=1 SV=1	P54652	Heat shock-related 70 kDa protein 2	HSPA2		>sp|P09651|ROA1_HUMAN Heterogeneous nuclear ribonucleoprotein A1 OS=Homo sapiens OX=9606 GN=HNRNPA1 PE=1 SV=5	P09651	Heterogeneous nuclear ribonucleoprotein A1	HNRNPA1		>sp|P0CG39|POTEJ_HUMAN POTE ankyrin domain family member J OS=Homo sapiens OX=9606 GN=POTEJ PE=3 SV=1	P0CG39	POTE ankyrin domain family member J	POTEJ		>sp|P11940|PABP1_HUMAN Polyadenylate-binding protein 1 OS=Homo sapiens OX=9606 GN=PABPC1 PE=1 SV=2	P11940	Polyadenylate-binding protein 1	PABPC1		>sp|P37802|TAGL2_HUMAN Transgelin-2 OS=Homo sapiens OX=9606 GN=TAGLN2 PE=1 SV=3	P37802	Transgelin-2	TAGLN2
>sp|O00571|DDX3X_HUMAN ATP-dependent RNA helicase DDX3X OS=Homo sapiens OX=9606 GN=DDX3X PE=1 SV=3	O00571	ATP-dependent RNA helicase DDX3X	DDX3X		>sp|P36952|SPB5_HUMAN Serpin B5 OS=Homo sapiens OX=9606 GN=SERPINB5 PE=1 SV=2	P36952	Serpin B5	SERPINB5		>sp|P31948|STIP1_HUMAN Stress-induced-phosphoprotein 1 OS=Homo sapiens OX=9606 GN=STIP1 PE=1 SV=1	P31948	Stress-induced-phosphoprotein 1	STIP1		>sp|P49368|TCPG_HUMAN T-complex protein 1 subunit gamma OS=Homo sapiens OX=9606 GN=CCT3 PE=1 SV=4	P49368	T-complex protein 1 subunit gamma	CCT3		>sp|Q15181|IPYR_HUMAN Inorganic pyrophosphatase OS=Homo sapiens OX=9606 GN=PPA1 PE=1 SV=2	Q15181	Inorganic pyrophosphatase	PPA1		>sp|O60506|HNRPQ_HUMAN Heterogeneous nuclear ribonucleoprotein Q OS=Homo sapiens OX=9606 GN=SYNCRIP PE=1 SV=2	O60506	Heterogeneous nuclear ribonucleoprotein Q	SYNCRIP
>sp|P19338|NUCL_HUMAN Nucleolin OS=Homo sapiens OX=9606 GN=NCL PE=1 SV=3	P19338	Nucleolin	NCL		>sp|Q12931|TRAP1_HUMAN Heat shock protein 75 kDa, mitochondrial OS=Homo sapiens OX=9606 GN=TRAP1 PE=1 SV=3	Q12931	Heat shock protein 75 kDa, mitochondrial	TRAP1		>sp|P62140|PP1B_HUMAN Serine/threonine-protein phosphatase PP1-beta catalytic subunit OS=Homo sapiens OX=9606 GN=PPP1CB PE=1 SV=3	P62140	Serine/threonine-protein phosphatase PP1-beta catalytic subunit	PPP1CB		>sp|P15880|RS2_HUMAN Small ribosomal subunit protein uS5 OS=Homo sapiens OX=9606 GN=RPS2 PE=1 SV=2	P15880	Small ribosomal subunit protein uS5	RPS2		>sp|Q6FI13|H2A2A_HUMAN Histone H2A type 2-A OS=Homo sapiens OX=9606 GN=H2AC19 PE=1 SV=3	Q6FI13	Histone H2A type 2-A	H2AC19		>sp|P49368|TCPG_HUMAN T-complex protein 1 subunit gamma OS=Homo sapiens OX=9606 GN=CCT3 PE=1 SV=4	P49368	T-complex protein 1 subunit gamma	CCT3
>sp|O75643|U520_HUMAN U5 small nuclear ribonucleoprotein 200 kDa helicase OS=Homo sapiens OX=9606 GN=SNRNP200 PE=1 SV=2	O75643	U5 small nuclear ribonucleoprotein 200 kDa helicase	SNRNP200		>sp|P53396|ACLY_HUMAN ATP-citrate synthase OS=Homo sapiens OX=9606 GN=ACLY PE=1 SV=3	P53396	ATP-citrate synthase	ACLY		>sp|P0CG38|POTEI_HUMAN POTE ankyrin domain family member I OS=Homo sapiens OX=9606 GN=POTEI PE=3 SV=1	P0CG38	POTE ankyrin domain family member I	POTEI		>sp|P34897|GLYM_HUMAN Serine hydroxymethyltransferase, mitochondrial OS=Homo sapiens OX=9606 GN=SHMT2 PE=1 SV=3	P34897	Serine hydroxymethyltransferase, mitochondrial	SHMT2		>sp|Q15029|U5S1_HUMAN 116 kDa U5 small nuclear ribonucleoprotein component OS=Homo sapiens OX=9606 GN=EFTUD2 PE=1 SV=1	Q15029	116 kDa U5 small nuclear ribonucleoprotein component	EFTUD2		>sp|P0CG38|POTEI_HUMAN POTE ankyrin domain family member I OS=Homo sapiens OX=9606 GN=POTEI PE=3 SV=1	P0CG38	POTE ankyrin domain family member I	POTEI
>sp|P13804|ETFA_HUMAN Electron transfer flavoprotein subunit alpha, mitochondrial OS=Homo sapiens OX=9606 GN=ETFA PE=1 SV=1	P13804	Electron transfer flavoprotein subunit alpha, mitochondrial	ETFA		>sp|P62140|PP1B_HUMAN Serine/threonine-protein phosphatase PP1-beta catalytic subunit OS=Homo sapiens OX=9606 GN=PPP1CB PE=1 SV=3	P62140	Serine/threonine-protein phosphatase PP1-beta catalytic subunit	PPP1CB		>sp|P19338|NUCL_HUMAN Nucleolin OS=Homo sapiens OX=9606 GN=NCL PE=1 SV=3	P19338	Nucleolin	NCL		>sp|Q12905|ILF2_HUMAN Interleukin enhancer-binding factor 2 OS=Homo sapiens OX=9606 GN=ILF2 PE=1 SV=2	Q12905	Interleukin enhancer-binding factor 2	ILF2		>sp|O00410|IPO5_HUMAN Importin-5 OS=Homo sapiens OX=9606 GN=IPO5 PE=1 SV=4	O00410	Importin-5	IPO5		>sp|Q99832|TCPH_HUMAN T-complex protein 1 subunit eta OS=Homo sapiens OX=9606 GN=CCT7 PE=1 SV=2	Q99832	T-complex protein 1 subunit eta	CCT7
>sp|P07814|SYEP_HUMAN Bifunctional glutamate/proline--tRNA ligase OS=Homo sapiens OX=9606 GN=EPRS1 PE=1 SV=5	P07814	Bifunctional glutamate/proline--tRNA ligase	EPRS1		>sp|O43390|HNRPR_HUMAN Heterogeneous nuclear ribonucleoprotein R OS=Homo sapiens OX=9606 GN=HNRNPR PE=1 SV=1	O43390	Heterogeneous nuclear ribonucleoprotein R	HNRNPR		>sp|P11940|PABP1_HUMAN Polyadenylate-binding protein 1 OS=Homo sapiens OX=9606 GN=PABPC1 PE=1 SV=2	P11940	Polyadenylate-binding protein 1	PABPC1		>sp|Q15233|NONO_HUMAN Non-POU domain-containing octamer-binding protein OS=Homo sapiens OX=9606 GN=NONO PE=1 SV=4	Q15233	Non-POU domain-containing octamer-binding protein	NONO		>sp|P13667|PDIA4_HUMAN Protein disulfide-isomerase A4 OS=Homo sapiens OX=9606 GN=PDIA4 PE=1 SV=2	P13667	Protein disulfide-isomerase A4	PDIA4		>sp|Q16719|KYNU_HUMAN Kynureninase OS=Homo sapiens OX=9606 GN=KYNU PE=1 SV=1	Q16719	Kynureninase	KYNU
>sp|P18206|VINC_HUMAN Vinculin OS=Homo sapiens OX=9606 GN=VCL PE=1 SV=4	P18206	Vinculin	VCL		>sp|Q9UQ80|PA2G4_HUMAN Proliferation-associated protein 2G4 OS=Homo sapiens OX=9606 GN=PA2G4 PE=1 SV=3	Q9UQ80	Proliferation-associated protein 2G4	PA2G4		>sp|O00148|DX39A_HUMAN ATP-dependent RNA helicase DDX39A OS=Homo sapiens OX=9606 GN=DDX39A PE=1 SV=2	O00148	ATP-dependent RNA helicase DDX39A	DDX39A		>sp|P41252|SYIC_HUMAN Isoleucine--tRNA ligase, cytoplasmic OS=Homo sapiens OX=9606 GN=IARS1 PE=1 SV=2	P41252	Isoleucine--tRNA ligase, cytoplasmic	IARS1		>sp|P37802|TAGL2_HUMAN Transgelin-2 OS=Homo sapiens OX=9606 GN=TAGLN2 PE=1 SV=3	P37802	Transgelin-2	TAGLN2		>sp|P16615|AT2A2_HUMAN Sarcoplasmic/endoplasmic reticulum calcium ATPase 2 OS=Homo sapiens OX=9606 GN=ATP2A2 PE=1 SV=1	P16615	Sarcoplasmic/endoplasmic reticulum calcium ATPase 2	ATP2A2
>sp|P00966|ASSY_HUMAN Argininosuccinate synthase OS=Homo sapiens OX=9606 GN=ASS1 PE=1 SV=2	P00966	Argininosuccinate synthase	ASS1		>sp|P48643|TCPE_HUMAN T-complex protein 1 subunit epsilon OS=Homo sapiens OX=9606 GN=CCT5 PE=1 SV=1	P48643	T-complex protein 1 subunit epsilon	CCT5		>sp|P39687|AN32A_HUMAN Acidic leucine-rich nuclear phosphoprotein 32 family member A OS=Homo sapiens OX=9606 GN=ANP32A PE=1 SV=1	P39687	Acidic leucine-rich nuclear phosphoprotein 32 family member A	ANP32A		>sp|O00148|DX39A_HUMAN ATP-dependent RNA helicase DDX39A OS=Homo sapiens OX=9606 GN=DDX39A PE=1 SV=2	O00148	ATP-dependent RNA helicase DDX39A	DDX39A		>sp|P13929|ENOB_HUMAN Beta-enolase OS=Homo sapiens OX=9606 GN=ENO3 PE=1 SV=5	P13929	Beta-enolase	ENO3		>sp|P07737|PROF1_HUMAN Profilin-1 OS=Homo sapiens OX=9606 GN=PFN1 PE=1 SV=2	P07737	Profilin-1	PFN1
>sp|P13010|XRCC5_HUMAN X-ray repair cross-complementing protein 5 OS=Homo sapiens OX=9606 GN=XRCC5 PE=1 SV=3	P13010	X-ray repair cross-complementing protein 5	XRCC5		>sp|P27348|1433T_HUMAN 14-3-3 protein theta OS=Homo sapiens OX=9606 GN=YWHAQ PE=1 SV=1	P27348	14-3-3 protein theta	YWHAQ		>sp|P22392|NDKB_HUMAN Nucleoside diphosphate kinase B OS=Homo sapiens OX=9606 GN=NME2 PE=1 SV=1	P22392	Nucleoside diphosphate kinase B	NME2		>sp|P23396|RS3_HUMAN Small ribosomal subunit protein uS3 OS=Homo sapiens OX=9606 GN=RPS3 PE=1 SV=2	P23396	Small ribosomal subunit protein uS3	RPS3		>sp|P08865|RSSA_HUMAN Small ribosomal subunit protein uS2 OS=Homo sapiens OX=9606 GN=RPSA PE=1 SV=4	P08865	Small ribosomal subunit protein uS2	RPSA		>sp|P32969|RL9_HUMAN Large ribosomal subunit protein uL6 OS=Homo sapiens OX=9606 GN=RPL9P9 PE=1 SV=1	P32969	Large ribosomal subunit protein uL6	RPL9P9
>sp|Q8NC51|SERB1_HUMAN SERPINE1 mRNA-binding protein 1 OS=Homo sapiens OX=9606 GN=SERBP1 PE=1 SV=2	Q8NC51	SERPINE1 mRNA-binding protein 1	SERBP1		>sp|P00966|ASSY_HUMAN Argininosuccinate synthase OS=Homo sapiens OX=9606 GN=ASS1 PE=1 SV=2	P00966	Argininosuccinate synthase	ASS1		>sp|P42704|LPPRC_HUMAN Leucine-rich PPR motif-containing protein, mitochondrial OS=Homo sapiens OX=9606 GN=LRPPRC PE=1 SV=3	P42704	Leucine-rich PPR motif-containing protein, mitochondrial	LRPPRC		>sp|Q14980|NUMA1_HUMAN Nuclear mitotic apparatus protein 1 OS=Homo sapiens OX=9606 GN=NUMA1 PE=1 SV=2	Q14980	Nuclear mitotic apparatus protein 1	NUMA1		>sp|Q15084|PDIA6_HUMAN Protein disulfide-isomerase A6 OS=Homo sapiens OX=9606 GN=PDIA6 PE=1 SV=1	Q15084	Protein disulfide-isomerase A6	PDIA6		>sp|P34897|GLYM_HUMAN Serine hydroxymethyltransferase, mitochondrial OS=Homo sapiens OX=9606 GN=SHMT2 PE=1 SV=3	P34897	Serine hydroxymethyltransferase, mitochondrial	SHMT2
>sp|Q16719|KYNU_HUMAN Kynureninase OS=Homo sapiens OX=9606 GN=KYNU PE=1 SV=1	Q16719	Kynureninase	KYNU		>sp|P05388|RLA0_HUMAN Large ribosomal subunit protein uL10 OS=Homo sapiens OX=9606 GN=RPLP0 PE=1 SV=1	P05388	Large ribosomal subunit protein uL10	RPLP0		>sp|P36952|SPB5_HUMAN Serpin B5 OS=Homo sapiens OX=9606 GN=SERPINB5 PE=1 SV=2	P36952	Serpin B5	SERPINB5		>sp|P52272|HNRPM_HUMAN Heterogeneous nuclear ribonucleoprotein M OS=Homo sapiens OX=9606 GN=HNRNPM PE=1 SV=3	P52272	Heterogeneous nuclear ribonucleoprotein M	HNRNPM		>sp|O60506|HNRPQ_HUMAN Heterogeneous nuclear ribonucleoprotein Q OS=Homo sapiens OX=9606 GN=SYNCRIP PE=1 SV=2	O60506	Heterogeneous nuclear ribonucleoprotein Q	SYNCRIP		>sp|P05023|AT1A1_HUMAN Sodium/potassium-transporting ATPase subunit alpha-1 OS=Homo sapiens OX=9606 GN=ATP1A1 PE=1 SV=1	P05023	Sodium/potassium-transporting ATPase subunit alpha-1	ATP1A1
>sp|P07737|PROF1_HUMAN Profilin-1 OS=Homo sapiens OX=9606 GN=PFN1 PE=1 SV=2	P07737	Profilin-1	PFN1		>sp|P0CG38|POTEI_HUMAN POTE ankyrin domain family member I OS=Homo sapiens OX=9606 GN=POTEI PE=3 SV=1	P0CG38	POTE ankyrin domain family member I	POTEI		>sp|P62241|RS8_HUMAN Small ribosomal subunit protein eS8 OS=Homo sapiens OX=9606 GN=RPS8 PE=1 SV=2	P62241	Small ribosomal subunit protein eS8	RPS8		>sp|P00966|ASSY_HUMAN Argininosuccinate synthase OS=Homo sapiens OX=9606 GN=ASS1 PE=1 SV=2	P00966	Argininosuccinate synthase	ASS1		>sp|P09874|PARP1_HUMAN Poly [ADP-ribose] polymerase 1 OS=Homo sapiens OX=9606 GN=PARP1 PE=1 SV=4	P09874	Poly [ADP-ribose] polymerase 1	PARP1		>sp|O00571|DDX3X_HUMAN ATP-dependent RNA helicase DDX3X OS=Homo sapiens OX=9606 GN=DDX3X PE=1 SV=3	O00571	ATP-dependent RNA helicase DDX3X	DDX3X
>sp|P08195|4F2_HUMAN Amino acid transporter heavy chain SLC3A2 OS=Homo sapiens OX=9606 GN=SLC3A2 PE=1 SV=3	P08195	Amino acid transporter heavy chain SLC3A2	SLC3A2		>sp|P17987|TCPA_HUMAN T-complex protein 1 subunit alpha OS=Homo sapiens OX=9606 GN=TCP1 PE=1 SV=1	P17987	T-complex protein 1 subunit alpha	TCP1		>sp|Q13838|DX39B_HUMAN Spliceosome RNA helicase DDX39B OS=Homo sapiens OX=9606 GN=DDX39B PE=1 SV=1	Q13838	Spliceosome RNA helicase DDX39B	DDX39B		>sp|P39023|RL3_HUMAN Large ribosomal subunit protein uL3 OS=Homo sapiens OX=9606 GN=RPL3 PE=1 SV=2	P39023	Large ribosomal subunit protein uL3	RPL3		>sp|P31943|HNRH1_HUMAN Heterogeneous nuclear ribonucleoprotein H OS=Homo sapiens OX=9606 GN=HNRNPH1 PE=1 SV=4	P31943	Heterogeneous nuclear ribonucleoprotein H	HNRNPH1		>sp|P63241|IF5A1_HUMAN Eukaryotic translation initiation factor 5A-1 OS=Homo sapiens OX=9606 GN=EIF5A PE=1 SV=2	P63241	Eukaryotic translation initiation factor 5A-1	EIF5A
>sp|P40939|ECHA_HUMAN Trifunctional enzyme subunit alpha, mitochondrial OS=Homo sapiens OX=9606 GN=HADHA PE=1 SV=2	P40939	Trifunctional enzyme subunit alpha, mitochondrial	HADHA		>sp|P06748|NPM_HUMAN Nucleophosmin OS=Homo sapiens OX=9606 GN=NPM1 PE=1 SV=2	P06748	Nucleophosmin	NPM1		>sp|P13797|PLST_HUMAN Plastin-3 OS=Homo sapiens OX=9606 GN=PLS3 PE=1 SV=4	P13797	Plastin-3	PLS3		>sp|O00571|DDX3X_HUMAN ATP-dependent RNA helicase DDX3X OS=Homo sapiens OX=9606 GN=DDX3X PE=1 SV=3	O00571	ATP-dependent RNA helicase DDX3X	DDX3X		>sp|Q9Y4L1|HYOU1_HUMAN Hypoxia up-regulated protein 1 OS=Homo sapiens OX=9606 GN=HYOU1 PE=1 SV=1	Q9Y4L1	Hypoxia up-regulated protein 1	HYOU1		>sp|Q86VP6|CAND1_HUMAN Cullin-associated NEDD8-dissociated protein 1 OS=Homo sapiens OX=9606 GN=CAND1 PE=1 SV=2	Q86VP6	Cullin-associated NEDD8-dissociated protein 1	CAND1
>sp|P09651|ROA1_HUMAN Heterogeneous nuclear ribonucleoprotein A1 OS=Homo sapiens OX=9606 GN=HNRNPA1 PE=1 SV=5	P09651	Heterogeneous nuclear ribonucleoprotein A1	HNRNPA1		>sp|P07910|HNRPC_HUMAN Heterogeneous nuclear ribonucleoproteins C1/C2 OS=Homo sapiens OX=9606 GN=HNRNPC PE=1 SV=4	P07910	Heterogeneous nuclear ribonucleoproteins C1/C2	HNRNPC		>sp|P04792|HSPB1_HUMAN Heat shock protein beta-1 OS=Homo sapiens OX=9606 GN=HSPB1 PE=1 SV=2	P04792	Heat shock protein beta-1	HSPB1		>sp|P07737|PROF1_HUMAN Profilin-1 OS=Homo sapiens OX=9606 GN=PFN1 PE=1 SV=2	P07737	Profilin-1	PFN1		>sp|O00571|DDX3X_HUMAN ATP-dependent RNA helicase DDX3X OS=Homo sapiens OX=9606 GN=DDX3X PE=1 SV=3	O00571	ATP-dependent RNA helicase DDX3X	DDX3X		>sp|P09104|ENOG_HUMAN Gamma-enolase OS=Homo sapiens OX=9606 GN=ENO2 PE=1 SV=3	P09104	Gamma-enolase	ENO2
>sp|P27348|1433T_HUMAN 14-3-3 protein theta OS=Homo sapiens OX=9606 GN=YWHAQ PE=1 SV=1	P27348	14-3-3 protein theta	YWHAQ		>sp|P80723|BASP1_HUMAN Brain acid soluble protein 1 OS=Homo sapiens OX=9606 GN=BASP1 PE=1 SV=2	P80723	Brain acid soluble protein 1	BASP1		>sp|P13010|XRCC5_HUMAN X-ray repair cross-complementing protein 5 OS=Homo sapiens OX=9606 GN=XRCC5 PE=1 SV=3	P13010	X-ray repair cross-complementing protein 5	XRCC5		>sp|P26599|PTBP1_HUMAN Polypyrimidine tract-binding protein 1 OS=Homo sapiens OX=9606 GN=PTBP1 PE=1 SV=2	P26599	Polypyrimidine tract-binding protein 1	PTBP1		>sp|P29692|EF1D_HUMAN Elongation factor 1-delta OS=Homo sapiens OX=9606 GN=EEF1D PE=1 SV=5	P29692	Elongation factor 1-delta	EEF1D		>sp|P22392|NDKB_HUMAN Nucleoside diphosphate kinase B OS=Homo sapiens OX=9606 GN=NME2 PE=1 SV=1	P22392	Nucleoside diphosphate kinase B	NME2
>sp|Q92841|DDX17_HUMAN Probable ATP-dependent RNA helicase DDX17 OS=Homo sapiens OX=9606 GN=DDX17 PE=1 SV=2	Q92841	Probable ATP-dependent RNA helicase DDX17	DDX17		>sp|Q15181|IPYR_HUMAN Inorganic pyrophosphatase OS=Homo sapiens OX=9606 GN=PPA1 PE=1 SV=2	Q15181	Inorganic pyrophosphatase	PPA1		>sp|P62424|RL7A_HUMAN Large ribosomal subunit protein eL8 OS=Homo sapiens OX=9606 GN=RPL7A PE=1 SV=2	P62424	Large ribosomal subunit protein eL8	RPL7A		>sp|P12004|PCNA_HUMAN Proliferating cell nuclear antigen OS=Homo sapiens OX=9606 GN=PCNA PE=1 SV=1	P12004	Proliferating cell nuclear antigen	PCNA		>sp|P23396|RS3_HUMAN Small ribosomal subunit protein uS3 OS=Homo sapiens OX=9606 GN=RPS3 PE=1 SV=2	P23396	Small ribosomal subunit protein uS3	RPS3		>sp|P46777|RL5_HUMAN Large ribosomal subunit protein uL18 OS=Homo sapiens OX=9606 GN=RPL5 PE=1 SV=3	P46777	Large ribosomal subunit protein uL18	RPL5
>sp|P62136|PP1A_HUMAN Serine/threonine-protein phosphatase PP1-alpha catalytic subunit OS=Homo sapiens OX=9606 GN=PPP1CA PE=1 SV=1	P62136	Serine/threonine-protein phosphatase PP1-alpha catalytic subunit	PPP1CA		>sp|P62136|PP1A_HUMAN Serine/threonine-protein phosphatase PP1-alpha catalytic subunit OS=Homo sapiens OX=9606 GN=PPP1CA PE=1 SV=1	P62136	Serine/threonine-protein phosphatase PP1-alpha catalytic subunit	PPP1CA		>sp|P61981|1433G_HUMAN 14-3-3 protein gamma OS=Homo sapiens OX=9606 GN=YWHAG PE=1 SV=2	P61981	14-3-3 protein gamma	YWHAG		>sp|P30153|2AAA_HUMAN Serine/threonine-protein phosphatase 2A 65 kDa regulatory subunit A alpha isoform OS=Homo sapiens OX=9606 GN=PPP2R1A PE=1 SV=4	P30153	Serine/threonine-protein phosphatase 2A 65 kDa regulatory subunit A alpha isoform	PPP2R1A		>sp|O00299|CLIC1_HUMAN Chloride intracellular channel protein 1 OS=Homo sapiens OX=9606 GN=CLIC1 PE=1 SV=4	O00299	Chloride intracellular channel protein 1	CLIC1		>sp|P13804|ETFA_HUMAN Electron transfer flavoprotein subunit alpha, mitochondrial OS=Homo sapiens OX=9606 GN=ETFA PE=1 SV=1	P13804	Electron transfer flavoprotein subunit alpha, mitochondrial	ETFA
>sp|P42765|THIM_HUMAN 3-ketoacyl-CoA thiolase, mitochondrial OS=Homo sapiens OX=9606 GN=ACAA2 PE=1 SV=2	P42765	3-ketoacyl-CoA thiolase, mitochondrial	ACAA2		>sp|P62701|RS4X_HUMAN Small ribosomal subunit protein eS4, X isoform OS=Homo sapiens OX=9606 GN=RPS4X PE=1 SV=2	P62701	Small ribosomal subunit protein eS4, X isoform	RPS4X		>sp|P11586|C1TC_HUMAN C-1-tetrahydrofolate synthase, cytoplasmic OS=Homo sapiens OX=9606 GN=MTHFD1 PE=1 SV=4	P11586	C-1-tetrahydrofolate synthase, cytoplasmic	MTHFD1		>sp|P63241|IF5A1_HUMAN Eukaryotic translation initiation factor 5A-1 OS=Homo sapiens OX=9606 GN=EIF5A PE=1 SV=2	P63241	Eukaryotic translation initiation factor 5A-1	EIF5A		>sp|P50454|SERPH_HUMAN Serpin H1 OS=Homo sapiens OX=9606 GN=SERPINH1 PE=1 SV=2	P50454	Serpin H1	SERPINH1		>sp|Q562R1|ACTBL_HUMAN Beta-actin-like protein 2 OS=Homo sapiens OX=9606 GN=ACTBL2 PE=1 SV=2	Q562R1	Beta-actin-like protein 2	ACTBL2
>sp|P49748|ACADV_HUMAN Very long-chain specific acyl-CoA dehydrogenase, mitochondrial OS=Homo sapiens OX=9606 GN=ACADVL PE=1 SV=1	P49748	Very long-chain specific acyl-CoA dehydrogenase, mitochondrial	ACADVL		>sp|P52597|HNRPF_HUMAN Heterogeneous nuclear ribonucleoprotein F OS=Homo sapiens OX=9606 GN=HNRNPF PE=1 SV=3	P52597	Heterogeneous nuclear ribonucleoprotein F	HNRNPF		>sp|P23528|COF1_HUMAN Cofilin-1 OS=Homo sapiens OX=9606 GN=CFL1 PE=1 SV=3	P23528	Cofilin-1	CFL1		>sp|P09651|ROA1_HUMAN Heterogeneous nuclear ribonucleoprotein A1 OS=Homo sapiens OX=9606 GN=HNRNPA1 PE=1 SV=5	P09651	Heterogeneous nuclear ribonucleoprotein A1	HNRNPA1		>sp|O75643|U520_HUMAN U5 small nuclear ribonucleoprotein 200 kDa helicase OS=Homo sapiens OX=9606 GN=SNRNP200 PE=1 SV=2	O75643	U5 small nuclear ribonucleoprotein 200 kDa helicase	SNRNP200		>sp|P31939|PUR9_HUMAN Bifunctional purine biosynthesis protein ATIC OS=Homo sapiens OX=9606 GN=ATIC PE=1 SV=3	P31939	Bifunctional purine biosynthesis protein ATIC	ATIC
>sp|P36873|PP1G_HUMAN Serine/threonine-protein phosphatase PP1-gamma catalytic subunit OS=Homo sapiens OX=9606 GN=PPP1CC PE=1 SV=1	P36873	Serine/threonine-protein phosphatase PP1-gamma catalytic subunit	PPP1CC		>sp|P39687|AN32A_HUMAN Acidic leucine-rich nuclear phosphoprotein 32 family member A OS=Homo sapiens OX=9606 GN=ANP32A PE=1 SV=1	P39687	Acidic leucine-rich nuclear phosphoprotein 32 family member A	ANP32A		>sp|Q16881|TRXR1_HUMAN Thioredoxin reductase 1, cytoplasmic OS=Homo sapiens OX=9606 GN=TXNRD1 PE=1 SV=3	Q16881	Thioredoxin reductase 1, cytoplasmic	TXNRD1		>sp|O00299|CLIC1_HUMAN Chloride intracellular channel protein 1 OS=Homo sapiens OX=9606 GN=CLIC1 PE=1 SV=4	O00299	Chloride intracellular channel protein 1	CLIC1		>sp|P52597|HNRPF_HUMAN Heterogeneous nuclear ribonucleoprotein F OS=Homo sapiens OX=9606 GN=HNRNPF PE=1 SV=3	P52597	Heterogeneous nuclear ribonucleoprotein F	HNRNPF		>sp|P13010|XRCC5_HUMAN X-ray repair cross-complementing protein 5 OS=Homo sapiens OX=9606 GN=XRCC5 PE=1 SV=3	P13010	X-ray repair cross-complementing protein 5	XRCC5
>sp|P17844|DDX5_HUMAN Probable ATP-dependent RNA helicase DDX5 OS=Homo sapiens OX=9606 GN=DDX5 PE=1 SV=1	P17844	Probable ATP-dependent RNA helicase DDX5	DDX5		>sp|P07954|FUMH_HUMAN Fumarate hydratase, mitochondrial OS=Homo sapiens OX=9606 GN=FH PE=1 SV=3	P07954	Fumarate hydratase, mitochondrial	FH		>sp|Q14204|DYHC1_HUMAN Cytoplasmic dynein 1 heavy chain 1 OS=Homo sapiens OX=9606 GN=DYNC1H1 PE=1 SV=5	Q14204	Cytoplasmic dynein 1 heavy chain 1	DYNC1H1		>sp|P80723|BASP1_HUMAN Brain acid soluble protein 1 OS=Homo sapiens OX=9606 GN=BASP1 PE=1 SV=2	P80723	Brain acid soluble protein 1	BASP1		>sp|P15880|RS2_HUMAN Small ribosomal subunit protein uS5 OS=Homo sapiens OX=9606 GN=RPS2 PE=1 SV=2	P15880	Small ribosomal subunit protein uS5	RPS2		>sp|P54652|HSP72_HUMAN Heat shock-related 70 kDa protein 2 OS=Homo sapiens OX=9606 GN=HSPA2 PE=1 SV=1	P54652	Heat shock-related 70 kDa protein 2	HSPA2
>sp|Q13838|DX39B_HUMAN Spliceosome RNA helicase DDX39B OS=Homo sapiens OX=9606 GN=DDX39B PE=1 SV=1	Q13838	Spliceosome RNA helicase DDX39B	DDX39B		>sp|P15531|NDKA_HUMAN Nucleoside diphosphate kinase A OS=Homo sapiens OX=9606 GN=NME1 PE=1 SV=1	P15531	Nucleoside diphosphate kinase A	NME1		>sp|P34897|GLYM_HUMAN Serine hydroxymethyltransferase, mitochondrial OS=Homo sapiens OX=9606 GN=SHMT2 PE=1 SV=3	P34897	Serine hydroxymethyltransferase, mitochondrial	SHMT2		>sp|P27348|1433T_HUMAN 14-3-3 protein theta OS=Homo sapiens OX=9606 GN=YWHAQ PE=1 SV=1	P27348	14-3-3 protein theta	YWHAQ		>sp|P63241|IF5A1_HUMAN Eukaryotic translation initiation factor 5A-1 OS=Homo sapiens OX=9606 GN=EIF5A PE=1 SV=2	P63241	Eukaryotic translation initiation factor 5A-1	EIF5A		>sp|P15531|NDKA_HUMAN Nucleoside diphosphate kinase A OS=Homo sapiens OX=9606 GN=NME1 PE=1 SV=1	P15531	Nucleoside diphosphate kinase A	NME1
>sp|P39748|FEN1_HUMAN Flap endonuclease 1 OS=Homo sapiens OX=9606 GN=FEN1 PE=1 SV=1	P39748	Flap endonuclease 1	FEN1		>sp|Q16719|KYNU_HUMAN Kynureninase OS=Homo sapiens OX=9606 GN=KYNU PE=1 SV=1	Q16719	Kynureninase	KYNU		>sp|P43243|MATR3_HUMAN Matrin-3 OS=Homo sapiens OX=9606 GN=MATR3 PE=1 SV=2	P43243	Matrin-3	MATR3		>sp|P04792|HSPB1_HUMAN Heat shock protein beta-1 OS=Homo sapiens OX=9606 GN=HSPB1 PE=1 SV=2	P04792	Heat shock protein beta-1	HSPB1		>sp|P27708|PYR1_HUMAN CAD protein OS=Homo sapiens OX=9606 GN=CAD PE=1 SV=3	P27708	CAD protein	CAD		>sp|P19338|NUCL_HUMAN Nucleolin OS=Homo sapiens OX=9606 GN=NCL PE=1 SV=3	P19338	Nucleolin	NCL
>sp|P13929|ENOB_HUMAN Beta-enolase OS=Homo sapiens OX=9606 GN=ENO3 PE=1 SV=5	P13929	Beta-enolase	ENO3		>sp|P13929|ENOB_HUMAN Beta-enolase OS=Homo sapiens OX=9606 GN=ENO3 PE=1 SV=5	P13929	Beta-enolase	ENO3		>sp|P14314|GLU2B_HUMAN Glucosidase 2 subunit beta OS=Homo sapiens OX=9606 GN=PRKCSH PE=1 SV=2	P14314	Glucosidase 2 subunit beta	PRKCSH		>sp|P62424|RL7A_HUMAN Large ribosomal subunit protein eL8 OS=Homo sapiens OX=9606 GN=RPL7A PE=1 SV=2	P62424	Large ribosomal subunit protein eL8	RPL7A		>sp|P52272|HNRPM_HUMAN Heterogeneous nuclear ribonucleoprotein M OS=Homo sapiens OX=9606 GN=HNRNPM PE=1 SV=3	P52272	Heterogeneous nuclear ribonucleoprotein M	HNRNPM		>sp|Q15029|U5S1_HUMAN 116 kDa U5 small nuclear ribonucleoprotein component OS=Homo sapiens OX=9606 GN=EFTUD2 PE=1 SV=1	Q15029	116 kDa U5 small nuclear ribonucleoprotein component	EFTUD2
>sp|Q15365|PCBP1_HUMAN Poly(rC)-binding protein 1 OS=Homo sapiens OX=9606 GN=PCBP1 PE=1 SV=2	Q15365	Poly(rC)-binding protein 1	PCBP1		>sp|P09651|ROA1_HUMAN Heterogeneous nuclear ribonucleoprotein A1 OS=Homo sapiens OX=9606 GN=HNRNPA1 PE=1 SV=5	P09651	Heterogeneous nuclear ribonucleoprotein A1	HNRNPA1		>sp|Q14974|IMB1_HUMAN Importin subunit beta-1 OS=Homo sapiens OX=9606 GN=KPNB1 PE=1 SV=2	Q14974	Importin subunit beta-1	KPNB1		>sp|Q99460|PSMD1_HUMAN 26S proteasome non-ATPase regulatory subunit 1 OS=Homo sapiens OX=9606 GN=PSMD1 PE=1 SV=2	Q99460	26S proteasome non-ATPase regulatory subunit 1	PSMD1		>sp|Q15365|PCBP1_HUMAN Poly(rC)-binding protein 1 OS=Homo sapiens OX=9606 GN=PCBP1 PE=1 SV=2	Q15365	Poly(rC)-binding protein 1	PCBP1		>sp|P04843|RPN1_HUMAN Dolichyl-diphosphooligosaccharide--protein glycosyltransferase subunit 1 OS=Homo sapiens OX=9606 GN=RPN1 PE=1 SV=1	P04843	Dolichyl-diphosphooligosaccharide--protein glycosyltransferase subunit 1	RPN1
>sp|P46777|RL5_HUMAN Large ribosomal subunit protein uL18 OS=Homo sapiens OX=9606 GN=RPL5 PE=1 SV=3	P46777	Large ribosomal subunit protein uL18	RPL5		>sp|P17844|DDX5_HUMAN Probable ATP-dependent RNA helicase DDX5 OS=Homo sapiens OX=9606 GN=DDX5 PE=1 SV=1	P17844	Probable ATP-dependent RNA helicase DDX5	DDX5		>sp|P15311|EZRI_HUMAN Ezrin OS=Homo sapiens OX=9606 GN=EZR PE=1 SV=4	P15311	Ezrin	EZR		>sp|P45880|VDAC2_HUMAN Voltage-dependent anion-selective channel protein 2 OS=Homo sapiens OX=9606 GN=VDAC2 PE=1 SV=2	P45880	Voltage-dependent anion-selective channel protein 2	VDAC2		>sp|P36952|SPB5_HUMAN Serpin B5 OS=Homo sapiens OX=9606 GN=SERPINB5 PE=1 SV=2	P36952	Serpin B5	SERPINB5		>sp|Q15233|NONO_HUMAN Non-POU domain-containing octamer-binding protein OS=Homo sapiens OX=9606 GN=NONO PE=1 SV=4	Q15233	Non-POU domain-containing octamer-binding protein	NONO
>sp|Q86VP6|CAND1_HUMAN Cullin-associated NEDD8-dissociated protein 1 OS=Homo sapiens OX=9606 GN=CAND1 PE=1 SV=2	Q86VP6	Cullin-associated NEDD8-dissociated protein 1	CAND1		>sp|Q92841|DDX17_HUMAN Probable ATP-dependent RNA helicase DDX17 OS=Homo sapiens OX=9606 GN=DDX17 PE=1 SV=2	Q92841	Probable ATP-dependent RNA helicase DDX17	DDX17		>sp|P27348|1433T_HUMAN 14-3-3 protein theta OS=Homo sapiens OX=9606 GN=YWHAQ PE=1 SV=1	P27348	14-3-3 protein theta	YWHAQ		>sp|P48643|TCPE_HUMAN T-complex protein 1 subunit epsilon OS=Homo sapiens OX=9606 GN=CCT5 PE=1 SV=1	P48643	T-complex protein 1 subunit epsilon	CCT5		>sp|P15531|NDKA_HUMAN Nucleoside diphosphate kinase A OS=Homo sapiens OX=9606 GN=NME1 PE=1 SV=1	P15531	Nucleoside diphosphate kinase A	NME1		>sp|P12268|IMDH2_HUMAN Inosine-5'-monophosphate dehydrogenase 2 OS=Homo sapiens OX=9606 GN=IMPDH2 PE=1 SV=2	P12268	Inosine-5'-monophosphate dehydrogenase 2	IMPDH2
>sp|P30153|2AAA_HUMAN Serine/threonine-protein phosphatase 2A 65 kDa regulatory subunit A alpha isoform OS=Homo sapiens OX=9606 GN=PPP2R1A PE=1 SV=4	P30153	Serine/threonine-protein phosphatase 2A 65 kDa regulatory subunit A alpha isoform	PPP2R1A		>sp|P61981|1433G_HUMAN 14-3-3 protein gamma OS=Homo sapiens OX=9606 GN=YWHAG PE=1 SV=2	P61981	14-3-3 protein gamma	YWHAG		>sp|Q99832|TCPH_HUMAN T-complex protein 1 subunit eta OS=Homo sapiens OX=9606 GN=CCT7 PE=1 SV=2	Q99832	T-complex protein 1 subunit eta	CCT7		>sp|Q16881|TRXR1_HUMAN Thioredoxin reductase 1, cytoplasmic OS=Homo sapiens OX=9606 GN=TXNRD1 PE=1 SV=3	Q16881	Thioredoxin reductase 1, cytoplasmic	TXNRD1		>sp|P11586|C1TC_HUMAN C-1-tetrahydrofolate synthase, cytoplasmic OS=Homo sapiens OX=9606 GN=MTHFD1 PE=1 SV=4	P11586	C-1-tetrahydrofolate synthase, cytoplasmic	MTHFD1		>sp|Q9NR30|DDX21_HUMAN Nucleolar RNA helicase 2 OS=Homo sapiens OX=9606 GN=DDX21 PE=1 SV=5	Q9NR30	Nucleolar RNA helicase 2	DDX21
>sp|P39023|RL3_HUMAN Large ribosomal subunit protein uL3 OS=Homo sapiens OX=9606 GN=RPL3 PE=1 SV=2	P39023	Large ribosomal subunit protein uL3	RPL3		>sp|P40939|ECHA_HUMAN Trifunctional enzyme subunit alpha, mitochondrial OS=Homo sapiens OX=9606 GN=HADHA PE=1 SV=2	P40939	Trifunctional enzyme subunit alpha, mitochondrial	HADHA		>sp|P39748|FEN1_HUMAN Flap endonuclease 1 OS=Homo sapiens OX=9606 GN=FEN1 PE=1 SV=1	P39748	Flap endonuclease 1	FEN1		>sp|P13929|ENOB_HUMAN Beta-enolase OS=Homo sapiens OX=9606 GN=ENO3 PE=1 SV=5	P13929	Beta-enolase	ENO3		>sp|O43143|DHX15_HUMAN ATP-dependent RNA helicase DHX15 OS=Homo sapiens OX=9606 GN=DHX15 PE=1 SV=2	O43143	ATP-dependent RNA helicase DHX15	DHX15		>sp|P09960|LKHA4_HUMAN Leukotriene A-4 hydrolase OS=Homo sapiens OX=9606 GN=LTA4H PE=1 SV=2	P09960	Leukotriene A-4 hydrolase	LTA4H
>sp|Q9NR30|DDX21_HUMAN Nucleolar RNA helicase 2 OS=Homo sapiens OX=9606 GN=DDX21 PE=1 SV=5	Q9NR30	Nucleolar RNA helicase 2	DDX21		>sp|P13797|PLST_HUMAN Plastin-3 OS=Homo sapiens OX=9606 GN=PLS3 PE=1 SV=4	P13797	Plastin-3	PLS3		>sp|Q9BUF5|TBB6_HUMAN Tubulin beta-6 chain OS=Homo sapiens OX=9606 GN=TUBB6 PE=1 SV=1	Q9BUF5	Tubulin beta-6 chain	TUBB6		>sp|Q02878|RL6_HUMAN Large ribosomal subunit protein eL6 OS=Homo sapiens OX=9606 GN=RPL6 PE=1 SV=3	Q02878	Large ribosomal subunit protein eL6	RPL6		>sp|P39687|AN32A_HUMAN Acidic leucine-rich nuclear phosphoprotein 32 family member A OS=Homo sapiens OX=9606 GN=ANP32A PE=1 SV=1	P39687	Acidic leucine-rich nuclear phosphoprotein 32 family member A	ANP32A		>sp|P40227|TCPZ_HUMAN T-complex protein 1 subunit zeta OS=Homo sapiens OX=9606 GN=CCT6A PE=1 SV=3	P40227	T-complex protein 1 subunit zeta	CCT6A
>sp|Q8IUE6|H2A2B_HUMAN Histone H2A type 2-B OS=Homo sapiens OX=9606 GN=H2AC21 PE=1 SV=3	Q8IUE6	Histone H2A type 2-B	H2AC21		>sp|P15880|RS2_HUMAN Small ribosomal subunit protein uS5 OS=Homo sapiens OX=9606 GN=RPS2 PE=1 SV=2	P15880	Small ribosomal subunit protein uS5	RPS2		>sp|Q8NC51|SERB1_HUMAN SERPINE1 mRNA-binding protein 1 OS=Homo sapiens OX=9606 GN=SERBP1 PE=1 SV=2	Q8NC51	SERPINE1 mRNA-binding protein 1	SERBP1		>sp|Q9UQ80|PA2G4_HUMAN Proliferation-associated protein 2G4 OS=Homo sapiens OX=9606 GN=PA2G4 PE=1 SV=3	Q9UQ80	Proliferation-associated protein 2G4	PA2G4		>sp|P09960|LKHA4_HUMAN Leukotriene A-4 hydrolase OS=Homo sapiens OX=9606 GN=LTA4H PE=1 SV=2	P09960	Leukotriene A-4 hydrolase	LTA4H		>sp|P13797|PLST_HUMAN Plastin-3 OS=Homo sapiens OX=9606 GN=PLS3 PE=1 SV=4	P13797	Plastin-3	PLS3
>sp|P37802|TAGL2_HUMAN Transgelin-2 OS=Homo sapiens OX=9606 GN=TAGLN2 PE=1 SV=3	P37802	Transgelin-2	TAGLN2		>sp|P11940|PABP1_HUMAN Polyadenylate-binding protein 1 OS=Homo sapiens OX=9606 GN=PABPC1 PE=1 SV=2	P11940	Polyadenylate-binding protein 1	PABPC1		>sp|P54819|KAD2_HUMAN Adenylate kinase 2, mitochondrial OS=Homo sapiens OX=9606 GN=AK2 PE=1 SV=2	P54819	Adenylate kinase 2, mitochondrial	AK2		>sp|Q15181|IPYR_HUMAN Inorganic pyrophosphatase OS=Homo sapiens OX=9606 GN=PPA1 PE=1 SV=2	Q15181	Inorganic pyrophosphatase	PPA1		>sp|Q01813|PFKAP_HUMAN ATP-dependent 6-phosphofructokinase, platelet type OS=Homo sapiens OX=9606 GN=PFKP PE=1 SV=2	Q01813	ATP-dependent 6-phosphofructokinase, platelet type	PFKP		>sp|Q13263|TIF1B_HUMAN Transcription intermediary factor 1-beta OS=Homo sapiens OX=9606 GN=TRIM28 PE=1 SV=5	Q13263	Transcription intermediary factor 1-beta	TRIM28
>sp|Q14974|IMB1_HUMAN Importin subunit beta-1 OS=Homo sapiens OX=9606 GN=KPNB1 PE=1 SV=2	Q14974	Importin subunit beta-1	KPNB1		>sp|P62424|RL7A_HUMAN Large ribosomal subunit protein eL8 OS=Homo sapiens OX=9606 GN=RPL7A PE=1 SV=2	P62424	Large ribosomal subunit protein eL8	RPL7A		>sp|Q14240|IF4A2_HUMAN Eukaryotic initiation factor 4A-II OS=Homo sapiens OX=9606 GN=EIF4A2 PE=1 SV=2	Q14240	Eukaryotic initiation factor 4A-II	EIF4A2		>sp|P07954|FUMH_HUMAN Fumarate hydratase, mitochondrial OS=Homo sapiens OX=9606 GN=FH PE=1 SV=3	P07954	Fumarate hydratase, mitochondrial	FH		>sp|O75367|H2AY_HUMAN Core histone macro-H2A.1 OS=Homo sapiens OX=9606 GN=MACROH2A1 PE=1 SV=5	O75367	Core histone macro-H2A.1	MACROH2A1		>sp|Q13838|DX39B_HUMAN Spliceosome RNA helicase DDX39B OS=Homo sapiens OX=9606 GN=DDX39B PE=1 SV=1	Q13838	Spliceosome RNA helicase DDX39B	DDX39B
>sp|Q15084|PDIA6_HUMAN Protein disulfide-isomerase A6 OS=Homo sapiens OX=9606 GN=PDIA6 PE=1 SV=1	Q15084	Protein disulfide-isomerase A6	PDIA6		>sp|P29692|EF1D_HUMAN Elongation factor 1-delta OS=Homo sapiens OX=9606 GN=EEF1D PE=1 SV=5	P29692	Elongation factor 1-delta	EEF1D		>sp|P55209|NP1L1_HUMAN Nucleosome assembly protein 1-like 1 OS=Homo sapiens OX=9606 GN=NAP1L1 PE=1 SV=1	P55209	Nucleosome assembly protein 1-like 1	NAP1L1		>sp|Q92688|AN32B_HUMAN Acidic leucine-rich nuclear phosphoprotein 32 family member B OS=Homo sapiens OX=9606 GN=ANP32B PE=1 SV=1	Q92688	Acidic leucine-rich nuclear phosphoprotein 32 family member B	ANP32B		>sp|P21796|VDAC1_HUMAN Voltage-dependent anion-selective channel protein 1 OS=Homo sapiens OX=9606 GN=VDAC1 PE=1 SV=2	P21796	Voltage-dependent anion-selective channel protein 1	VDAC1		>sp|P27348|1433T_HUMAN 14-3-3 protein theta OS=Homo sapiens OX=9606 GN=YWHAQ PE=1 SV=1	P27348	14-3-3 protein theta	YWHAQ
>sp|P31947|1433S_HUMAN 14-3-3 protein sigma OS=Homo sapiens OX=9606 GN=SFN PE=1 SV=1	P31947	14-3-3 protein sigma	SFN		>sp|Q13838|DX39B_HUMAN Spliceosome RNA helicase DDX39B OS=Homo sapiens OX=9606 GN=DDX39B PE=1 SV=1	Q13838	Spliceosome RNA helicase DDX39B	DDX39B		>sp|P46777|RL5_HUMAN Large ribosomal subunit protein uL18 OS=Homo sapiens OX=9606 GN=RPL5 PE=1 SV=3	P46777	Large ribosomal subunit protein uL18	RPL5		>sp|P00505|AATM_HUMAN Aspartate aminotransferase, mitochondrial OS=Homo sapiens OX=9606 GN=GOT2 PE=1 SV=3	P00505	Aspartate aminotransferase, mitochondrial	GOT2		>sp|P13804|ETFA_HUMAN Electron transfer flavoprotein subunit alpha, mitochondrial OS=Homo sapiens OX=9606 GN=ETFA PE=1 SV=1	P13804	Electron transfer flavoprotein subunit alpha, mitochondrial	ETFA		>sp|P39023|RL3_HUMAN Large ribosomal subunit protein uL3 OS=Homo sapiens OX=9606 GN=RPL3 PE=1 SV=2	P39023	Large ribosomal subunit protein uL3	RPL3
>sp|Q16881|TRXR1_HUMAN Thioredoxin reductase 1, cytoplasmic OS=Homo sapiens OX=9606 GN=TXNRD1 PE=1 SV=3	Q16881	Thioredoxin reductase 1, cytoplasmic	TXNRD1		>sp|Q14240|IF4A2_HUMAN Eukaryotic initiation factor 4A-II OS=Homo sapiens OX=9606 GN=EIF4A2 PE=1 SV=2	Q14240	Eukaryotic initiation factor 4A-II	EIF4A2		>sp|P15531|NDKA_HUMAN Nucleoside diphosphate kinase A OS=Homo sapiens OX=9606 GN=NME1 PE=1 SV=1	P15531	Nucleoside diphosphate kinase A	NME1		>sp|P39687|AN32A_HUMAN Acidic leucine-rich nuclear phosphoprotein 32 family member A OS=Homo sapiens OX=9606 GN=ANP32A PE=1 SV=1	P39687	Acidic leucine-rich nuclear phosphoprotein 32 family member A	ANP32A		>sp|P25205|MCM3_HUMAN DNA replication licensing factor MCM3 OS=Homo sapiens OX=9606 GN=MCM3 PE=1 SV=3	P25205	DNA replication licensing factor MCM3	MCM3		>sp|Q9P2J5|SYLC_HUMAN Leucine--tRNA ligase, cytoplasmic OS=Homo sapiens OX=9606 GN=LARS1 PE=1 SV=2	Q9P2J5	Leucine--tRNA ligase, cytoplasmic	LARS1
>sp|P15531|NDKA_HUMAN Nucleoside diphosphate kinase A OS=Homo sapiens OX=9606 GN=NME1 PE=1 SV=1	P15531	Nucleoside diphosphate kinase A	NME1		>sp|P27695|APEX1_HUMAN DNA-(apurinic or apyrimidinic site) endonuclease OS=Homo sapiens OX=9606 GN=APEX1 PE=1 SV=2	P27695	DNA-(apurinic or apyrimidinic site) endonuclease	APEX1		>sp|P30050|RL12_HUMAN Large ribosomal subunit protein uL11 OS=Homo sapiens OX=9606 GN=RPL12 PE=1 SV=1	P30050	Large ribosomal subunit protein uL11	RPL12		>sp|P54577|SYYC_HUMAN Tyrosine--tRNA ligase, cytoplasmic OS=Homo sapiens OX=9606 GN=YARS1 PE=1 SV=4	P54577	Tyrosine--tRNA ligase, cytoplasmic	YARS1		>sp|Q562R1|ACTBL_HUMAN Beta-actin-like protein 2 OS=Homo sapiens OX=9606 GN=ACTBL2 PE=1 SV=2	Q562R1	Beta-actin-like protein 2	ACTBL2		>sp|Q16881|TRXR1_HUMAN Thioredoxin reductase 1, cytoplasmic OS=Homo sapiens OX=9606 GN=TXNRD1 PE=1 SV=3	Q16881	Thioredoxin reductase 1, cytoplasmic	TXNRD1
>sp|P61247|RS3A_HUMAN Small ribosomal subunit protein eS1 OS=Homo sapiens OX=9606 GN=RPS3A PE=1 SV=2	P61247	Small ribosomal subunit protein eS1	RPS3A		>sp|P31939|PUR9_HUMAN Bifunctional purine biosynthesis protein ATIC OS=Homo sapiens OX=9606 GN=ATIC PE=1 SV=3	P31939	Bifunctional purine biosynthesis protein ATIC	ATIC		>sp|Q12931|TRAP1_HUMAN Heat shock protein 75 kDa, mitochondrial OS=Homo sapiens OX=9606 GN=TRAP1 PE=1 SV=3	Q12931	Heat shock protein 75 kDa, mitochondrial	TRAP1		>sp|P41250|GARS_HUMAN Glycine--tRNA ligase OS=Homo sapiens OX=9606 GN=GARS1 PE=1 SV=3	P41250	Glycine--tRNA ligase	GARS1		>sp|P36578|RL4_HUMAN Large ribosomal subunit protein uL4 OS=Homo sapiens OX=9606 GN=RPL4 PE=1 SV=5	P36578	Large ribosomal subunit protein uL4	RPL4		>sp|P08865|RSSA_HUMAN Small ribosomal subunit protein uS2 OS=Homo sapiens OX=9606 GN=RPSA PE=1 SV=4	P08865	Small ribosomal subunit protein uS2	RPSA
>sp|P41091|IF2G_HUMAN Eukaryotic translation initiation factor 2 subunit 3 OS=Homo sapiens OX=9606 GN=EIF2S3 PE=1 SV=3	P41091	Eukaryotic translation initiation factor 2 subunit 3	EIF2S3		>sp|Q99623|PHB2_HUMAN Prohibitin-2 OS=Homo sapiens OX=9606 GN=PHB2 PE=1 SV=2	Q99623	Prohibitin-2	PHB2		>sp|Q07021|C1QBP_HUMAN Complement component 1 Q subcomponent-binding protein, mitochondrial OS=Homo sapiens OX=9606 GN=C1QBP PE=1 SV=1	Q07021	Complement component 1 Q subcomponent-binding protein, mitochondrial	C1QBP		>sp|P62906|RL10A_HUMAN Large ribosomal subunit protein uL1 OS=Homo sapiens OX=9606 GN=RPL10A PE=1 SV=2	P62906	Large ribosomal subunit protein uL1	RPL10A		>sp|P32969|RL9_HUMAN Large ribosomal subunit protein uL6 OS=Homo sapiens OX=9606 GN=RPL9P9 PE=1 SV=1	P32969	Large ribosomal subunit protein uL6	RPL9P9		>sp|P36952|SPB5_HUMAN Serpin B5 OS=Homo sapiens OX=9606 GN=SERPINB5 PE=1 SV=2	P36952	Serpin B5	SERPINB5
>sp|P49915|GUAA_HUMAN GMP synthase [glutamine-hydrolyzing] OS=Homo sapiens OX=9606 GN=GMPS PE=1 SV=1	P49915	GMP synthase [glutamine-hydrolyzing]	GMPS		>sp|P41091|IF2G_HUMAN Eukaryotic translation initiation factor 2 subunit 3 OS=Homo sapiens OX=9606 GN=EIF2S3 PE=1 SV=3	P41091	Eukaryotic translation initiation factor 2 subunit 3	EIF2S3		>sp|P62136|PP1A_HUMAN Serine/threonine-protein phosphatase PP1-alpha catalytic subunit OS=Homo sapiens OX=9606 GN=PPP1CA PE=1 SV=1	P62136	Serine/threonine-protein phosphatase PP1-alpha catalytic subunit	PPP1CA		>sp|P46777|RL5_HUMAN Large ribosomal subunit protein uL18 OS=Homo sapiens OX=9606 GN=RPL5 PE=1 SV=3	P46777	Large ribosomal subunit protein uL18	RPL5		>sp|P31153|METK2_HUMAN S-adenosylmethionine synthase isoform type-2 OS=Homo sapiens OX=9606 GN=MAT2A PE=1 SV=1	P31153	S-adenosylmethionine synthase isoform type-2	MAT2A		>sp|P09874|PARP1_HUMAN Poly [ADP-ribose] polymerase 1 OS=Homo sapiens OX=9606 GN=PARP1 PE=1 SV=4	P09874	Poly [ADP-ribose] polymerase 1	PARP1
>sp|P39687|AN32A_HUMAN Acidic leucine-rich nuclear phosphoprotein 32 family member A OS=Homo sapiens OX=9606 GN=ANP32A PE=1 SV=1	P39687	Acidic leucine-rich nuclear phosphoprotein 32 family member A	ANP32A		>sp|Q96AE4|FUBP1_HUMAN Far upstream element-binding protein 1 OS=Homo sapiens OX=9606 GN=FUBP1 PE=1 SV=3	Q96AE4	Far upstream element-binding protein 1	FUBP1		>sp|Q15366|PCBP2_HUMAN Poly(rC)-binding protein 2 OS=Homo sapiens OX=9606 GN=PCBP2 PE=1 SV=1	Q15366	Poly(rC)-binding protein 2	PCBP2		>sp|P05388|RLA0_HUMAN Large ribosomal subunit protein uL10 OS=Homo sapiens OX=9606 GN=RPLP0 PE=1 SV=1	P05388	Large ribosomal subunit protein uL10	RPLP0		>sp|P35241|RADI_HUMAN Radixin OS=Homo sapiens OX=9606 GN=RDX PE=1 SV=1	P35241	Radixin	RDX		>sp|P15880|RS2_HUMAN Small ribosomal subunit protein uS5 OS=Homo sapiens OX=9606 GN=RPS2 PE=1 SV=2	P15880	Small ribosomal subunit protein uS5	RPS2
>sp|P52597|HNRPF_HUMAN Heterogeneous nuclear ribonucleoprotein F OS=Homo sapiens OX=9606 GN=HNRNPF PE=1 SV=3	P52597	Heterogeneous nuclear ribonucleoprotein F	HNRNPF		>sp|P55795|HNRH2_HUMAN Heterogeneous nuclear ribonucleoprotein H2 OS=Homo sapiens OX=9606 GN=HNRNPH2 PE=1 SV=1	P55795	Heterogeneous nuclear ribonucleoprotein H2	HNRNPH2		>sp|P35241|RADI_HUMAN Radixin OS=Homo sapiens OX=9606 GN=RDX PE=1 SV=1	P35241	Radixin	RDX		>sp|P27824|CALX_HUMAN Calnexin OS=Homo sapiens OX=9606 GN=CANX PE=1 SV=2	P27824	Calnexin	CANX		>sp|Q8NC51|SERB1_HUMAN SERPINE1 mRNA-binding protein 1 OS=Homo sapiens OX=9606 GN=SERBP1 PE=1 SV=2	Q8NC51	SERPINE1 mRNA-binding protein 1	SERBP1		>sp|Q13283|G3BP1_HUMAN Ras GTPase-activating protein-binding protein 1 OS=Homo sapiens OX=9606 GN=G3BP1 PE=1 SV=1	Q13283	Ras GTPase-activating protein-binding protein 1	G3BP1
>sp|P62906|RL10A_HUMAN Large ribosomal subunit protein uL1 OS=Homo sapiens OX=9606 GN=RPL10A PE=1 SV=2	P62906	Large ribosomal subunit protein uL1	RPL10A		>sp|P30044|PRDX5_HUMAN Peroxiredoxin-5, mitochondrial OS=Homo sapiens OX=9606 GN=PRDX5 PE=1 SV=4	P30044	Peroxiredoxin-5, mitochondrial	PRDX5		>sp|P46782|RS5_HUMAN Small ribosomal subunit protein uS7 OS=Homo sapiens OX=9606 GN=RPS5 PE=1 SV=4	P46782	Small ribosomal subunit protein uS7	RPS5		>sp|P08195|4F2_HUMAN Amino acid transporter heavy chain SLC3A2 OS=Homo sapiens OX=9606 GN=SLC3A2 PE=1 SV=3	P08195	Amino acid transporter heavy chain SLC3A2	SLC3A2		>sp|P53396|ACLY_HUMAN ATP-citrate synthase OS=Homo sapiens OX=9606 GN=ACLY PE=1 SV=3	P53396	ATP-citrate synthase	ACLY		>sp|P54136|SYRC_HUMAN Arginine--tRNA ligase, cytoplasmic OS=Homo sapiens OX=9606 GN=RARS1 PE=1 SV=2	P54136	Arginine--tRNA ligase, cytoplasmic	RARS1
>sp|Q96AE4|FUBP1_HUMAN Far upstream element-binding protein 1 OS=Homo sapiens OX=9606 GN=FUBP1 PE=1 SV=3	Q96AE4	Far upstream element-binding protein 1	FUBP1		>sp|P49748|ACADV_HUMAN Very long-chain specific acyl-CoA dehydrogenase, mitochondrial OS=Homo sapiens OX=9606 GN=ACADVL PE=1 SV=1	P49748	Very long-chain specific acyl-CoA dehydrogenase, mitochondrial	ACADVL		>sp|Q99623|PHB2_HUMAN Prohibitin-2 OS=Homo sapiens OX=9606 GN=PHB2 PE=1 SV=2	Q99623	Prohibitin-2	PHB2		>sp|P16403|H12_HUMAN Histone H1.2 OS=Homo sapiens OX=9606 GN=H1-2 PE=1 SV=2	P16403	Histone H1.2	H1-2		>sp|Q15366|PCBP2_HUMAN Poly(rC)-binding protein 2 OS=Homo sapiens OX=9606 GN=PCBP2 PE=1 SV=1	Q15366	Poly(rC)-binding protein 2	PCBP2		>sp|O00148|DX39A_HUMAN ATP-dependent RNA helicase DDX39A OS=Homo sapiens OX=9606 GN=DDX39A PE=1 SV=2	O00148	ATP-dependent RNA helicase DDX39A	DDX39A
>sp|P31939|PUR9_HUMAN Bifunctional purine biosynthesis protein ATIC OS=Homo sapiens OX=9606 GN=ATIC PE=1 SV=3	P31939	Bifunctional purine biosynthesis protein ATIC	ATIC		>sp|P46777|RL5_HUMAN Large ribosomal subunit protein uL18 OS=Homo sapiens OX=9606 GN=RPL5 PE=1 SV=3	P46777	Large ribosomal subunit protein uL18	RPL5		>sp|P52597|HNRPF_HUMAN Heterogeneous nuclear ribonucleoprotein F OS=Homo sapiens OX=9606 GN=HNRNPF PE=1 SV=3	P52597	Heterogeneous nuclear ribonucleoprotein F	HNRNPF		>sp|P30044|PRDX5_HUMAN Peroxiredoxin-5, mitochondrial OS=Homo sapiens OX=9606 GN=PRDX5 PE=1 SV=4	P30044	Peroxiredoxin-5, mitochondrial	PRDX5		>sp|Q86VP6|CAND1_HUMAN Cullin-associated NEDD8-dissociated protein 1 OS=Homo sapiens OX=9606 GN=CAND1 PE=1 SV=2	Q86VP6	Cullin-associated NEDD8-dissociated protein 1	CAND1		>sp|P07910|HNRPC_HUMAN Heterogeneous nuclear ribonucleoproteins C1/C2 OS=Homo sapiens OX=9606 GN=HNRNPC PE=1 SV=4	P07910	Heterogeneous nuclear ribonucleoproteins C1/C2	HNRNPC
>sp|P05388|RLA0_HUMAN Large ribosomal subunit protein uL10 OS=Homo sapiens OX=9606 GN=RPLP0 PE=1 SV=1	P05388	Large ribosomal subunit protein uL10	RPLP0		>sp|P31947|1433S_HUMAN 14-3-3 protein sigma OS=Homo sapiens OX=9606 GN=SFN PE=1 SV=1	P31947	14-3-3 protein sigma	SFN		>sp|P05141|ADT2_HUMAN ADP/ATP translocase 2 OS=Homo sapiens OX=9606 GN=SLC25A5 PE=1 SV=7	P05141	ADP/ATP translocase 2	SLC25A5		>sp|Q02790|FKBP4_HUMAN Peptidyl-prolyl cis-trans isomerase FKBP4 OS=Homo sapiens OX=9606 GN=FKBP4 PE=1 SV=3	Q02790	Peptidyl-prolyl cis-trans isomerase FKBP4	FKBP4		>sp|Q15393|SF3B3_HUMAN Splicing factor 3B subunit 3 OS=Homo sapiens OX=9606 GN=SF3B3 PE=1 SV=4	Q15393	Splicing factor 3B subunit 3	SF3B3		>sp|O43390|HNRPR_HUMAN Heterogeneous nuclear ribonucleoprotein R OS=Homo sapiens OX=9606 GN=HNRNPR PE=1 SV=1	O43390	Heterogeneous nuclear ribonucleoprotein R	HNRNPR
>sp|P15880|RS2_HUMAN Small ribosomal subunit protein uS5 OS=Homo sapiens OX=9606 GN=RPS2 PE=1 SV=2	P15880	Small ribosomal subunit protein uS5	RPS2		>sp|Q99832|TCPH_HUMAN T-complex protein 1 subunit eta OS=Homo sapiens OX=9606 GN=CCT7 PE=1 SV=2	Q99832	T-complex protein 1 subunit eta	CCT7		>sp|Q9Y230|RUVB2_HUMAN RuvB-like 2 OS=Homo sapiens OX=9606 GN=RUVBL2 PE=1 SV=3	Q9Y230	RuvB-like 2	RUVBL2		>sp|Q16719|KYNU_HUMAN Kynureninase OS=Homo sapiens OX=9606 GN=KYNU PE=1 SV=1	Q16719	Kynureninase	KYNU		>sp|Q9BUF5|TBB6_HUMAN Tubulin beta-6 chain OS=Homo sapiens OX=9606 GN=TUBB6 PE=1 SV=1	Q9BUF5	Tubulin beta-6 chain	TUBB6		>sp|Q15181|IPYR_HUMAN Inorganic pyrophosphatase OS=Homo sapiens OX=9606 GN=PPA1 PE=1 SV=2	Q15181	Inorganic pyrophosphatase	PPA1
>sp|Q12905|ILF2_HUMAN Interleukin enhancer-binding factor 2 OS=Homo sapiens OX=9606 GN=ILF2 PE=1 SV=2	Q12905	Interleukin enhancer-binding factor 2	ILF2		>sp|P30153|2AAA_HUMAN Serine/threonine-protein phosphatase 2A 65 kDa regulatory subunit A alpha isoform OS=Homo sapiens OX=9606 GN=PPP2R1A PE=1 SV=4	P30153	Serine/threonine-protein phosphatase 2A 65 kDa regulatory subunit A alpha isoform	PPP2R1A		>sp|P21796|VDAC1_HUMAN Voltage-dependent anion-selective channel protein 1 OS=Homo sapiens OX=9606 GN=VDAC1 PE=1 SV=2	P21796	Voltage-dependent anion-selective channel protein 1	VDAC1		>sp|P10412|H14_HUMAN Histone H1.4 OS=Homo sapiens OX=9606 GN=H1-4 PE=1 SV=2	P10412	Histone H1.4	H1-4		>sp|P41250|GARS_HUMAN Glycine--tRNA ligase OS=Homo sapiens OX=9606 GN=GARS1 PE=1 SV=3	P41250	Glycine--tRNA ligase	GARS1		>sp|P34932|HSP74_HUMAN Heat shock 70 kDa protein 4 OS=Homo sapiens OX=9606 GN=HSPA4 PE=1 SV=4	P34932	Heat shock 70 kDa protein 4	HSPA4
>sp|P00505|AATM_HUMAN Aspartate aminotransferase, mitochondrial OS=Homo sapiens OX=9606 GN=GOT2 PE=1 SV=3	P00505	Aspartate aminotransferase, mitochondrial	GOT2		>sp|P62241|RS8_HUMAN Small ribosomal subunit protein eS8 OS=Homo sapiens OX=9606 GN=RPS8 PE=1 SV=2	P62241	Small ribosomal subunit protein eS8	RPS8		>sp|P41091|IF2G_HUMAN Eukaryotic translation initiation factor 2 subunit 3 OS=Homo sapiens OX=9606 GN=EIF2S3 PE=1 SV=3	P41091	Eukaryotic translation initiation factor 2 subunit 3	EIF2S3		>sp|P61981|1433G_HUMAN 14-3-3 protein gamma OS=Homo sapiens OX=9606 GN=YWHAG PE=1 SV=2	P61981	14-3-3 protein gamma	YWHAG		>sp|Q3ZCM7|TBB8_HUMAN Tubulin beta-8 chain OS=Homo sapiens OX=9606 GN=TUBB8 PE=1 SV=2	Q3ZCM7	Tubulin beta-8 chain	TUBB8		>sp|P20700|LMNB1_HUMAN Lamin-B1 OS=Homo sapiens OX=9606 GN=LMNB1 PE=1 SV=2	P20700	Lamin-B1	LMNB1
>sp|Q13263|TIF1B_HUMAN Transcription intermediary factor 1-beta OS=Homo sapiens OX=9606 GN=TRIM28 PE=1 SV=5	Q13263	Transcription intermediary factor 1-beta	TRIM28		>sp|P54577|SYYC_HUMAN Tyrosine--tRNA ligase, cytoplasmic OS=Homo sapiens OX=9606 GN=YARS1 PE=1 SV=4	P54577	Tyrosine--tRNA ligase, cytoplasmic	YARS1		>sp|Q15181|IPYR_HUMAN Inorganic pyrophosphatase OS=Homo sapiens OX=9606 GN=PPA1 PE=1 SV=2	Q15181	Inorganic pyrophosphatase	PPA1		>sp|Q13263|TIF1B_HUMAN Transcription intermediary factor 1-beta OS=Homo sapiens OX=9606 GN=TRIM28 PE=1 SV=5	Q13263	Transcription intermediary factor 1-beta	TRIM28		>sp|O00148|DX39A_HUMAN ATP-dependent RNA helicase DDX39A OS=Homo sapiens OX=9606 GN=DDX39A PE=1 SV=2	O00148	ATP-dependent RNA helicase DDX39A	DDX39A		>sp|P23246|SFPQ_HUMAN Splicing factor, proline- and glutamine-rich OS=Homo sapiens OX=9606 GN=SFPQ PE=1 SV=2	P23246	Splicing factor, proline- and glutamine-rich	SFPQ
>sp|Q15046|SYK_HUMAN Lysine--tRNA ligase OS=Homo sapiens OX=9606 GN=KARS1 PE=1 SV=3	Q15046	Lysine--tRNA ligase	KARS1		>sp|P30050|RL12_HUMAN Large ribosomal subunit protein uL11 OS=Homo sapiens OX=9606 GN=RPL12 PE=1 SV=1	P30050	Large ribosomal subunit protein uL11	RPL12		>sp|P30044|PRDX5_HUMAN Peroxiredoxin-5, mitochondrial OS=Homo sapiens OX=9606 GN=PRDX5 PE=1 SV=4	P30044	Peroxiredoxin-5, mitochondrial	PRDX5		>sp|P08865|RSSA_HUMAN Small ribosomal subunit protein uS2 OS=Homo sapiens OX=9606 GN=RPSA PE=1 SV=4	P08865	Small ribosomal subunit protein uS2	RPSA		>sp|Q13838|DX39B_HUMAN Spliceosome RNA helicase DDX39B OS=Homo sapiens OX=9606 GN=DDX39B PE=1 SV=1	Q13838	Spliceosome RNA helicase DDX39B	DDX39B		>sp|Q15366|PCBP2_HUMAN Poly(rC)-binding protein 2 OS=Homo sapiens OX=9606 GN=PCBP2 PE=1 SV=1	Q15366	Poly(rC)-binding protein 2	PCBP2
>sp|O00148|DX39A_HUMAN ATP-dependent RNA helicase DDX39A OS=Homo sapiens OX=9606 GN=DDX39A PE=1 SV=2	O00148	ATP-dependent RNA helicase DDX39A	DDX39A		>sp|P04792|HSPB1_HUMAN Heat shock protein beta-1 OS=Homo sapiens OX=9606 GN=HSPB1 PE=1 SV=2	P04792	Heat shock protein beta-1	HSPB1		>sp|P12236|ADT3_HUMAN ADP/ATP translocase 3 OS=Homo sapiens OX=9606 GN=SLC25A6 PE=1 SV=4	P12236	ADP/ATP translocase 3	SLC25A6		>sp|P07910|HNRPC_HUMAN Heterogeneous nuclear ribonucleoproteins C1/C2 OS=Homo sapiens OX=9606 GN=HNRNPC PE=1 SV=4	P07910	Heterogeneous nuclear ribonucleoproteins C1/C2	HNRNPC		>sp|P62701|RS4X_HUMAN Small ribosomal subunit protein eS4, X isoform OS=Homo sapiens OX=9606 GN=RPS4X PE=1 SV=2	P62701	Small ribosomal subunit protein eS4, X isoform	RPS4X		>sp|P30044|PRDX5_HUMAN Peroxiredoxin-5, mitochondrial OS=Homo sapiens OX=9606 GN=PRDX5 PE=1 SV=4	P30044	Peroxiredoxin-5, mitochondrial	PRDX5
>sp|P49321|NASP_HUMAN Nuclear autoantigenic sperm protein OS=Homo sapiens OX=9606 GN=NASP PE=1 SV=2	P49321	Nuclear autoantigenic sperm protein	NASP		>sp|P52209|6PGD_HUMAN 6-phosphogluconate dehydrogenase, decarboxylating OS=Homo sapiens OX=9606 GN=PGD PE=1 SV=3	P52209	6-phosphogluconate dehydrogenase, decarboxylating	PGD		>sp|P45880|VDAC2_HUMAN Voltage-dependent anion-selective channel protein 2 OS=Homo sapiens OX=9606 GN=VDAC2 PE=1 SV=2	P45880	Voltage-dependent anion-selective channel protein 2	VDAC2		>sp|P31153|METK2_HUMAN S-adenosylmethionine synthase isoform type-2 OS=Homo sapiens OX=9606 GN=MAT2A PE=1 SV=1	P31153	S-adenosylmethionine synthase isoform type-2	MAT2A		>sp|P12268|IMDH2_HUMAN Inosine-5'-monophosphate dehydrogenase 2 OS=Homo sapiens OX=9606 GN=IMPDH2 PE=1 SV=2	P12268	Inosine-5'-monophosphate dehydrogenase 2	IMPDH2		>sp|P0CG39|POTEJ_HUMAN POTE ankyrin domain family member J OS=Homo sapiens OX=9606 GN=POTEJ PE=3 SV=1	P0CG39	POTE ankyrin domain family member J	POTEJ
>sp|P62140|PP1B_HUMAN Serine/threonine-protein phosphatase PP1-beta catalytic subunit OS=Homo sapiens OX=9606 GN=PPP1CB PE=1 SV=3	P62140	Serine/threonine-protein phosphatase PP1-beta catalytic subunit	PPP1CB		>sp|Q12905|ILF2_HUMAN Interleukin enhancer-binding factor 2 OS=Homo sapiens OX=9606 GN=ILF2 PE=1 SV=2	Q12905	Interleukin enhancer-binding factor 2	ILF2		>sp|P80723|BASP1_HUMAN Brain acid soluble protein 1 OS=Homo sapiens OX=9606 GN=BASP1 PE=1 SV=2	P80723	Brain acid soluble protein 1	BASP1		>sp|P17844|DDX5_HUMAN Probable ATP-dependent RNA helicase DDX5 OS=Homo sapiens OX=9606 GN=DDX5 PE=1 SV=1	P17844	Probable ATP-dependent RNA helicase DDX5	DDX5		>sp|P23528|COF1_HUMAN Cofilin-1 OS=Homo sapiens OX=9606 GN=CFL1 PE=1 SV=3	P23528	Cofilin-1	CFL1		>sp|Q3ZCM7|TBB8_HUMAN Tubulin beta-8 chain OS=Homo sapiens OX=9606 GN=TUBB8 PE=1 SV=2	Q3ZCM7	Tubulin beta-8 chain	TUBB8
>sp|P00491|PNPH_HUMAN Purine nucleoside phosphorylase OS=Homo sapiens OX=9606 GN=PNP PE=1 SV=2	P00491	Purine nucleoside phosphorylase	PNP		>sp|O14818|PSA7_HUMAN Proteasome subunit alpha type-7 OS=Homo sapiens OX=9606 GN=PSMA7 PE=1 SV=1	O14818	Proteasome subunit alpha type-7	PSMA7		>sp|P18206|VINC_HUMAN Vinculin OS=Homo sapiens OX=9606 GN=VCL PE=1 SV=4	P18206	Vinculin	VCL		>sp|P16615|AT2A2_HUMAN Sarcoplasmic/endoplasmic reticulum calcium ATPase 2 OS=Homo sapiens OX=9606 GN=ATP2A2 PE=1 SV=1	P16615	Sarcoplasmic/endoplasmic reticulum calcium ATPase 2	ATP2A2		>sp|P50395|GDIB_HUMAN Rab GDP dissociation inhibitor beta OS=Homo sapiens OX=9606 GN=GDI2 PE=1 SV=2	P50395	Rab GDP dissociation inhibitor beta	GDI2		>sp|P25205|MCM3_HUMAN DNA replication licensing factor MCM3 OS=Homo sapiens OX=9606 GN=MCM3 PE=1 SV=3	P25205	DNA replication licensing factor MCM3	MCM3
>sp|P07910|HNRPC_HUMAN Heterogeneous nuclear ribonucleoproteins C1/C2 OS=Homo sapiens OX=9606 GN=HNRNPC PE=1 SV=4	P07910	Heterogeneous nuclear ribonucleoproteins C1/C2	HNRNPC		>sp|Q15365|PCBP1_HUMAN Poly(rC)-binding protein 1 OS=Homo sapiens OX=9606 GN=PCBP1 PE=1 SV=2	Q15365	Poly(rC)-binding protein 1	PCBP1		>sp|P30084|ECHM_HUMAN Enoyl-CoA hydratase, mitochondrial OS=Homo sapiens OX=9606 GN=ECHS1 PE=1 SV=4	P30084	Enoyl-CoA hydratase, mitochondrial	ECHS1		>sp|Q07021|C1QBP_HUMAN Complement component 1 Q subcomponent-binding protein, mitochondrial OS=Homo sapiens OX=9606 GN=C1QBP PE=1 SV=1	Q07021	Complement component 1 Q subcomponent-binding protein, mitochondrial	C1QBP		>sp|Q12905|ILF2_HUMAN Interleukin enhancer-binding factor 2 OS=Homo sapiens OX=9606 GN=ILF2 PE=1 SV=2	Q12905	Interleukin enhancer-binding factor 2	ILF2		>sp|P11940|PABP1_HUMAN Polyadenylate-binding protein 1 OS=Homo sapiens OX=9606 GN=PABPC1 PE=1 SV=2	P11940	Polyadenylate-binding protein 1	PABPC1
>sp|P61981|1433G_HUMAN 14-3-3 protein gamma OS=Homo sapiens OX=9606 GN=YWHAG PE=1 SV=2	P61981	14-3-3 protein gamma	YWHAG		>sp|P35232|PHB1_HUMAN Prohibitin 1 OS=Homo sapiens OX=9606 GN=PHB1 PE=1 SV=1	P35232	Prohibitin 1	PHB1		>sp|P17844|DDX5_HUMAN Probable ATP-dependent RNA helicase DDX5 OS=Homo sapiens OX=9606 GN=DDX5 PE=1 SV=1	P17844	Probable ATP-dependent RNA helicase DDX5	DDX5		>sp|Q9Y265|RUVB1_HUMAN RuvB-like 1 OS=Homo sapiens OX=9606 GN=RUVBL1 PE=1 SV=1	Q9Y265	RuvB-like 1	RUVBL1		>sp|P40939|ECHA_HUMAN Trifunctional enzyme subunit alpha, mitochondrial OS=Homo sapiens OX=9606 GN=HADHA PE=1 SV=2	P40939	Trifunctional enzyme subunit alpha, mitochondrial	HADHA		>sp|Q7Z6Z7|HUWE1_HUMAN E3 ubiquitin-protein ligase HUWE1 OS=Homo sapiens OX=9606 GN=HUWE1 PE=1 SV=3	Q7Z6Z7	E3 ubiquitin-protein ligase HUWE1	HUWE1
>sp|P0CG39|POTEJ_HUMAN POTE ankyrin domain family member J OS=Homo sapiens OX=9606 GN=POTEJ PE=3 SV=1	P0CG39	POTE ankyrin domain family member J	POTEJ		>sp|P13667|PDIA4_HUMAN Protein disulfide-isomerase A4 OS=Homo sapiens OX=9606 GN=PDIA4 PE=1 SV=2	P13667	Protein disulfide-isomerase A4	PDIA4		>sp|P55795|HNRH2_HUMAN Heterogeneous nuclear ribonucleoprotein H2 OS=Homo sapiens OX=9606 GN=HNRNPH2 PE=1 SV=1	P55795	Heterogeneous nuclear ribonucleoprotein H2	HNRNPH2		>sp|Q15393|SF3B3_HUMAN Splicing factor 3B subunit 3 OS=Homo sapiens OX=9606 GN=SF3B3 PE=1 SV=4	Q15393	Splicing factor 3B subunit 3	SF3B3		>sp|P23246|SFPQ_HUMAN Splicing factor, proline- and glutamine-rich OS=Homo sapiens OX=9606 GN=SFPQ PE=1 SV=2	P23246	Splicing factor, proline- and glutamine-rich	SFPQ		>sp|P30084|ECHM_HUMAN Enoyl-CoA hydratase, mitochondrial OS=Homo sapiens OX=9606 GN=ECHS1 PE=1 SV=4	P30084	Enoyl-CoA hydratase, mitochondrial	ECHS1
>sp|Q13283|G3BP1_HUMAN Ras GTPase-activating protein-binding protein 1 OS=Homo sapiens OX=9606 GN=G3BP1 PE=1 SV=1	Q13283	Ras GTPase-activating protein-binding protein 1	G3BP1		>sp|P21796|VDAC1_HUMAN Voltage-dependent anion-selective channel protein 1 OS=Homo sapiens OX=9606 GN=VDAC1 PE=1 SV=2	P21796	Voltage-dependent anion-selective channel protein 1	VDAC1		>sp|P12004|PCNA_HUMAN Proliferating cell nuclear antigen OS=Homo sapiens OX=9606 GN=PCNA PE=1 SV=1	P12004	Proliferating cell nuclear antigen	PCNA		>sp|P11940|PABP1_HUMAN Polyadenylate-binding protein 1 OS=Homo sapiens OX=9606 GN=PABPC1 PE=1 SV=2	P11940	Polyadenylate-binding protein 1	PABPC1		>sp|Q14152|EIF3A_HUMAN Eukaryotic translation initiation factor 3 subunit A OS=Homo sapiens OX=9606 GN=EIF3A PE=1 SV=1	Q14152	Eukaryotic translation initiation factor 3 subunit A	EIF3A		>sp|P54577|SYYC_HUMAN Tyrosine--tRNA ligase, cytoplasmic OS=Homo sapiens OX=9606 GN=YARS1 PE=1 SV=4	P54577	Tyrosine--tRNA ligase, cytoplasmic	YARS1
>sp|P50395|GDIB_HUMAN Rab GDP dissociation inhibitor beta OS=Homo sapiens OX=9606 GN=GDI2 PE=1 SV=2	P50395	Rab GDP dissociation inhibitor beta	GDI2		>sp|P20700|LMNB1_HUMAN Lamin-B1 OS=Homo sapiens OX=9606 GN=LMNB1 PE=1 SV=2	P20700	Lamin-B1	LMNB1		>sp|P27695|APEX1_HUMAN DNA-(apurinic or apyrimidinic site) endonuclease OS=Homo sapiens OX=9606 GN=APEX1 PE=1 SV=2	P27695	DNA-(apurinic or apyrimidinic site) endonuclease	APEX1		>sp|P56192|SYMC_HUMAN Methionine--tRNA ligase, cytoplasmic OS=Homo sapiens OX=9606 GN=MARS1 PE=1 SV=2	P56192	Methionine--tRNA ligase, cytoplasmic	MARS1		>sp|P22392|NDKB_HUMAN Nucleoside diphosphate kinase B OS=Homo sapiens OX=9606 GN=NME2 PE=1 SV=1	P22392	Nucleoside diphosphate kinase B	NME2		>sp|P0C0S5|H2AZ_HUMAN Histone H2A.Z OS=Homo sapiens OX=9606 GN=H2AZ1 PE=1 SV=2	P0C0S5	Histone H2A.Z	H2AZ1
>sp|P23246|SFPQ_HUMAN Splicing factor, proline- and glutamine-rich OS=Homo sapiens OX=9606 GN=SFPQ PE=1 SV=2	P23246	Splicing factor, proline- and glutamine-rich	SFPQ		>sp|Q86VP6|CAND1_HUMAN Cullin-associated NEDD8-dissociated protein 1 OS=Homo sapiens OX=9606 GN=CAND1 PE=1 SV=2	Q86VP6	Cullin-associated NEDD8-dissociated protein 1	CAND1		>sp|P09104|ENOG_HUMAN Gamma-enolase OS=Homo sapiens OX=9606 GN=ENO2 PE=1 SV=3	P09104	Gamma-enolase	ENO2		>sp|P00491|PNPH_HUMAN Purine nucleoside phosphorylase OS=Homo sapiens OX=9606 GN=PNP PE=1 SV=2	P00491	Purine nucleoside phosphorylase	PNP		>sp|P56192|SYMC_HUMAN Methionine--tRNA ligase, cytoplasmic OS=Homo sapiens OX=9606 GN=MARS1 PE=1 SV=2	P56192	Methionine--tRNA ligase, cytoplasmic	MARS1		>sp|P13667|PDIA4_HUMAN Protein disulfide-isomerase A4 OS=Homo sapiens OX=9606 GN=PDIA4 PE=1 SV=2	P13667	Protein disulfide-isomerase A4	PDIA4
>sp|P13797|PLST_HUMAN Plastin-3 OS=Homo sapiens OX=9606 GN=PLS3 PE=1 SV=4	P13797	Plastin-3	PLS3		>sp|Q02878|RL6_HUMAN Large ribosomal subunit protein eL6 OS=Homo sapiens OX=9606 GN=RPL6 PE=1 SV=3	Q02878	Large ribosomal subunit protein eL6	RPL6		>sp|Q99497|PARK7_HUMAN Parkinson disease protein 7 OS=Homo sapiens OX=9606 GN=PARK7 PE=1 SV=2	Q99497	Parkinson disease protein 7	PARK7		>sp|P32969|RL9_HUMAN Large ribosomal subunit protein uL6 OS=Homo sapiens OX=9606 GN=RPL9P9 PE=1 SV=1	P32969	Large ribosomal subunit protein uL6	RPL9P9		>sp|P00966|ASSY_HUMAN Argininosuccinate synthase OS=Homo sapiens OX=9606 GN=ASS1 PE=1 SV=2	P00966	Argininosuccinate synthase	ASS1		>sp|Q9Y617|SERC_HUMAN Phosphoserine aminotransferase OS=Homo sapiens OX=9606 GN=PSAT1 PE=1 SV=2	Q9Y617	Phosphoserine aminotransferase	PSAT1
>sp|Q7Z6Z7|HUWE1_HUMAN E3 ubiquitin-protein ligase HUWE1 OS=Homo sapiens OX=9606 GN=HUWE1 PE=1 SV=3	Q7Z6Z7	E3 ubiquitin-protein ligase HUWE1	HUWE1		>sp|P12004|PCNA_HUMAN Proliferating cell nuclear antigen OS=Homo sapiens OX=9606 GN=PCNA PE=1 SV=1	P12004	Proliferating cell nuclear antigen	PCNA		>sp|Q13283|G3BP1_HUMAN Ras GTPase-activating protein-binding protein 1 OS=Homo sapiens OX=9606 GN=G3BP1 PE=1 SV=1	Q13283	Ras GTPase-activating protein-binding protein 1	G3BP1		>sp|P31943|HNRH1_HUMAN Heterogeneous nuclear ribonucleoprotein H OS=Homo sapiens OX=9606 GN=HNRNPH1 PE=1 SV=4	P31943	Heterogeneous nuclear ribonucleoprotein H	HNRNPH1		>sp|Q16719|KYNU_HUMAN Kynureninase OS=Homo sapiens OX=9606 GN=KYNU PE=1 SV=1	Q16719	Kynureninase	KYNU		>sp|P31153|METK2_HUMAN S-adenosylmethionine synthase isoform type-2 OS=Homo sapiens OX=9606 GN=MAT2A PE=1 SV=1	P31153	S-adenosylmethionine synthase isoform type-2	MAT2A
>sp|Q562R1|ACTBL_HUMAN Beta-actin-like protein 2 OS=Homo sapiens OX=9606 GN=ACTBL2 PE=1 SV=2	Q562R1	Beta-actin-like protein 2	ACTBL2		>sp|Q9NR30|DDX21_HUMAN Nucleolar RNA helicase 2 OS=Homo sapiens OX=9606 GN=DDX21 PE=1 SV=5	Q9NR30	Nucleolar RNA helicase 2	DDX21		>sp|Q12905|ILF2_HUMAN Interleukin enhancer-binding factor 2 OS=Homo sapiens OX=9606 GN=ILF2 PE=1 SV=2	Q12905	Interleukin enhancer-binding factor 2	ILF2		>sp|P54136|SYRC_HUMAN Arginine--tRNA ligase, cytoplasmic OS=Homo sapiens OX=9606 GN=RARS1 PE=1 SV=2	P54136	Arginine--tRNA ligase, cytoplasmic	RARS1		>sp|P0C0S5|H2AZ_HUMAN Histone H2A.Z OS=Homo sapiens OX=9606 GN=H2AZ1 PE=1 SV=2	P0C0S5	Histone H2A.Z	H2AZ1		>sp|P62424|RL7A_HUMAN Large ribosomal subunit protein eL8 OS=Homo sapiens OX=9606 GN=RPL7A PE=1 SV=2	P62424	Large ribosomal subunit protein eL8	RPL7A
>sp|P29692|EF1D_HUMAN Elongation factor 1-delta OS=Homo sapiens OX=9606 GN=EEF1D PE=1 SV=5	P29692	Elongation factor 1-delta	EEF1D		>sp|Q16881|TRXR1_HUMAN Thioredoxin reductase 1, cytoplasmic OS=Homo sapiens OX=9606 GN=TXNRD1 PE=1 SV=3	Q16881	Thioredoxin reductase 1, cytoplasmic	TXNRD1		>sp|P35237|SPB6_HUMAN Serpin B6 OS=Homo sapiens OX=9606 GN=SERPINB6 PE=1 SV=3	P35237	Serpin B6	SERPINB6		>sp|P49736|MCM2_HUMAN DNA replication licensing factor MCM2 OS=Homo sapiens OX=9606 GN=MCM2 PE=1 SV=4	P49736	DNA replication licensing factor MCM2	MCM2		>sp|P39023|RL3_HUMAN Large ribosomal subunit protein uL3 OS=Homo sapiens OX=9606 GN=RPL3 PE=1 SV=2	P39023	Large ribosomal subunit protein uL3	RPL3		>sp|Q9Y5B9|SP16H_HUMAN FACT complex subunit SPT16 OS=Homo sapiens OX=9606 GN=SUPT16H PE=1 SV=1	Q9Y5B9	FACT complex subunit SPT16	SUPT16H
>sp|P0C0S5|H2AZ_HUMAN Histone H2A.Z OS=Homo sapiens OX=9606 GN=H2AZ1 PE=1 SV=2	P0C0S5	Histone H2A.Z	H2AZ1		>sp|Q92688|AN32B_HUMAN Acidic leucine-rich nuclear phosphoprotein 32 family member B OS=Homo sapiens OX=9606 GN=ANP32B PE=1 SV=1	Q92688	Acidic leucine-rich nuclear phosphoprotein 32 family member B	ANP32B		>sp|P17987|TCPA_HUMAN T-complex protein 1 subunit alpha OS=Homo sapiens OX=9606 GN=TCP1 PE=1 SV=1	P17987	T-complex protein 1 subunit alpha	TCP1		>sp|P23526|SAHH_HUMAN Adenosylhomocysteinase OS=Homo sapiens OX=9606 GN=AHCY PE=1 SV=4	P23526	Adenosylhomocysteinase	AHCY		>sp|O00567|NOP56_HUMAN Nucleolar protein 56 OS=Homo sapiens OX=9606 GN=NOP56 PE=1 SV=4	O00567	Nucleolar protein 56	NOP56		>sp|P30050|RL12_HUMAN Large ribosomal subunit protein uL11 OS=Homo sapiens OX=9606 GN=RPL12 PE=1 SV=1	P30050	Large ribosomal subunit protein uL11	RPL12
>sp|P32969|RL9_HUMAN Large ribosomal subunit protein uL6 OS=Homo sapiens OX=9606 GN=RPL9P9 PE=1 SV=1	P32969	Large ribosomal subunit protein uL6	RPL9P9		>sp|O43776|SYNC_HUMAN Asparagine--tRNA ligase, cytoplasmic OS=Homo sapiens OX=9606 GN=NARS1 PE=1 SV=1	O43776	Asparagine--tRNA ligase, cytoplasmic	NARS1		>sp|P00491|PNPH_HUMAN Purine nucleoside phosphorylase OS=Homo sapiens OX=9606 GN=PNP PE=1 SV=2	P00491	Purine nucleoside phosphorylase	PNP		>sp|Q5JTH9|RRP12_HUMAN RRP12-like protein OS=Homo sapiens OX=9606 GN=RRP12 PE=1 SV=2	Q5JTH9	RRP12-like protein	RRP12		>sp|P41252|SYIC_HUMAN Isoleucine--tRNA ligase, cytoplasmic OS=Homo sapiens OX=9606 GN=IARS1 PE=1 SV=2	P41252	Isoleucine--tRNA ligase, cytoplasmic	IARS1		>sp|P14314|GLU2B_HUMAN Glucosidase 2 subunit beta OS=Homo sapiens OX=9606 GN=PRKCSH PE=1 SV=2	P14314	Glucosidase 2 subunit beta	PRKCSH
>sp|Q99497|PARK7_HUMAN Parkinson disease protein 7 OS=Homo sapiens OX=9606 GN=PARK7 PE=1 SV=2	Q99497	Parkinson disease protein 7	PARK7		>sp|P32969|RL9_HUMAN Large ribosomal subunit protein uL6 OS=Homo sapiens OX=9606 GN=RPL9P9 PE=1 SV=1	P32969	Large ribosomal subunit protein uL6	RPL9P9		>sp|P35232|PHB1_HUMAN Prohibitin 1 OS=Homo sapiens OX=9606 GN=PHB1 PE=1 SV=1	P35232	Prohibitin 1	PHB1		>sp|Q9Y5B9|SP16H_HUMAN FACT complex subunit SPT16 OS=Homo sapiens OX=9606 GN=SUPT16H PE=1 SV=1	Q9Y5B9	FACT complex subunit SPT16	SUPT16H		>sp|P07910|HNRPC_HUMAN Heterogeneous nuclear ribonucleoproteins C1/C2 OS=Homo sapiens OX=9606 GN=HNRNPC PE=1 SV=4	P07910	Heterogeneous nuclear ribonucleoproteins C1/C2	HNRNPC		>sp|O14818|PSA7_HUMAN Proteasome subunit alpha type-7 OS=Homo sapiens OX=9606 GN=PSMA7 PE=1 SV=1	O14818	Proteasome subunit alpha type-7	PSMA7
>sp|P62701|RS4X_HUMAN Small ribosomal subunit protein eS4, X isoform OS=Homo sapiens OX=9606 GN=RPS4X PE=1 SV=2	P62701	Small ribosomal subunit protein eS4, X isoform	RPS4X		>sp|P00505|AATM_HUMAN Aspartate aminotransferase, mitochondrial OS=Homo sapiens OX=9606 GN=GOT2 PE=1 SV=3	P00505	Aspartate aminotransferase, mitochondrial	GOT2		>sp|O60664|PLIN3_HUMAN Perilipin-3 OS=Homo sapiens OX=9606 GN=PLIN3 PE=1 SV=3	O60664	Perilipin-3	PLIN3		>sp|Q00325|S25A3_HUMAN Solute carrier family 25 member 3 OS=Homo sapiens OX=9606 GN=SLC25A3 PE=1 SV=2	Q00325	Solute carrier family 25 member 3	SLC25A3		>sp|P13797|PLST_HUMAN Plastin-3 OS=Homo sapiens OX=9606 GN=PLS3 PE=1 SV=4	P13797	Plastin-3	PLS3		>sp|P12004|PCNA_HUMAN Proliferating cell nuclear antigen OS=Homo sapiens OX=9606 GN=PCNA PE=1 SV=1	P12004	Proliferating cell nuclear antigen	PCNA
>sp|P11413|G6PD_HUMAN Glucose-6-phosphate 1-dehydrogenase OS=Homo sapiens OX=9606 GN=G6PD PE=1 SV=4	P11413	Glucose-6-phosphate 1-dehydrogenase	G6PD		>sp|P14314|GLU2B_HUMAN Glucosidase 2 subunit beta OS=Homo sapiens OX=9606 GN=PRKCSH PE=1 SV=2	P14314	Glucosidase 2 subunit beta	PRKCSH		>sp|Q00325|S25A3_HUMAN Solute carrier family 25 member 3 OS=Homo sapiens OX=9606 GN=SLC25A3 PE=1 SV=2	Q00325	Solute carrier family 25 member 3	SLC25A3		>sp|P12236|ADT3_HUMAN ADP/ATP translocase 3 OS=Homo sapiens OX=9606 GN=SLC25A6 PE=1 SV=4	P12236	ADP/ATP translocase 3	SLC25A6		>sp|P17844|DDX5_HUMAN Probable ATP-dependent RNA helicase DDX5 OS=Homo sapiens OX=9606 GN=DDX5 PE=1 SV=1	P17844	Probable ATP-dependent RNA helicase DDX5	DDX5		>sp|P27695|APEX1_HUMAN DNA-(apurinic or apyrimidinic site) endonuclease OS=Homo sapiens OX=9606 GN=APEX1 PE=1 SV=2	P27695	DNA-(apurinic or apyrimidinic site) endonuclease	APEX1
>sp|P20700|LMNB1_HUMAN Lamin-B1 OS=Homo sapiens OX=9606 GN=LMNB1 PE=1 SV=2	P20700	Lamin-B1	LMNB1		>sp|O75367|H2AY_HUMAN Core histone macro-H2A.1 OS=Homo sapiens OX=9606 GN=MACROH2A1 PE=1 SV=5	O75367	Core histone macro-H2A.1	MACROH2A1		>sp|P05387|RLA2_HUMAN Large ribosomal subunit protein P2 OS=Homo sapiens OX=9606 GN=RPLP2 PE=1 SV=1	P05387	Large ribosomal subunit protein P2	RPLP2		>sp|P14314|GLU2B_HUMAN Glucosidase 2 subunit beta OS=Homo sapiens OX=9606 GN=PRKCSH PE=1 SV=2	P14314	Glucosidase 2 subunit beta	PRKCSH		>sp|P27816|MAP4_HUMAN Microtubule-associated protein 4 OS=Homo sapiens OX=9606 GN=MAP4 PE=1 SV=3	P27816	Microtubule-associated protein 4	MAP4		>sp|P27708|PYR1_HUMAN CAD protein OS=Homo sapiens OX=9606 GN=CAD PE=1 SV=3	P27708	CAD protein	CAD
>sp|P40227|TCPZ_HUMAN T-complex protein 1 subunit zeta OS=Homo sapiens OX=9606 GN=CCT6A PE=1 SV=3	P40227	T-complex protein 1 subunit zeta	CCT6A		>sp|Q15029|U5S1_HUMAN 116 kDa U5 small nuclear ribonucleoprotein component OS=Homo sapiens OX=9606 GN=EFTUD2 PE=1 SV=1	Q15029	116 kDa U5 small nuclear ribonucleoprotein component	EFTUD2		>sp|P62826|RAN_HUMAN GTP-binding nuclear protein Ran OS=Homo sapiens OX=9606 GN=RAN PE=1 SV=3	P62826	GTP-binding nuclear protein Ran	RAN		>sp|O60664|PLIN3_HUMAN Perilipin-3 OS=Homo sapiens OX=9606 GN=PLIN3 PE=1 SV=3	O60664	Perilipin-3	PLIN3		>sp|P54136|SYRC_HUMAN Arginine--tRNA ligase, cytoplasmic OS=Homo sapiens OX=9606 GN=RARS1 PE=1 SV=2	P54136	Arginine--tRNA ligase, cytoplasmic	RARS1		>sp|O00410|IPO5_HUMAN Importin-5 OS=Homo sapiens OX=9606 GN=IPO5 PE=1 SV=4	O00410	Importin-5	IPO5
>sp|P22392|NDKB_HUMAN Nucleoside diphosphate kinase B OS=Homo sapiens OX=9606 GN=NME2 PE=1 SV=1	P22392	Nucleoside diphosphate kinase B	NME2		>sp|Q562R1|ACTBL_HUMAN Beta-actin-like protein 2 OS=Homo sapiens OX=9606 GN=ACTBL2 PE=1 SV=2	Q562R1	Beta-actin-like protein 2	ACTBL2		>sp|P60953|CDC42_HUMAN Cell division control protein 42 homolog OS=Homo sapiens OX=9606 GN=CDC42 PE=1 SV=2	P60953	Cell division control protein 42 homolog	CDC42		>sp|P62495|ERF1_HUMAN Eukaryotic peptide chain release factor subunit 1 OS=Homo sapiens OX=9606 GN=ETF1 PE=1 SV=3	P62495	Eukaryotic peptide chain release factor subunit 1	ETF1		>sp|P14314|GLU2B_HUMAN Glucosidase 2 subunit beta OS=Homo sapiens OX=9606 GN=PRKCSH PE=1 SV=2	P14314	Glucosidase 2 subunit beta	PRKCSH		>sp|Q02878|RL6_HUMAN Large ribosomal subunit protein eL6 OS=Homo sapiens OX=9606 GN=RPL6 PE=1 SV=3	Q02878	Large ribosomal subunit protein eL6	RPL6
>sp|P54577|SYYC_HUMAN Tyrosine--tRNA ligase, cytoplasmic OS=Homo sapiens OX=9606 GN=YARS1 PE=1 SV=4	P54577	Tyrosine--tRNA ligase, cytoplasmic	YARS1		>sp|P27708|PYR1_HUMAN CAD protein OS=Homo sapiens OX=9606 GN=CAD PE=1 SV=3	P27708	CAD protein	CAD		>sp|P09874|PARP1_HUMAN Poly [ADP-ribose] polymerase 1 OS=Homo sapiens OX=9606 GN=PARP1 PE=1 SV=4	P09874	Poly [ADP-ribose] polymerase 1	PARP1		>sp|P22234|PUR6_HUMAN Bifunctional phosphoribosylaminoimidazole carboxylase/phosphoribosylaminoimidazole succinocarboxamide synthetase OS=Homo sapiens OX=9606 GN=PAICS PE=1 SV=3	P22234	Bifunctional phosphoribosylaminoimidazole carboxylase/phosphoribosylaminoimidazole succinocarboxamide synthetase	PAICS		>sp|O76021|RL1D1_HUMAN Ribosomal L1 domain-containing protein 1 OS=Homo sapiens OX=9606 GN=RSL1D1 PE=1 SV=3	O76021	Ribosomal L1 domain-containing protein 1	RSL1D1		>sp|P04792|HSPB1_HUMAN Heat shock protein beta-1 OS=Homo sapiens OX=9606 GN=HSPB1 PE=1 SV=2	P04792	Heat shock protein beta-1	HSPB1
>sp|Q9Y265|RUVB1_HUMAN RuvB-like 1 OS=Homo sapiens OX=9606 GN=RUVBL1 PE=1 SV=1	Q9Y265	RuvB-like 1	RUVBL1		>sp|Q8NC51|SERB1_HUMAN SERPINE1 mRNA-binding protein 1 OS=Homo sapiens OX=9606 GN=SERBP1 PE=1 SV=2	Q8NC51	SERPINE1 mRNA-binding protein 1	SERBP1		>sp|P0C0S5|H2AZ_HUMAN Histone H2A.Z OS=Homo sapiens OX=9606 GN=H2AZ1 PE=1 SV=2	P0C0S5	Histone H2A.Z	H2AZ1		>sp|P62280|RS11_HUMAN Small ribosomal subunit protein uS17 OS=Homo sapiens OX=9606 GN=RPS11 PE=1 SV=3	P62280	Small ribosomal subunit protein uS17	RPS11		>sp|Q9Y265|RUVB1_HUMAN RuvB-like 1 OS=Homo sapiens OX=9606 GN=RUVBL1 PE=1 SV=1	Q9Y265	RuvB-like 1	RUVBL1		>sp|Q92841|DDX17_HUMAN Probable ATP-dependent RNA helicase DDX17 OS=Homo sapiens OX=9606 GN=DDX17 PE=1 SV=2	Q92841	Probable ATP-dependent RNA helicase DDX17	DDX17
>sp|P07954|FUMH_HUMAN Fumarate hydratase, mitochondrial OS=Homo sapiens OX=9606 GN=FH PE=1 SV=3	P07954	Fumarate hydratase, mitochondrial	FH		>sp|P22392|NDKB_HUMAN Nucleoside diphosphate kinase B OS=Homo sapiens OX=9606 GN=NME2 PE=1 SV=1	P22392	Nucleoside diphosphate kinase B	NME2		>sp|P25398|RS12_HUMAN Small ribosomal subunit protein eS12 OS=Homo sapiens OX=9606 GN=RPS12 PE=1 SV=3	P25398	Small ribosomal subunit protein eS12	RPS12		>sp|P09104|ENOG_HUMAN Gamma-enolase OS=Homo sapiens OX=9606 GN=ENO2 PE=1 SV=3	P09104	Gamma-enolase	ENO2		>sp|Q14974|IMB1_HUMAN Importin subunit beta-1 OS=Homo sapiens OX=9606 GN=KPNB1 PE=1 SV=2	Q14974	Importin subunit beta-1	KPNB1		>sp|P39687|AN32A_HUMAN Acidic leucine-rich nuclear phosphoprotein 32 family member A OS=Homo sapiens OX=9606 GN=ANP32A PE=1 SV=1	P39687	Acidic leucine-rich nuclear phosphoprotein 32 family member A	ANP32A
>sp|P21796|VDAC1_HUMAN Voltage-dependent anion-selective channel protein 1 OS=Homo sapiens OX=9606 GN=VDAC1 PE=1 SV=2	P21796	Voltage-dependent anion-selective channel protein 1	VDAC1		>sp|Q15366|PCBP2_HUMAN Poly(rC)-binding protein 2 OS=Homo sapiens OX=9606 GN=PCBP2 PE=1 SV=1	Q15366	Poly(rC)-binding protein 2	PCBP2		>sp|P13804|ETFA_HUMAN Electron transfer flavoprotein subunit alpha, mitochondrial OS=Homo sapiens OX=9606 GN=ETFA PE=1 SV=1	P13804	Electron transfer flavoprotein subunit alpha, mitochondrial	ETFA		>sp|O76021|RL1D1_HUMAN Ribosomal L1 domain-containing protein 1 OS=Homo sapiens OX=9606 GN=RSL1D1 PE=1 SV=3	O76021	Ribosomal L1 domain-containing protein 1	RSL1D1		>sp|Q8IUE6|H2A2B_HUMAN Histone H2A type 2-B OS=Homo sapiens OX=9606 GN=H2AC21 PE=1 SV=3	Q8IUE6	Histone H2A type 2-B	H2AC21		>sp|P41250|GARS_HUMAN Glycine--tRNA ligase OS=Homo sapiens OX=9606 GN=GARS1 PE=1 SV=3	P41250	Glycine--tRNA ligase	GARS1
>sp|P30044|PRDX5_HUMAN Peroxiredoxin-5, mitochondrial OS=Homo sapiens OX=9606 GN=PRDX5 PE=1 SV=4	P30044	Peroxiredoxin-5, mitochondrial	PRDX5		>sp|P50454|SERPH_HUMAN Serpin H1 OS=Homo sapiens OX=9606 GN=SERPINH1 PE=1 SV=2	P50454	Serpin H1	SERPINH1		>sp|O60361|NDK8_HUMAN Putative nucleoside diphosphate kinase OS=Homo sapiens OX=9606 GN=NME2P1 PE=5 SV=1	O60361	Putative nucleoside diphosphate kinase	NME2P1		>sp|Q6P2Q9|PRP8_HUMAN Pre-mRNA-processing-splicing factor 8 OS=Homo sapiens OX=9606 GN=PRPF8 PE=1 SV=2	Q6P2Q9	Pre-mRNA-processing-splicing factor 8	PRPF8		>sp|P34932|HSP74_HUMAN Heat shock 70 kDa protein 4 OS=Homo sapiens OX=9606 GN=HSPA4 PE=1 SV=4	P34932	Heat shock 70 kDa protein 4	HSPA4		>sp|O75367|H2AY_HUMAN Core histone macro-H2A.1 OS=Homo sapiens OX=9606 GN=MACROH2A1 PE=1 SV=5	O75367	Core histone macro-H2A.1	MACROH2A1
>sp|Q14152|EIF3A_HUMAN Eukaryotic translation initiation factor 3 subunit A OS=Homo sapiens OX=9606 GN=EIF3A PE=1 SV=1	Q14152	Eukaryotic translation initiation factor 3 subunit A	EIF3A		>sp|P62906|RL10A_HUMAN Large ribosomal subunit protein uL1 OS=Homo sapiens OX=9606 GN=RPL10A PE=1 SV=2	P62906	Large ribosomal subunit protein uL1	RPL10A		>sp|P20700|LMNB1_HUMAN Lamin-B1 OS=Homo sapiens OX=9606 GN=LMNB1 PE=1 SV=2	P20700	Lamin-B1	LMNB1		>sp|Q86VP6|CAND1_HUMAN Cullin-associated NEDD8-dissociated protein 1 OS=Homo sapiens OX=9606 GN=CAND1 PE=1 SV=2	Q86VP6	Cullin-associated NEDD8-dissociated protein 1	CAND1		>sp|Q92841|DDX17_HUMAN Probable ATP-dependent RNA helicase DDX17 OS=Homo sapiens OX=9606 GN=DDX17 PE=1 SV=2	Q92841	Probable ATP-dependent RNA helicase DDX17	DDX17		>sp|P31947|1433S_HUMAN 14-3-3 protein sigma OS=Homo sapiens OX=9606 GN=SFN PE=1 SV=1	P31947	14-3-3 protein sigma	SFN
>sp|P22234|PUR6_HUMAN Bifunctional phosphoribosylaminoimidazole carboxylase/phosphoribosylaminoimidazole succinocarboxamide synthetase OS=Homo sapiens OX=9606 GN=PAICS PE=1 SV=3	P22234	Bifunctional phosphoribosylaminoimidazole carboxylase/phosphoribosylaminoimidazole succinocarboxamide synthetase	PAICS		>sp|P34932|HSP74_HUMAN Heat shock 70 kDa protein 4 OS=Homo sapiens OX=9606 GN=HSPA4 PE=1 SV=4	P34932	Heat shock 70 kDa protein 4	HSPA4		>sp|Q02878|RL6_HUMAN Large ribosomal subunit protein eL6 OS=Homo sapiens OX=9606 GN=RPL6 PE=1 SV=3	Q02878	Large ribosomal subunit protein eL6	RPL6		>sp|P26640|SYVC_HUMAN Valine--tRNA ligase OS=Homo sapiens OX=9606 GN=VARS1 PE=1 SV=4	P26640	Valine--tRNA ligase	VARS1		>sp|P30044|PRDX5_HUMAN Peroxiredoxin-5, mitochondrial OS=Homo sapiens OX=9606 GN=PRDX5 PE=1 SV=4	P30044	Peroxiredoxin-5, mitochondrial	PRDX5		>sp|Q15393|SF3B3_HUMAN Splicing factor 3B subunit 3 OS=Homo sapiens OX=9606 GN=SF3B3 PE=1 SV=4	Q15393	Splicing factor 3B subunit 3	SF3B3
>sp|P16615|AT2A2_HUMAN Sarcoplasmic/endoplasmic reticulum calcium ATPase 2 OS=Homo sapiens OX=9606 GN=ATP2A2 PE=1 SV=1	P16615	Sarcoplasmic/endoplasmic reticulum calcium ATPase 2	ATP2A2		>sp|P09104|ENOG_HUMAN Gamma-enolase OS=Homo sapiens OX=9606 GN=ENO2 PE=1 SV=3	P09104	Gamma-enolase	ENO2		>sp|P42765|THIM_HUMAN 3-ketoacyl-CoA thiolase, mitochondrial OS=Homo sapiens OX=9606 GN=ACAA2 PE=1 SV=2	P42765	3-ketoacyl-CoA thiolase, mitochondrial	ACAA2		>sp|Q8NC51|SERB1_HUMAN SERPINE1 mRNA-binding protein 1 OS=Homo sapiens OX=9606 GN=SERBP1 PE=1 SV=2	Q8NC51	SERPINE1 mRNA-binding protein 1	SERBP1		>sp|P52209|6PGD_HUMAN 6-phosphogluconate dehydrogenase, decarboxylating OS=Homo sapiens OX=9606 GN=PGD PE=1 SV=3	P52209	6-phosphogluconate dehydrogenase, decarboxylating	PGD		>sp|Q14240|IF4A2_HUMAN Eukaryotic initiation factor 4A-II OS=Homo sapiens OX=9606 GN=EIF4A2 PE=1 SV=2	Q14240	Eukaryotic initiation factor 4A-II	EIF4A2
>sp|P52209|6PGD_HUMAN 6-phosphogluconate dehydrogenase, decarboxylating OS=Homo sapiens OX=9606 GN=PGD PE=1 SV=3	P52209	6-phosphogluconate dehydrogenase, decarboxylating	PGD		>sp|O60664|PLIN3_HUMAN Perilipin-3 OS=Homo sapiens OX=9606 GN=PLIN3 PE=1 SV=3	O60664	Perilipin-3	PLIN3		>sp|P62906|RL10A_HUMAN Large ribosomal subunit protein uL1 OS=Homo sapiens OX=9606 GN=RPL10A PE=1 SV=2	P62906	Large ribosomal subunit protein uL1	RPL10A		>sp|Q14240|IF4A2_HUMAN Eukaryotic initiation factor 4A-II OS=Homo sapiens OX=9606 GN=EIF4A2 PE=1 SV=2	Q14240	Eukaryotic initiation factor 4A-II	EIF4A2		>sp|P0CG39|POTEJ_HUMAN POTE ankyrin domain family member J OS=Homo sapiens OX=9606 GN=POTEJ PE=3 SV=1	P0CG39	POTE ankyrin domain family member J	POTEJ		>sp|O60664|PLIN3_HUMAN Perilipin-3 OS=Homo sapiens OX=9606 GN=PLIN3 PE=1 SV=3	O60664	Perilipin-3	PLIN3
>sp|Q9UMS4|PRP19_HUMAN Pre-mRNA-processing factor 19 OS=Homo sapiens OX=9606 GN=PRPF19 PE=1 SV=1	Q9UMS4	Pre-mRNA-processing factor 19	PRPF19		>sp|P23528|COF1_HUMAN Cofilin-1 OS=Homo sapiens OX=9606 GN=CFL1 PE=1 SV=3	P23528	Cofilin-1	CFL1		>sp|O43776|SYNC_HUMAN Asparagine--tRNA ligase, cytoplasmic OS=Homo sapiens OX=9606 GN=NARS1 PE=1 SV=1	O43776	Asparagine--tRNA ligase, cytoplasmic	NARS1		>sp|P37802|TAGL2_HUMAN Transgelin-2 OS=Homo sapiens OX=9606 GN=TAGLN2 PE=1 SV=3	P37802	Transgelin-2	TAGLN2		>sp|P30086|PEBP1_HUMAN Phosphatidylethanolamine-binding protein 1 OS=Homo sapiens OX=9606 GN=PEBP1 PE=1 SV=3	P30086	Phosphatidylethanolamine-binding protein 1	PEBP1		>sp|P62136|PP1A_HUMAN Serine/threonine-protein phosphatase PP1-alpha catalytic subunit OS=Homo sapiens OX=9606 GN=PPP1CA PE=1 SV=1	P62136	Serine/threonine-protein phosphatase PP1-alpha catalytic subunit	PPP1CA
>sp|P04792|HSPB1_HUMAN Heat shock protein beta-1 OS=Homo sapiens OX=9606 GN=HSPB1 PE=1 SV=2	P04792	Heat shock protein beta-1	HSPB1		>sp|Q9Y4L1|HYOU1_HUMAN Hypoxia up-regulated protein 1 OS=Homo sapiens OX=9606 GN=HYOU1 PE=1 SV=1	Q9Y4L1	Hypoxia up-regulated protein 1	HYOU1		>sp|P23246|SFPQ_HUMAN Splicing factor, proline- and glutamine-rich OS=Homo sapiens OX=9606 GN=SFPQ PE=1 SV=2	P23246	Splicing factor, proline- and glutamine-rich	SFPQ		>sp|P05141|ADT2_HUMAN ADP/ATP translocase 2 OS=Homo sapiens OX=9606 GN=SLC25A5 PE=1 SV=7	P05141	ADP/ATP translocase 2	SLC25A5		>sp|Q9Y2X3|NOP58_HUMAN Nucleolar protein 58 OS=Homo sapiens OX=9606 GN=NOP58 PE=1 SV=1	Q9Y2X3	Nucleolar protein 58	NOP58		>sp|P16152|CBR1_HUMAN Carbonyl reductase [NADPH] 1 OS=Homo sapiens OX=9606 GN=CBR1 PE=1 SV=3	P16152	Carbonyl reductase [NADPH] 1	CBR1
>sp|Q99832|TCPH_HUMAN T-complex protein 1 subunit eta OS=Homo sapiens OX=9606 GN=CCT7 PE=1 SV=2	Q99832	T-complex protein 1 subunit eta	CCT7		>sp|Q07021|C1QBP_HUMAN Complement component 1 Q subcomponent-binding protein, mitochondrial OS=Homo sapiens OX=9606 GN=C1QBP PE=1 SV=1	Q07021	Complement component 1 Q subcomponent-binding protein, mitochondrial	C1QBP		>sp|P34932|HSP74_HUMAN Heat shock 70 kDa protein 4 OS=Homo sapiens OX=9606 GN=HSPA4 PE=1 SV=4	P34932	Heat shock 70 kDa protein 4	HSPA4		>sp|P13010|XRCC5_HUMAN X-ray repair cross-complementing protein 5 OS=Homo sapiens OX=9606 GN=XRCC5 PE=1 SV=3	P13010	X-ray repair cross-complementing protein 5	XRCC5		>sp|P62241|RS8_HUMAN Small ribosomal subunit protein eS8 OS=Homo sapiens OX=9606 GN=RPS8 PE=1 SV=2	P62241	Small ribosomal subunit protein eS8	RPS8		>sp|P62701|RS4X_HUMAN Small ribosomal subunit protein eS4, X isoform OS=Homo sapiens OX=9606 GN=RPS4X PE=1 SV=2	P62701	Small ribosomal subunit protein eS4, X isoform	RPS4X
>sp|P30050|RL12_HUMAN Large ribosomal subunit protein uL11 OS=Homo sapiens OX=9606 GN=RPL12 PE=1 SV=1	P30050	Large ribosomal subunit protein uL11	RPL12		>sp|O00148|DX39A_HUMAN ATP-dependent RNA helicase DDX39A OS=Homo sapiens OX=9606 GN=DDX39A PE=1 SV=2	O00148	ATP-dependent RNA helicase DDX39A	DDX39A		>sp|P62829|RL23_HUMAN Large ribosomal subunit protein uL14 OS=Homo sapiens OX=9606 GN=RPL23 PE=1 SV=1	P62829	Large ribosomal subunit protein uL14	RPL23		>sp|Q9BQG0|MBB1A_HUMAN Myb-binding protein 1A OS=Homo sapiens OX=9606 GN=MYBBP1A PE=1 SV=2	Q9BQG0	Myb-binding protein 1A	MYBBP1A		>sp|P08243|ASNS_HUMAN Asparagine synthetase [glutamine-hydrolyzing] OS=Homo sapiens OX=9606 GN=ASNS PE=1 SV=4	P08243	Asparagine synthetase [glutamine-hydrolyzing]	ASNS		>sp|P17844|DDX5_HUMAN Probable ATP-dependent RNA helicase DDX5 OS=Homo sapiens OX=9606 GN=DDX5 PE=1 SV=1	P17844	Probable ATP-dependent RNA helicase DDX5	DDX5
>sp|O00410|IPO5_HUMAN Importin-5 OS=Homo sapiens OX=9606 GN=IPO5 PE=1 SV=4	O00410	Importin-5	IPO5		>sp|P55209|NP1L1_HUMAN Nucleosome assembly protein 1-like 1 OS=Homo sapiens OX=9606 GN=NAP1L1 PE=1 SV=1	P55209	Nucleosome assembly protein 1-like 1	NAP1L1		>sp|Q16719|KYNU_HUMAN Kynureninase OS=Homo sapiens OX=9606 GN=KYNU PE=1 SV=1	Q16719	Kynureninase	KYNU		>sp|Q13200|PSMD2_HUMAN 26S proteasome non-ATPase regulatory subunit 2 OS=Homo sapiens OX=9606 GN=PSMD2 PE=1 SV=3	Q13200	26S proteasome non-ATPase regulatory subunit 2	PSMD2		>sp|P04843|RPN1_HUMAN Dolichyl-diphosphooligosaccharide--protein glycosyltransferase subunit 1 OS=Homo sapiens OX=9606 GN=RPN1 PE=1 SV=1	P04843	Dolichyl-diphosphooligosaccharide--protein glycosyltransferase subunit 1	RPN1		>sp|P05198|IF2A_HUMAN Eukaryotic translation initiation factor 2 subunit 1 OS=Homo sapiens OX=9606 GN=EIF2S1 PE=1 SV=3	P05198	Eukaryotic translation initiation factor 2 subunit 1	EIF2S1
>sp|O43776|SYNC_HUMAN Asparagine--tRNA ligase, cytoplasmic OS=Homo sapiens OX=9606 GN=NARS1 PE=1 SV=1	O43776	Asparagine--tRNA ligase, cytoplasmic	NARS1		>sp|Q01082|SPTB2_HUMAN Spectrin beta chain, non-erythrocytic 1 OS=Homo sapiens OX=9606 GN=SPTBN1 PE=1 SV=2	Q01082	Spectrin beta chain, non-erythrocytic 1	SPTBN1		>sp|P53675|CLH2_HUMAN Clathrin heavy chain 2 OS=Homo sapiens OX=9606 GN=CLTCL1 PE=1 SV=2	P53675	Clathrin heavy chain 2	CLTCL1		>sp|P21796|VDAC1_HUMAN Voltage-dependent anion-selective channel protein 1 OS=Homo sapiens OX=9606 GN=VDAC1 PE=1 SV=2	P21796	Voltage-dependent anion-selective channel protein 1	VDAC1		>sp|O14980|XPO1_HUMAN Exportin-1 OS=Homo sapiens OX=9606 GN=XPO1 PE=1 SV=1	O14980	Exportin-1	XPO1		>sp|Q96AE4|FUBP1_HUMAN Far upstream element-binding protein 1 OS=Homo sapiens OX=9606 GN=FUBP1 PE=1 SV=3	Q96AE4	Far upstream element-binding protein 1	FUBP1
>sp|P34932|HSP74_HUMAN Heat shock 70 kDa protein 4 OS=Homo sapiens OX=9606 GN=HSPA4 PE=1 SV=4	P34932	Heat shock 70 kDa protein 4	HSPA4		>sp|P30084|ECHM_HUMAN Enoyl-CoA hydratase, mitochondrial OS=Homo sapiens OX=9606 GN=ECHS1 PE=1 SV=4	P30084	Enoyl-CoA hydratase, mitochondrial	ECHS1		>sp|P24534|EF1B_HUMAN Elongation factor 1-beta OS=Homo sapiens OX=9606 GN=EEF1B2 PE=1 SV=3	P24534	Elongation factor 1-beta	EEF1B2		>sp|O60841|IF2P_HUMAN Eukaryotic translation initiation factor 5B OS=Homo sapiens OX=9606 GN=EIF5B PE=1 SV=4	O60841	Eukaryotic translation initiation factor 5B	EIF5B		>sp|Q16881|TRXR1_HUMAN Thioredoxin reductase 1, cytoplasmic OS=Homo sapiens OX=9606 GN=TXNRD1 PE=1 SV=3	Q16881	Thioredoxin reductase 1, cytoplasmic	TXNRD1		>sp|Q14152|EIF3A_HUMAN Eukaryotic translation initiation factor 3 subunit A OS=Homo sapiens OX=9606 GN=EIF3A PE=1 SV=1	Q14152	Eukaryotic translation initiation factor 3 subunit A	EIF3A
>sp|P23528|COF1_HUMAN Cofilin-1 OS=Homo sapiens OX=9606 GN=CFL1 PE=1 SV=3	P23528	Cofilin-1	CFL1		>sp|P41252|SYIC_HUMAN Isoleucine--tRNA ligase, cytoplasmic OS=Homo sapiens OX=9606 GN=IARS1 PE=1 SV=2	P41252	Isoleucine--tRNA ligase, cytoplasmic	IARS1		>sp|P16615|AT2A2_HUMAN Sarcoplasmic/endoplasmic reticulum calcium ATPase 2 OS=Homo sapiens OX=9606 GN=ATP2A2 PE=1 SV=1	P16615	Sarcoplasmic/endoplasmic reticulum calcium ATPase 2	ATP2A2		>sp|P62241|RS8_HUMAN Small ribosomal subunit protein eS8 OS=Homo sapiens OX=9606 GN=RPS8 PE=1 SV=2	P62241	Small ribosomal subunit protein eS8	RPS8		>sp|Q16658|FSCN1_HUMAN Fascin OS=Homo sapiens OX=9606 GN=FSCN1 PE=1 SV=3	Q16658	Fascin	FSCN1		>sp|P42765|THIM_HUMAN 3-ketoacyl-CoA thiolase, mitochondrial OS=Homo sapiens OX=9606 GN=ACAA2 PE=1 SV=2	P42765	3-ketoacyl-CoA thiolase, mitochondrial	ACAA2
>sp|P62826|RAN_HUMAN GTP-binding nuclear protein Ran OS=Homo sapiens OX=9606 GN=RAN PE=1 SV=3	P62826	GTP-binding nuclear protein Ran	RAN		>sp|Q13813|SPTN1_HUMAN Spectrin alpha chain, non-erythrocytic 1 OS=Homo sapiens OX=9606 GN=SPTAN1 PE=1 SV=3	Q13813	Spectrin alpha chain, non-erythrocytic 1	SPTAN1		>sp|P52209|6PGD_HUMAN 6-phosphogluconate dehydrogenase, decarboxylating OS=Homo sapiens OX=9606 GN=PGD PE=1 SV=3	P52209	6-phosphogluconate dehydrogenase, decarboxylating	PGD		>sp|P11387|TOP1_HUMAN DNA topoisomerase 1 OS=Homo sapiens OX=9606 GN=TOP1 PE=1 SV=2	P11387	DNA topoisomerase 1	TOP1		>sp|P46777|RL5_HUMAN Large ribosomal subunit protein uL18 OS=Homo sapiens OX=9606 GN=RPL5 PE=1 SV=3	P46777	Large ribosomal subunit protein uL18	RPL5		>sp|P30153|2AAA_HUMAN Serine/threonine-protein phosphatase 2A 65 kDa regulatory subunit A alpha isoform OS=Homo sapiens OX=9606 GN=PPP2R1A PE=1 SV=4	P30153	Serine/threonine-protein phosphatase 2A 65 kDa regulatory subunit A alpha isoform	PPP2R1A
>sp|P38117|ETFB_HUMAN Electron transfer flavoprotein subunit beta OS=Homo sapiens OX=9606 GN=ETFB PE=1 SV=3	P38117	Electron transfer flavoprotein subunit beta	ETFB		>sp|P12268|IMDH2_HUMAN Inosine-5'-monophosphate dehydrogenase 2 OS=Homo sapiens OX=9606 GN=IMPDH2 PE=1 SV=2	P12268	Inosine-5'-monophosphate dehydrogenase 2	IMPDH2		>sp|P07814|SYEP_HUMAN Bifunctional glutamate/proline--tRNA ligase OS=Homo sapiens OX=9606 GN=EPRS1 PE=1 SV=5	P07814	Bifunctional glutamate/proline--tRNA ligase	EPRS1		>sp|P05023|AT1A1_HUMAN Sodium/potassium-transporting ATPase subunit alpha-1 OS=Homo sapiens OX=9606 GN=ATP1A1 PE=1 SV=1	P05023	Sodium/potassium-transporting ATPase subunit alpha-1	ATP1A1		>sp|P41091|IF2G_HUMAN Eukaryotic translation initiation factor 2 subunit 3 OS=Homo sapiens OX=9606 GN=EIF2S3 PE=1 SV=3	P41091	Eukaryotic translation initiation factor 2 subunit 3	EIF2S3		>sp|P23528|COF1_HUMAN Cofilin-1 OS=Homo sapiens OX=9606 GN=CFL1 PE=1 SV=3	P23528	Cofilin-1	CFL1
>sp|P09104|ENOG_HUMAN Gamma-enolase OS=Homo sapiens OX=9606 GN=ENO2 PE=1 SV=3	P09104	Gamma-enolase	ENO2		>sp|O43143|DHX15_HUMAN ATP-dependent RNA helicase DHX15 OS=Homo sapiens OX=9606 GN=DHX15 PE=1 SV=2	O43143	ATP-dependent RNA helicase DHX15	DHX15		>sp|P30040|ERP29_HUMAN Endoplasmic reticulum resident protein 29 OS=Homo sapiens OX=9606 GN=ERP29 PE=1 SV=4	P30040	Endoplasmic reticulum resident protein 29	ERP29		>sp|P36873|PP1G_HUMAN Serine/threonine-protein phosphatase PP1-gamma catalytic subunit OS=Homo sapiens OX=9606 GN=PPP1CC PE=1 SV=1	P36873	Serine/threonine-protein phosphatase PP1-gamma catalytic subunit	PPP1CC		>sp|P49419|AL7A1_HUMAN Alpha-aminoadipic semialdehyde dehydrogenase OS=Homo sapiens OX=9606 GN=ALDH7A1 PE=1 SV=5	P49419	Alpha-aminoadipic semialdehyde dehydrogenase	ALDH7A1		>sp|Q16658|FSCN1_HUMAN Fascin OS=Homo sapiens OX=9606 GN=FSCN1 PE=1 SV=3	Q16658	Fascin	FSCN1
>sp|Q02878|RL6_HUMAN Large ribosomal subunit protein eL6 OS=Homo sapiens OX=9606 GN=RPL6 PE=1 SV=3	Q02878	Large ribosomal subunit protein eL6	RPL6		>sp|P0CG39|POTEJ_HUMAN POTE ankyrin domain family member J OS=Homo sapiens OX=9606 GN=POTEJ PE=3 SV=1	P0CG39	POTE ankyrin domain family member J	POTEJ		>sp|P32969|RL9_HUMAN Large ribosomal subunit protein uL6 OS=Homo sapiens OX=9606 GN=RPL9P9 PE=1 SV=1	P32969	Large ribosomal subunit protein uL6	RPL9P9		>sp|P36952|SPB5_HUMAN Serpin B5 OS=Homo sapiens OX=9606 GN=SERPINB5 PE=1 SV=2	P36952	Serpin B5	SERPINB5		>sp|P30050|RL12_HUMAN Large ribosomal subunit protein uL11 OS=Homo sapiens OX=9606 GN=RPL12 PE=1 SV=1	P30050	Large ribosomal subunit protein uL11	RPL12		>sp|P50454|SERPH_HUMAN Serpin H1 OS=Homo sapiens OX=9606 GN=SERPINH1 PE=1 SV=2	P50454	Serpin H1	SERPINH1
>sp|P11940|PABP1_HUMAN Polyadenylate-binding protein 1 OS=Homo sapiens OX=9606 GN=PABPC1 PE=1 SV=2	P11940	Polyadenylate-binding protein 1	PABPC1		>sp|Q15293|RCN1_HUMAN Reticulocalbin-1 OS=Homo sapiens OX=9606 GN=RCN1 PE=1 SV=1	Q15293	Reticulocalbin-1	RCN1		>sp|P23284|PPIB_HUMAN Peptidyl-prolyl cis-trans isomerase B OS=Homo sapiens OX=9606 GN=PPIB PE=1 SV=2	P23284	Peptidyl-prolyl cis-trans isomerase B	PPIB		>sp|Q7KZF4|SND1_HUMAN Staphylococcal nuclease domain-containing protein 1 OS=Homo sapiens OX=9606 GN=SND1 PE=1 SV=1	Q7KZF4	Staphylococcal nuclease domain-containing protein 1	SND1		>sp|Q96AE4|FUBP1_HUMAN Far upstream element-binding protein 1 OS=Homo sapiens OX=9606 GN=FUBP1 PE=1 SV=3	Q96AE4	Far upstream element-binding protein 1	FUBP1		>sp|Q8IUE6|H2A2B_HUMAN Histone H2A type 2-B OS=Homo sapiens OX=9606 GN=H2AC21 PE=1 SV=3	Q8IUE6	Histone H2A type 2-B	H2AC21
>sp|Q04637|IF4G1_HUMAN Eukaryotic translation initiation factor 4 gamma 1 OS=Homo sapiens OX=9606 GN=EIF4G1 PE=1 SV=4	Q04637	Eukaryotic translation initiation factor 4 gamma 1	EIF4G1		>sp|Q9Y230|RUVB2_HUMAN RuvB-like 2 OS=Homo sapiens OX=9606 GN=RUVBL2 PE=1 SV=3	Q9Y230	RuvB-like 2	RUVBL2		>sp|Q92688|AN32B_HUMAN Acidic leucine-rich nuclear phosphoprotein 32 family member B OS=Homo sapiens OX=9606 GN=ANP32B PE=1 SV=1	Q92688	Acidic leucine-rich nuclear phosphoprotein 32 family member B	ANP32B		>sp|P78347|GTF2I_HUMAN General transcription factor II-I OS=Homo sapiens OX=9606 GN=GTF2I PE=1 SV=2	P78347	General transcription factor II-I	GTF2I		>sp|P00491|PNPH_HUMAN Purine nucleoside phosphorylase OS=Homo sapiens OX=9606 GN=PNP PE=1 SV=2	P00491	Purine nucleoside phosphorylase	PNP		>sp|O43143|DHX15_HUMAN ATP-dependent RNA helicase DHX15 OS=Homo sapiens OX=9606 GN=DHX15 PE=1 SV=2	O43143	ATP-dependent RNA helicase DHX15	DHX15
>sp|O95373|IPO7_HUMAN Importin-7 OS=Homo sapiens OX=9606 GN=IPO7 PE=1 SV=1	O95373	Importin-7	IPO7		>sp|Q9Y617|SERC_HUMAN Phosphoserine aminotransferase OS=Homo sapiens OX=9606 GN=PSAT1 PE=1 SV=2	Q9Y617	Phosphoserine aminotransferase	PSAT1		>sp|Q07955|SRSF1_HUMAN Serine/arginine-rich splicing factor 1 OS=Homo sapiens OX=9606 GN=SRSF1 PE=1 SV=2	Q07955	Serine/arginine-rich splicing factor 1	SRSF1		>sp|P52209|6PGD_HUMAN 6-phosphogluconate dehydrogenase, decarboxylating OS=Homo sapiens OX=9606 GN=PGD PE=1 SV=3	P52209	6-phosphogluconate dehydrogenase, decarboxylating	PGD		>sp|P33992|MCM5_HUMAN DNA replication licensing factor MCM5 OS=Homo sapiens OX=9606 GN=MCM5 PE=1 SV=5	P33992	DNA replication licensing factor MCM5	MCM5		>sp|P00966|ASSY_HUMAN Argininosuccinate synthase OS=Homo sapiens OX=9606 GN=ASS1 PE=1 SV=2	P00966	Argininosuccinate synthase	ASS1
>sp|P55795|HNRH2_HUMAN Heterogeneous nuclear ribonucleoprotein H2 OS=Homo sapiens OX=9606 GN=HNRNPH2 PE=1 SV=1	P55795	Heterogeneous nuclear ribonucleoprotein H2	HNRNPH2		>sp|P16615|AT2A2_HUMAN Sarcoplasmic/endoplasmic reticulum calcium ATPase 2 OS=Homo sapiens OX=9606 GN=ATP2A2 PE=1 SV=1	P16615	Sarcoplasmic/endoplasmic reticulum calcium ATPase 2	ATP2A2		>sp|P62269|RS18_HUMAN Small ribosomal subunit protein uS13 OS=Homo sapiens OX=9606 GN=RPS18 PE=1 SV=3	P62269	Small ribosomal subunit protein uS13	RPS18		>sp|P04843|RPN1_HUMAN Dolichyl-diphosphooligosaccharide--protein glycosyltransferase subunit 1 OS=Homo sapiens OX=9606 GN=RPN1 PE=1 SV=1	P04843	Dolichyl-diphosphooligosaccharide--protein glycosyltransferase subunit 1	RPN1		>sp|Q5JTH9|RRP12_HUMAN RRP12-like protein OS=Homo sapiens OX=9606 GN=RRP12 PE=1 SV=2	Q5JTH9	RRP12-like protein	RRP12		>sp|P39748|FEN1_HUMAN Flap endonuclease 1 OS=Homo sapiens OX=9606 GN=FEN1 PE=1 SV=1	P39748	Flap endonuclease 1	FEN1
>sp|Q07021|C1QBP_HUMAN Complement component 1 Q subcomponent-binding protein, mitochondrial OS=Homo sapiens OX=9606 GN=C1QBP PE=1 SV=1	Q07021	Complement component 1 Q subcomponent-binding protein, mitochondrial	C1QBP		>sp|Q92973|TNPO1_HUMAN Transportin-1 OS=Homo sapiens OX=9606 GN=TNPO1 PE=1 SV=2	Q92973	Transportin-1	TNPO1		>sp|Q01082|SPTB2_HUMAN Spectrin beta chain, non-erythrocytic 1 OS=Homo sapiens OX=9606 GN=SPTBN1 PE=1 SV=2	Q01082	Spectrin beta chain, non-erythrocytic 1	SPTBN1		>sp|Q04637|IF4G1_HUMAN Eukaryotic translation initiation factor 4 gamma 1 OS=Homo sapiens OX=9606 GN=EIF4G1 PE=1 SV=4	Q04637	Eukaryotic translation initiation factor 4 gamma 1	EIF4G1		>sp|Q92688|AN32B_HUMAN Acidic leucine-rich nuclear phosphoprotein 32 family member B OS=Homo sapiens OX=9606 GN=ANP32B PE=1 SV=1	Q92688	Acidic leucine-rich nuclear phosphoprotein 32 family member B	ANP32B		>sp|Q92688|AN32B_HUMAN Acidic leucine-rich nuclear phosphoprotein 32 family member B OS=Homo sapiens OX=9606 GN=ANP32B PE=1 SV=1	Q92688	Acidic leucine-rich nuclear phosphoprotein 32 family member B	ANP32B
>sp|P62829|RL23_HUMAN Large ribosomal subunit protein uL14 OS=Homo sapiens OX=9606 GN=RPL23 PE=1 SV=1	P62829	Large ribosomal subunit protein uL14	RPL23		>sp|P50395|GDIB_HUMAN Rab GDP dissociation inhibitor beta OS=Homo sapiens OX=9606 GN=GDI2 PE=1 SV=2	P50395	Rab GDP dissociation inhibitor beta	GDI2		>sp|P30086|PEBP1_HUMAN Phosphatidylethanolamine-binding protein 1 OS=Homo sapiens OX=9606 GN=PEBP1 PE=1 SV=3	P30086	Phosphatidylethanolamine-binding protein 1	PEBP1		>sp|P24752|THIL_HUMAN Acetyl-CoA acetyltransferase, mitochondrial OS=Homo sapiens OX=9606 GN=ACAT1 PE=1 SV=1	P24752	Acetyl-CoA acetyltransferase, mitochondrial	ACAT1		>sp|P46782|RS5_HUMAN Small ribosomal subunit protein uS7 OS=Homo sapiens OX=9606 GN=RPS5 PE=1 SV=4	P46782	Small ribosomal subunit protein uS7	RPS5		>sp|O14980|XPO1_HUMAN Exportin-1 OS=Homo sapiens OX=9606 GN=XPO1 PE=1 SV=1	O14980	Exportin-1	XPO1
>sp|Q15029|U5S1_HUMAN 116 kDa U5 small nuclear ribonucleoprotein component OS=Homo sapiens OX=9606 GN=EFTUD2 PE=1 SV=1	Q15029	116 kDa U5 small nuclear ribonucleoprotein component	EFTUD2		>sp|P62826|RAN_HUMAN GTP-binding nuclear protein Ran OS=Homo sapiens OX=9606 GN=RAN PE=1 SV=3	P62826	GTP-binding nuclear protein Ran	RAN		>sp|P68431|H31_HUMAN Histone H3.1 OS=Homo sapiens OX=9606 GN=H3C12 PE=1 SV=2	P68431	Histone H3.1	H3C12		>sp|P55060|XPO2_HUMAN Exportin-2 OS=Homo sapiens OX=9606 GN=CSE1L PE=1 SV=3	P55060	Exportin-2	CSE1L		>sp|Q14240|IF4A2_HUMAN Eukaryotic initiation factor 4A-II OS=Homo sapiens OX=9606 GN=EIF4A2 PE=1 SV=2	Q14240	Eukaryotic initiation factor 4A-II	EIF4A2		>sp|P61981|1433G_HUMAN 14-3-3 protein gamma OS=Homo sapiens OX=9606 GN=YWHAG PE=1 SV=2	P61981	14-3-3 protein gamma	YWHAG
>sp|P14314|GLU2B_HUMAN Glucosidase 2 subunit beta OS=Homo sapiens OX=9606 GN=PRKCSH PE=1 SV=2	P14314	Glucosidase 2 subunit beta	PRKCSH		>sp|O75643|U520_HUMAN U5 small nuclear ribonucleoprotein 200 kDa helicase OS=Homo sapiens OX=9606 GN=SNRNP200 PE=1 SV=2	O75643	U5 small nuclear ribonucleoprotein 200 kDa helicase	SNRNP200		>sp|P12277|KCRB_HUMAN Creatine kinase B-type OS=Homo sapiens OX=9606 GN=CKB PE=1 SV=1	P12277	Creatine kinase B-type	CKB		>sp|O00410|IPO5_HUMAN Importin-5 OS=Homo sapiens OX=9606 GN=IPO5 PE=1 SV=4	O00410	Importin-5	IPO5		>sp|P09104|ENOG_HUMAN Gamma-enolase OS=Homo sapiens OX=9606 GN=ENO2 PE=1 SV=3	P09104	Gamma-enolase	ENO2		>sp|Q92616|GCN1_HUMAN Stalled ribosome sensor GCN1 OS=Homo sapiens OX=9606 GN=GCN1 PE=1 SV=7	Q92616	Stalled ribosome sensor GCN1	GCN1
>sp|P30084|ECHM_HUMAN Enoyl-CoA hydratase, mitochondrial OS=Homo sapiens OX=9606 GN=ECHS1 PE=1 SV=4	P30084	Enoyl-CoA hydratase, mitochondrial	ECHS1		>sp|P14866|HNRPL_HUMAN Heterogeneous nuclear ribonucleoprotein L OS=Homo sapiens OX=9606 GN=HNRNPL PE=1 SV=2	P14866	Heterogeneous nuclear ribonucleoprotein L	HNRNPL		>sp|P50454|SERPH_HUMAN Serpin H1 OS=Homo sapiens OX=9606 GN=SERPINH1 PE=1 SV=2	P50454	Serpin H1	SERPINH1		>sp|P41091|IF2G_HUMAN Eukaryotic translation initiation factor 2 subunit 3 OS=Homo sapiens OX=9606 GN=EIF2S3 PE=1 SV=3	P41091	Eukaryotic translation initiation factor 2 subunit 3	EIF2S3		>sp|Q02878|RL6_HUMAN Large ribosomal subunit protein eL6 OS=Homo sapiens OX=9606 GN=RPL6 PE=1 SV=3	Q02878	Large ribosomal subunit protein eL6	RPL6		>sp|P27816|MAP4_HUMAN Microtubule-associated protein 4 OS=Homo sapiens OX=9606 GN=MAP4 PE=1 SV=3	P27816	Microtubule-associated protein 4	MAP4
>sp|P67809|YBOX1_HUMAN Y-box-binding protein 1 OS=Homo sapiens OX=9606 GN=YBX1 PE=1 SV=3	P67809	Y-box-binding protein 1	YBX1		>sp|P25398|RS12_HUMAN Small ribosomal subunit protein eS12 OS=Homo sapiens OX=9606 GN=RPS12 PE=1 SV=3	P25398	Small ribosomal subunit protein eS12	RPS12		>sp|P09960|LKHA4_HUMAN Leukotriene A-4 hydrolase OS=Homo sapiens OX=9606 GN=LTA4H PE=1 SV=2	P09960	Leukotriene A-4 hydrolase	LTA4H		>sp|P15531|NDKA_HUMAN Nucleoside diphosphate kinase A OS=Homo sapiens OX=9606 GN=NME1 PE=1 SV=1	P15531	Nucleoside diphosphate kinase A	NME1		>sp|P05141|ADT2_HUMAN ADP/ATP translocase 2 OS=Homo sapiens OX=9606 GN=SLC25A5 PE=1 SV=7	P05141	ADP/ATP translocase 2	SLC25A5		>sp|Q9Y4L1|HYOU1_HUMAN Hypoxia up-regulated protein 1 OS=Homo sapiens OX=9606 GN=HYOU1 PE=1 SV=1	Q9Y4L1	Hypoxia up-regulated protein 1	HYOU1
>sp|P12236|ADT3_HUMAN ADP/ATP translocase 3 OS=Homo sapiens OX=9606 GN=SLC25A6 PE=1 SV=4	P12236	ADP/ATP translocase 3	SLC25A6		>sp|Q13310|PABP4_HUMAN Polyadenylate-binding protein 4 OS=Homo sapiens OX=9606 GN=PABPC4 PE=1 SV=1	Q13310	Polyadenylate-binding protein 4	PABPC4		>sp|P62263|RS14_HUMAN Small ribosomal subunit protein uS11 OS=Homo sapiens OX=9606 GN=RPS14 PE=1 SV=3	P62263	Small ribosomal subunit protein uS11	RPS14		>sp|P17655|CAN2_HUMAN Calpain-2 catalytic subunit OS=Homo sapiens OX=9606 GN=CAPN2 PE=1 SV=6	P17655	Calpain-2 catalytic subunit	CAPN2		>sp|P48643|TCPE_HUMAN T-complex protein 1 subunit epsilon OS=Homo sapiens OX=9606 GN=CCT5 PE=1 SV=1	P48643	T-complex protein 1 subunit epsilon	CCT5		>sp|P55209|NP1L1_HUMAN Nucleosome assembly protein 1-like 1 OS=Homo sapiens OX=9606 GN=NAP1L1 PE=1 SV=1	P55209	Nucleosome assembly protein 1-like 1	NAP1L1
>sp|P12268|IMDH2_HUMAN Inosine-5'-monophosphate dehydrogenase 2 OS=Homo sapiens OX=9606 GN=IMPDH2 PE=1 SV=2	P12268	Inosine-5'-monophosphate dehydrogenase 2	IMPDH2		>sp|P42765|THIM_HUMAN 3-ketoacyl-CoA thiolase, mitochondrial OS=Homo sapiens OX=9606 GN=ACAA2 PE=1 SV=2	P42765	3-ketoacyl-CoA thiolase, mitochondrial	ACAA2		>sp|Q15293|RCN1_HUMAN Reticulocalbin-1 OS=Homo sapiens OX=9606 GN=RCN1 PE=1 SV=1	Q15293	Reticulocalbin-1	RCN1		>sp|Q96I24|FUBP3_HUMAN Far upstream element-binding protein 3 OS=Homo sapiens OX=9606 GN=FUBP3 PE=1 SV=2	Q96I24	Far upstream element-binding protein 3	FUBP3		>sp|P20042|IF2B_HUMAN Eukaryotic translation initiation factor 2 subunit 2 OS=Homo sapiens OX=9606 GN=EIF2S2 PE=1 SV=2	P20042	Eukaryotic translation initiation factor 2 subunit 2	EIF2S2		>sp|P55795|HNRH2_HUMAN Heterogeneous nuclear ribonucleoprotein H2 OS=Homo sapiens OX=9606 GN=HNRNPH2 PE=1 SV=1	P55795	Heterogeneous nuclear ribonucleoprotein H2	HNRNPH2
>sp|O60664|PLIN3_HUMAN Perilipin-3 OS=Homo sapiens OX=9606 GN=PLIN3 PE=1 SV=3	O60664	Perilipin-3	PLIN3		>sp|P12236|ADT3_HUMAN ADP/ATP translocase 3 OS=Homo sapiens OX=9606 GN=SLC25A6 PE=1 SV=4	P12236	ADP/ATP translocase 3	SLC25A6		>sp|P53396|ACLY_HUMAN ATP-citrate synthase OS=Homo sapiens OX=9606 GN=ACLY PE=1 SV=3	P53396	ATP-citrate synthase	ACLY		>sp|O75390|CISY_HUMAN Citrate synthase, mitochondrial OS=Homo sapiens OX=9606 GN=CS PE=1 SV=2	O75390	Citrate synthase, mitochondrial	CS		>sp|P23381|SYWC_HUMAN Tryptophan--tRNA ligase, cytoplasmic OS=Homo sapiens OX=9606 GN=WARS1 PE=1 SV=2	P23381	Tryptophan--tRNA ligase, cytoplasmic	WARS1		>sp|Q14568|HS902_HUMAN Heat shock protein HSP 90-alpha A2 OS=Homo sapiens OX=9606 GN=HSP90AA2P PE=1 SV=2	Q14568	Heat shock protein HSP 90-alpha A2	HSP90AA2P
>sp|P62241|RS8_HUMAN Small ribosomal subunit protein eS8 OS=Homo sapiens OX=9606 GN=RPS8 PE=1 SV=2	P62241	Small ribosomal subunit protein eS8	RPS8		>sp|P45880|VDAC2_HUMAN Voltage-dependent anion-selective channel protein 2 OS=Homo sapiens OX=9606 GN=VDAC2 PE=1 SV=2	P45880	Voltage-dependent anion-selective channel protein 2	VDAC2		>sp|Q9NR30|DDX21_HUMAN Nucleolar RNA helicase 2 OS=Homo sapiens OX=9606 GN=DDX21 PE=1 SV=5	Q9NR30	Nucleolar RNA helicase 2	DDX21		>sp|P00367|DHE3_HUMAN Glutamate dehydrogenase 1, mitochondrial OS=Homo sapiens OX=9606 GN=GLUD1 PE=1 SV=2	P00367	Glutamate dehydrogenase 1, mitochondrial	GLUD1		>sp|P30084|ECHM_HUMAN Enoyl-CoA hydratase, mitochondrial OS=Homo sapiens OX=9606 GN=ECHS1 PE=1 SV=4	P30084	Enoyl-CoA hydratase, mitochondrial	ECHS1		>sp|P11387|TOP1_HUMAN DNA topoisomerase 1 OS=Homo sapiens OX=9606 GN=TOP1 PE=1 SV=2	P11387	DNA topoisomerase 1	TOP1
>sp|P62424|RL7A_HUMAN Large ribosomal subunit protein eL8 OS=Homo sapiens OX=9606 GN=RPL7A PE=1 SV=2	P62424	Large ribosomal subunit protein eL8	RPL7A		>sp|Q16658|FSCN1_HUMAN Fascin OS=Homo sapiens OX=9606 GN=FSCN1 PE=1 SV=3	Q16658	Fascin	FSCN1		>sp|P16403|H12_HUMAN Histone H1.2 OS=Homo sapiens OX=9606 GN=H1-2 PE=1 SV=2	P16403	Histone H1.2	H1-2		>sp|P50454|SERPH_HUMAN Serpin H1 OS=Homo sapiens OX=9606 GN=SERPINH1 PE=1 SV=2	P50454	Serpin H1	SERPINH1		>sp|P55795|HNRH2_HUMAN Heterogeneous nuclear ribonucleoprotein H2 OS=Homo sapiens OX=9606 GN=HNRNPH2 PE=1 SV=1	P55795	Heterogeneous nuclear ribonucleoprotein H2	HNRNPH2		>sp|P62906|RL10A_HUMAN Large ribosomal subunit protein uL1 OS=Homo sapiens OX=9606 GN=RPL10A PE=1 SV=2	P62906	Large ribosomal subunit protein uL1	RPL10A
>sp|Q00325|S25A3_HUMAN Solute carrier family 25 member 3 OS=Homo sapiens OX=9606 GN=SLC25A3 PE=1 SV=2	Q00325	Solute carrier family 25 member 3	SLC25A3		>sp|Q8IUE6|H2A2B_HUMAN Histone H2A type 2-B OS=Homo sapiens OX=9606 GN=H2AC21 PE=1 SV=3	Q8IUE6	Histone H2A type 2-B	H2AC21		>sp|P31949|S10AB_HUMAN Protein S100-A11 OS=Homo sapiens OX=9606 GN=S100A11 PE=1 SV=2	P31949	Protein S100-A11	S100A11		>sp|O00231|PSD11_HUMAN 26S proteasome non-ATPase regulatory subunit 11 OS=Homo sapiens OX=9606 GN=PSMD11 PE=1 SV=3	O00231	26S proteasome non-ATPase regulatory subunit 11	PSMD11		>sp|P07954|FUMH_HUMAN Fumarate hydratase, mitochondrial OS=Homo sapiens OX=9606 GN=FH PE=1 SV=3	P07954	Fumarate hydratase, mitochondrial	FH		>sp|P15311|EZRI_HUMAN Ezrin OS=Homo sapiens OX=9606 GN=EZR PE=1 SV=4	P15311	Ezrin	EZR
>sp|P45880|VDAC2_HUMAN Voltage-dependent anion-selective channel protein 2 OS=Homo sapiens OX=9606 GN=VDAC2 PE=1 SV=2	P45880	Voltage-dependent anion-selective channel protein 2	VDAC2		>sp|O43399|TPD54_HUMAN Tumor protein D54 OS=Homo sapiens OX=9606 GN=TPD52L2 PE=1 SV=2	O43399	Tumor protein D54	TPD52L2		>sp|Q9Y265|RUVB1_HUMAN RuvB-like 1 OS=Homo sapiens OX=9606 GN=RUVBL1 PE=1 SV=1	Q9Y265	RuvB-like 1	RUVBL1		>sp|P27694|RFA1_HUMAN Replication protein A 70 kDa DNA-binding subunit OS=Homo sapiens OX=9606 GN=RPA1 PE=1 SV=2	P27694	Replication protein A 70 kDa DNA-binding subunit	RPA1		>sp|P04792|HSPB1_HUMAN Heat shock protein beta-1 OS=Homo sapiens OX=9606 GN=HSPB1 PE=1 SV=2	P04792	Heat shock protein beta-1	HSPB1		>sp|Q9Y2X3|NOP58_HUMAN Nucleolar protein 58 OS=Homo sapiens OX=9606 GN=NOP58 PE=1 SV=1	Q9Y2X3	Nucleolar protein 58	NOP58
>sp|P56192|SYMC_HUMAN Methionine--tRNA ligase, cytoplasmic OS=Homo sapiens OX=9606 GN=MARS1 PE=1 SV=2	P56192	Methionine--tRNA ligase, cytoplasmic	MARS1		>sp|P08174|DAF_HUMAN Complement decay-accelerating factor OS=Homo sapiens OX=9606 GN=CD55 PE=1 SV=4	P08174	Complement decay-accelerating factor	CD55		>sp|P28066|PSA5_HUMAN Proteasome subunit alpha type-5 OS=Homo sapiens OX=9606 GN=PSMA5 PE=1 SV=3	P28066	Proteasome subunit alpha type-5	PSMA5		>sp|P62826|RAN_HUMAN GTP-binding nuclear protein Ran OS=Homo sapiens OX=9606 GN=RAN PE=1 SV=3	P62826	GTP-binding nuclear protein Ran	RAN		>sp|Q01105|SET_HUMAN Protein SET OS=Homo sapiens OX=9606 GN=SET PE=1 SV=3	Q01105	Protein SET	SET		>sp|P29692|EF1D_HUMAN Elongation factor 1-delta OS=Homo sapiens OX=9606 GN=EEF1D PE=1 SV=5	P29692	Elongation factor 1-delta	EEF1D
>sp|Q13347|EIF3I_HUMAN Eukaryotic translation initiation factor 3 subunit I OS=Homo sapiens OX=9606 GN=EIF3I PE=1 SV=1	Q13347	Eukaryotic translation initiation factor 3 subunit I	EIF3I		>sp|P05141|ADT2_HUMAN ADP/ATP translocase 2 OS=Homo sapiens OX=9606 GN=SLC25A5 PE=1 SV=7	P05141	ADP/ATP translocase 2	SLC25A5		>sp|O14818|PSA7_HUMAN Proteasome subunit alpha type-7 OS=Homo sapiens OX=9606 GN=PSMA7 PE=1 SV=1	O14818	Proteasome subunit alpha type-7	PSMA7		>sp|Q9P2J5|SYLC_HUMAN Leucine--tRNA ligase, cytoplasmic OS=Homo sapiens OX=9606 GN=LARS1 PE=1 SV=2	Q9P2J5	Leucine--tRNA ligase, cytoplasmic	LARS1		>sp|P51858|HDGF_HUMAN Hepatoma-derived growth factor OS=Homo sapiens OX=9606 GN=HDGF PE=1 SV=1	P51858	Hepatoma-derived growth factor	HDGF		>sp|Q07021|C1QBP_HUMAN Complement component 1 Q subcomponent-binding protein, mitochondrial OS=Homo sapiens OX=9606 GN=C1QBP PE=1 SV=1	Q07021	Complement component 1 Q subcomponent-binding protein, mitochondrial	C1QBP
>sp|Q9P258|RCC2_HUMAN Protein RCC2 OS=Homo sapiens OX=9606 GN=RCC2 PE=1 SV=2	Q9P258	Protein RCC2	RCC2		>sp|P05387|RLA2_HUMAN Large ribosomal subunit protein P2 OS=Homo sapiens OX=9606 GN=RPLP2 PE=1 SV=1	P05387	Large ribosomal subunit protein P2	RPLP2		>sp|A6NNZ2|TBB8B_HUMAN Tubulin beta 8B OS=Homo sapiens OX=9606 GN=TUBB8B PE=1 SV=1	A6NNZ2	Tubulin beta 8B	TUBB8B		>sp|Q9Y4L1|HYOU1_HUMAN Hypoxia up-regulated protein 1 OS=Homo sapiens OX=9606 GN=HYOU1 PE=1 SV=1	Q9Y4L1	Hypoxia up-regulated protein 1	HYOU1		>sp|Q92598|HS105_HUMAN Heat shock protein 105 kDa OS=Homo sapiens OX=9606 GN=HSPH1 PE=1 SV=1	Q92598	Heat shock protein 105 kDa	HSPH1		>sp|Q9Y265|RUVB1_HUMAN RuvB-like 1 OS=Homo sapiens OX=9606 GN=RUVBL1 PE=1 SV=1	Q9Y265	RuvB-like 1	RUVBL1
>sp|Q99623|PHB2_HUMAN Prohibitin-2 OS=Homo sapiens OX=9606 GN=PHB2 PE=1 SV=2	Q99623	Prohibitin-2	PHB2		>sp|P24534|EF1B_HUMAN Elongation factor 1-beta OS=Homo sapiens OX=9606 GN=EEF1B2 PE=1 SV=3	P24534	Elongation factor 1-beta	EEF1B2		>sp|P07954|FUMH_HUMAN Fumarate hydratase, mitochondrial OS=Homo sapiens OX=9606 GN=FH PE=1 SV=3	P07954	Fumarate hydratase, mitochondrial	FH		>sp|P13804|ETFA_HUMAN Electron transfer flavoprotein subunit alpha, mitochondrial OS=Homo sapiens OX=9606 GN=ETFA PE=1 SV=1	P13804	Electron transfer flavoprotein subunit alpha, mitochondrial	ETFA		>sp|Q14566|MCM6_HUMAN DNA replication licensing factor MCM6 OS=Homo sapiens OX=9606 GN=MCM6 PE=1 SV=1	Q14566	DNA replication licensing factor MCM6	MCM6		>sp|P05387|RLA2_HUMAN Large ribosomal subunit protein P2 OS=Homo sapiens OX=9606 GN=RPLP2 PE=1 SV=1	P05387	Large ribosomal subunit protein P2	RPLP2
>sp|P55209|NP1L1_HUMAN Nucleosome assembly protein 1-like 1 OS=Homo sapiens OX=9606 GN=NAP1L1 PE=1 SV=1	P55209	Nucleosome assembly protein 1-like 1	NAP1L1		>sp|P31930|QCR1_HUMAN Cytochrome b-c1 complex subunit 1, mitochondrial OS=Homo sapiens OX=9606 GN=UQCRC1 PE=1 SV=3	P31930	Cytochrome b-c1 complex subunit 1, mitochondrial	UQCRC1		>sp|P60660|MYL6_HUMAN Myosin light polypeptide 6 OS=Homo sapiens OX=9606 GN=MYL6 PE=1 SV=2	P60660	Myosin light polypeptide 6	MYL6		>sp|P53396|ACLY_HUMAN ATP-citrate synthase OS=Homo sapiens OX=9606 GN=ACLY PE=1 SV=3	P53396	ATP-citrate synthase	ACLY		>sp|O43776|SYNC_HUMAN Asparagine--tRNA ligase, cytoplasmic OS=Homo sapiens OX=9606 GN=NARS1 PE=1 SV=1	O43776	Asparagine--tRNA ligase, cytoplasmic	NARS1		>sp|P56192|SYMC_HUMAN Methionine--tRNA ligase, cytoplasmic OS=Homo sapiens OX=9606 GN=MARS1 PE=1 SV=2	P56192	Methionine--tRNA ligase, cytoplasmic	MARS1
>sp|O75367|H2AY_HUMAN Core histone macro-H2A.1 OS=Homo sapiens OX=9606 GN=MACROH2A1 PE=1 SV=5	O75367	Core histone macro-H2A.1	MACROH2A1		>sp|P23246|SFPQ_HUMAN Splicing factor, proline- and glutamine-rich OS=Homo sapiens OX=9606 GN=SFPQ PE=1 SV=2	P23246	Splicing factor, proline- and glutamine-rich	SFPQ		>sp|P10412|H14_HUMAN Histone H1.4 OS=Homo sapiens OX=9606 GN=H1-4 PE=1 SV=2	P10412	Histone H1.4	H1-4		>sp|P22392|NDKB_HUMAN Nucleoside diphosphate kinase B OS=Homo sapiens OX=9606 GN=NME2 PE=1 SV=1	P22392	Nucleoside diphosphate kinase B	NME2		>sp|Q7Z6Z7|HUWE1_HUMAN E3 ubiquitin-protein ligase HUWE1 OS=Homo sapiens OX=9606 GN=HUWE1 PE=1 SV=3	Q7Z6Z7	E3 ubiquitin-protein ligase HUWE1	HUWE1		>sp|O60361|NDK8_HUMAN Putative nucleoside diphosphate kinase OS=Homo sapiens OX=9606 GN=NME2P1 PE=5 SV=1	O60361	Putative nucleoside diphosphate kinase	NME2P1
>sp|Q08945|SSRP1_HUMAN FACT complex subunit SSRP1 OS=Homo sapiens OX=9606 GN=SSRP1 PE=1 SV=1	Q08945	FACT complex subunit SSRP1	SSRP1		>sp|P60900|PSA6_HUMAN Proteasome subunit alpha type-6 OS=Homo sapiens OX=9606 GN=PSMA6 PE=1 SV=1	P60900	Proteasome subunit alpha type-6	PSMA6		>sp|P48047|ATPO_HUMAN ATP synthase subunit O, mitochondrial OS=Homo sapiens OX=9606 GN=ATP5PO PE=1 SV=1	P48047	ATP synthase subunit O, mitochondrial	ATP5PO		>sp|Q9Y3F4|STRAP_HUMAN Serine-threonine kinase receptor-associated protein OS=Homo sapiens OX=9606 GN=STRAP PE=1 SV=1	Q9Y3F4	Serine-threonine kinase receptor-associated protein	STRAP		>sp|P13010|XRCC5_HUMAN X-ray repair cross-complementing protein 5 OS=Homo sapiens OX=9606 GN=XRCC5 PE=1 SV=3	P13010	X-ray repair cross-complementing protein 5	XRCC5		>sp|P00491|PNPH_HUMAN Purine nucleoside phosphorylase OS=Homo sapiens OX=9606 GN=PNP PE=1 SV=2	P00491	Purine nucleoside phosphorylase	PNP
>sp|Q9Y4L1|HYOU1_HUMAN Hypoxia up-regulated protein 1 OS=Homo sapiens OX=9606 GN=HYOU1 PE=1 SV=1	Q9Y4L1	Hypoxia up-regulated protein 1	HYOU1		>sp|Q9Y265|RUVB1_HUMAN RuvB-like 1 OS=Homo sapiens OX=9606 GN=RUVBL1 PE=1 SV=1	Q9Y265	RuvB-like 1	RUVBL1		>sp|P62280|RS11_HUMAN Small ribosomal subunit protein uS17 OS=Homo sapiens OX=9606 GN=RPS11 PE=1 SV=3	P62280	Small ribosomal subunit protein uS17	RPS11		>sp|P11388|TOP2A_HUMAN DNA topoisomerase 2-alpha OS=Homo sapiens OX=9606 GN=TOP2A PE=1 SV=3	P11388	DNA topoisomerase 2-alpha	TOP2A		>sp|P25398|RS12_HUMAN Small ribosomal subunit protein eS12 OS=Homo sapiens OX=9606 GN=RPS12 PE=1 SV=3	P25398	Small ribosomal subunit protein eS12	RPS12		>sp|P40939|ECHA_HUMAN Trifunctional enzyme subunit alpha, mitochondrial OS=Homo sapiens OX=9606 GN=HADHA PE=1 SV=2	P40939	Trifunctional enzyme subunit alpha, mitochondrial	HADHA
>sp|Q13310|PABP4_HUMAN Polyadenylate-binding protein 4 OS=Homo sapiens OX=9606 GN=PABPC4 PE=1 SV=1	Q13310	Polyadenylate-binding protein 4	PABPC4		>sp|P62829|RL23_HUMAN Large ribosomal subunit protein uL14 OS=Homo sapiens OX=9606 GN=RPL23 PE=1 SV=1	P62829	Large ribosomal subunit protein uL14	RPL23		>sp|P08174|DAF_HUMAN Complement decay-accelerating factor OS=Homo sapiens OX=9606 GN=CD55 PE=1 SV=4	P08174	Complement decay-accelerating factor	CD55		>sp|Q13310|PABP4_HUMAN Polyadenylate-binding protein 4 OS=Homo sapiens OX=9606 GN=PABPC4 PE=1 SV=1	Q13310	Polyadenylate-binding protein 4	PABPC4		>sp|Q9P2J5|SYLC_HUMAN Leucine--tRNA ligase, cytoplasmic OS=Homo sapiens OX=9606 GN=LARS1 PE=1 SV=2	Q9P2J5	Leucine--tRNA ligase, cytoplasmic	LARS1		>sp|P23921|RIR1_HUMAN Ribonucleoside-diphosphate reductase large subunit OS=Homo sapiens OX=9606 GN=RRM1 PE=1 SV=1	P23921	Ribonucleoside-diphosphate reductase large subunit	RRM1
>sp|Q15366|PCBP2_HUMAN Poly(rC)-binding protein 2 OS=Homo sapiens OX=9606 GN=PCBP2 PE=1 SV=1	Q15366	Poly(rC)-binding protein 2	PCBP2		>sp|P46782|RS5_HUMAN Small ribosomal subunit protein uS7 OS=Homo sapiens OX=9606 GN=RPS5 PE=1 SV=4	P46782	Small ribosomal subunit protein uS7	RPS5		>sp|Q16658|FSCN1_HUMAN Fascin OS=Homo sapiens OX=9606 GN=FSCN1 PE=1 SV=3	Q16658	Fascin	FSCN1		>sp|P33991|MCM4_HUMAN DNA replication licensing factor MCM4 OS=Homo sapiens OX=9606 GN=MCM4 PE=1 SV=5	P33991	DNA replication licensing factor MCM4	MCM4		>sp|P62906|RL10A_HUMAN Large ribosomal subunit protein uL1 OS=Homo sapiens OX=9606 GN=RPL10A PE=1 SV=2	P62906	Large ribosomal subunit protein uL1	RPL10A		>sp|P07954|FUMH_HUMAN Fumarate hydratase, mitochondrial OS=Homo sapiens OX=9606 GN=FH PE=1 SV=3	P07954	Fumarate hydratase, mitochondrial	FH
>sp|P49736|MCM2_HUMAN DNA replication licensing factor MCM2 OS=Homo sapiens OX=9606 GN=MCM2 PE=1 SV=4	P49736	DNA replication licensing factor MCM2	MCM2		>sp|P18621|RL17_HUMAN Large ribosomal subunit protein uL22 OS=Homo sapiens OX=9606 GN=RPL17 PE=1 SV=3	P18621	Large ribosomal subunit protein uL22	RPL17		>sp|O43143|DHX15_HUMAN ATP-dependent RNA helicase DHX15 OS=Homo sapiens OX=9606 GN=DHX15 PE=1 SV=2	O43143	ATP-dependent RNA helicase DHX15	DHX15		>sp|P23246|SFPQ_HUMAN Splicing factor, proline- and glutamine-rich OS=Homo sapiens OX=9606 GN=SFPQ PE=1 SV=2	P23246	Splicing factor, proline- and glutamine-rich	SFPQ		>sp|Q8WUM4|PDC6I_HUMAN Programmed cell death 6-interacting protein OS=Homo sapiens OX=9606 GN=PDCD6IP PE=1 SV=1	Q8WUM4	Programmed cell death 6-interacting protein	PDCD6IP		>sp|P62140|PP1B_HUMAN Serine/threonine-protein phosphatase PP1-beta catalytic subunit OS=Homo sapiens OX=9606 GN=PPP1CB PE=1 SV=3	P62140	Serine/threonine-protein phosphatase PP1-beta catalytic subunit	PPP1CB
>sp|P30086|PEBP1_HUMAN Phosphatidylethanolamine-binding protein 1 OS=Homo sapiens OX=9606 GN=PEBP1 PE=1 SV=3	P30086	Phosphatidylethanolamine-binding protein 1	PEBP1		>sp|P60953|CDC42_HUMAN Cell division control protein 42 homolog OS=Homo sapiens OX=9606 GN=CDC42 PE=1 SV=2	P60953	Cell division control protein 42 homolog	CDC42		>sp|Q58FF6|H90B4_HUMAN Putative heat shock protein HSP 90-beta 4 OS=Homo sapiens OX=9606 GN=HSP90AB4P PE=5 SV=1	Q58FF6	Putative heat shock protein HSP 90-beta 4	HSP90AB4P		>sp|Q16851|UGPA_HUMAN UTP--glucose-1-phosphate uridylyltransferase OS=Homo sapiens OX=9606 GN=UGP2 PE=1 SV=5	Q16851	UTP--glucose-1-phosphate uridylyltransferase	UGP2		>sp|P62826|RAN_HUMAN GTP-binding nuclear protein Ran OS=Homo sapiens OX=9606 GN=RAN PE=1 SV=3	P62826	GTP-binding nuclear protein Ran	RAN		>sp|P62241|RS8_HUMAN Small ribosomal subunit protein eS8 OS=Homo sapiens OX=9606 GN=RPS8 PE=1 SV=2	P62241	Small ribosomal subunit protein eS8	RPS8
>sp|P49773|HINT1_HUMAN Adenosine 5'-monophosphoramidase HINT1 OS=Homo sapiens OX=9606 GN=HINT1 PE=1 SV=2	P49773	Adenosine 5'-monophosphoramidase HINT1	HINT1		>sp|P0C0S5|H2AZ_HUMAN Histone H2A.Z OS=Homo sapiens OX=9606 GN=H2AZ1 PE=1 SV=2	P0C0S5	Histone H2A.Z	H2AZ1		>sp|P38117|ETFB_HUMAN Electron transfer flavoprotein subunit beta OS=Homo sapiens OX=9606 GN=ETFB PE=1 SV=3	P38117	Electron transfer flavoprotein subunit beta	ETFB		>sp|P09960|LKHA4_HUMAN Leukotriene A-4 hydrolase OS=Homo sapiens OX=9606 GN=LTA4H PE=1 SV=2	P09960	Leukotriene A-4 hydrolase	LTA4H		>sp|Q02809|PLOD1_HUMAN Procollagen-lysine,2-oxoglutarate 5-dioxygenase 1 OS=Homo sapiens OX=9606 GN=PLOD1 PE=1 SV=2	Q02809	Procollagen-lysine,2-oxoglutarate 5-dioxygenase 1	PLOD1		>sp|P22234|PUR6_HUMAN Bifunctional phosphoribosylaminoimidazole carboxylase/phosphoribosylaminoimidazole succinocarboxamide synthetase OS=Homo sapiens OX=9606 GN=PAICS PE=1 SV=3	P22234	Bifunctional phosphoribosylaminoimidazole carboxylase/phosphoribosylaminoimidazole succinocarboxamide synthetase	PAICS
>sp|P62888|RL30_HUMAN Large ribosomal subunit protein eL30 OS=Homo sapiens OX=9606 GN=RPL30 PE=1 SV=2	P62888	Large ribosomal subunit protein eL30	RPL30		>sp|P12277|KCRB_HUMAN Creatine kinase B-type OS=Homo sapiens OX=9606 GN=CKB PE=1 SV=1	P12277	Creatine kinase B-type	CKB		>sp|P62913|RL11_HUMAN Large ribosomal subunit protein uL5 OS=Homo sapiens OX=9606 GN=RPL11 PE=1 SV=2	P62913	Large ribosomal subunit protein uL5	RPL11		>sp|P11413|G6PD_HUMAN Glucose-6-phosphate 1-dehydrogenase OS=Homo sapiens OX=9606 GN=G6PD PE=1 SV=4	P11413	Glucose-6-phosphate 1-dehydrogenase	G6PD		>sp|P11388|TOP2A_HUMAN DNA topoisomerase 2-alpha OS=Homo sapiens OX=9606 GN=TOP2A PE=1 SV=3	P11388	DNA topoisomerase 2-alpha	TOP2A		>sp|P62829|RL23_HUMAN Large ribosomal subunit protein uL14 OS=Homo sapiens OX=9606 GN=RPL23 PE=1 SV=1	P62829	Large ribosomal subunit protein uL14	RPL23
>sp|P12004|PCNA_HUMAN Proliferating cell nuclear antigen OS=Homo sapiens OX=9606 GN=PCNA PE=1 SV=1	P12004	Proliferating cell nuclear antigen	PCNA		>sp|P11177|ODPB_HUMAN Pyruvate dehydrogenase E1 component subunit beta, mitochondrial OS=Homo sapiens OX=9606 GN=PDHB PE=1 SV=3	P11177	Pyruvate dehydrogenase E1 component subunit beta, mitochondrial	PDHB		>sp|P00505|AATM_HUMAN Aspartate aminotransferase, mitochondrial OS=Homo sapiens OX=9606 GN=GOT2 PE=1 SV=3	P00505	Aspartate aminotransferase, mitochondrial	GOT2		>sp|P68431|H31_HUMAN Histone H3.1 OS=Homo sapiens OX=9606 GN=H3C12 PE=1 SV=2	P68431	Histone H3.1	H3C12		>sp|P42166|LAP2A_HUMAN Lamina-associated polypeptide 2, isoform alpha OS=Homo sapiens OX=9606 GN=TMPO PE=1 SV=2	P42166	Lamina-associated polypeptide 2, isoform alpha	TMPO		>sp|O76021|RL1D1_HUMAN Ribosomal L1 domain-containing protein 1 OS=Homo sapiens OX=9606 GN=RSL1D1 PE=1 SV=3	O76021	Ribosomal L1 domain-containing protein 1	RSL1D1
>sp|P25205|MCM3_HUMAN DNA replication licensing factor MCM3 OS=Homo sapiens OX=9606 GN=MCM3 PE=1 SV=3	P25205	DNA replication licensing factor MCM3	MCM3		>sp|Q99497|PARK7_HUMAN Parkinson disease protein 7 OS=Homo sapiens OX=9606 GN=PARK7 PE=1 SV=2	Q99497	Parkinson disease protein 7	PARK7		>sp|P30153|2AAA_HUMAN Serine/threonine-protein phosphatase 2A 65 kDa regulatory subunit A alpha isoform OS=Homo sapiens OX=9606 GN=PPP2R1A PE=1 SV=4	P30153	Serine/threonine-protein phosphatase 2A 65 kDa regulatory subunit A alpha isoform	PPP2R1A		>sp|Q16891|MIC60_HUMAN MICOS complex subunit MIC60 OS=Homo sapiens OX=9606 GN=IMMT PE=1 SV=1	Q16891	MICOS complex subunit MIC60	IMMT		>sp|Q9UQ80|PA2G4_HUMAN Proliferation-associated protein 2G4 OS=Homo sapiens OX=9606 GN=PA2G4 PE=1 SV=3	Q9UQ80	Proliferation-associated protein 2G4	PA2G4		>sp|Q99497|PARK7_HUMAN Parkinson disease protein 7 OS=Homo sapiens OX=9606 GN=PARK7 PE=1 SV=2	Q99497	Parkinson disease protein 7	PARK7
>sp|P09972|ALDOC_HUMAN Fructose-bisphosphate aldolase C OS=Homo sapiens OX=9606 GN=ALDOC PE=1 SV=2	P09972	Fructose-bisphosphate aldolase C	ALDOC		>sp|O75390|CISY_HUMAN Citrate synthase, mitochondrial OS=Homo sapiens OX=9606 GN=CS PE=1 SV=2	O75390	Citrate synthase, mitochondrial	CS		>sp|P04843|RPN1_HUMAN Dolichyl-diphosphooligosaccharide--protein glycosyltransferase subunit 1 OS=Homo sapiens OX=9606 GN=RPN1 PE=1 SV=1	P04843	Dolichyl-diphosphooligosaccharide--protein glycosyltransferase subunit 1	RPN1		>sp|Q96AE4|FUBP1_HUMAN Far upstream element-binding protein 1 OS=Homo sapiens OX=9606 GN=FUBP1 PE=1 SV=3	Q96AE4	Far upstream element-binding protein 1	FUBP1		>sp|Q9Y230|RUVB2_HUMAN RuvB-like 2 OS=Homo sapiens OX=9606 GN=RUVBL2 PE=1 SV=3	Q9Y230	RuvB-like 2	RUVBL2		>sp|P52209|6PGD_HUMAN 6-phosphogluconate dehydrogenase, decarboxylating OS=Homo sapiens OX=9606 GN=PGD PE=1 SV=3	P52209	6-phosphogluconate dehydrogenase, decarboxylating	PGD
>sp|P09960|LKHA4_HUMAN Leukotriene A-4 hydrolase OS=Homo sapiens OX=9606 GN=LTA4H PE=1 SV=2	P09960	Leukotriene A-4 hydrolase	LTA4H		>sp|P51858|HDGF_HUMAN Hepatoma-derived growth factor OS=Homo sapiens OX=9606 GN=HDGF PE=1 SV=1	P51858	Hepatoma-derived growth factor	HDGF		>sp|P61204|ARF3_HUMAN ADP-ribosylation factor 3 OS=Homo sapiens OX=9606 GN=ARF3 PE=1 SV=2	P61204	ADP-ribosylation factor 3	ARF3		>sp|P38159|RBMX_HUMAN RNA-binding motif protein, X chromosome OS=Homo sapiens OX=9606 GN=RBMX PE=1 SV=3	P38159	RNA-binding motif protein, X chromosome	RBMX		>sp|Q13310|PABP4_HUMAN Polyadenylate-binding protein 4 OS=Homo sapiens OX=9606 GN=PABPC4 PE=1 SV=1	Q13310	Polyadenylate-binding protein 4	PABPC4		>sp|P12236|ADT3_HUMAN ADP/ATP translocase 3 OS=Homo sapiens OX=9606 GN=SLC25A6 PE=1 SV=4	P12236	ADP/ATP translocase 3	SLC25A6
>sp|Q9P2J5|SYLC_HUMAN Leucine--tRNA ligase, cytoplasmic OS=Homo sapiens OX=9606 GN=LARS1 PE=1 SV=2	Q9P2J5	Leucine--tRNA ligase, cytoplasmic	LARS1		>sp|P62888|RL30_HUMAN Large ribosomal subunit protein eL30 OS=Homo sapiens OX=9606 GN=RPL30 PE=1 SV=2	P62888	Large ribosomal subunit protein eL30	RPL30		>sp|P49748|ACADV_HUMAN Very long-chain specific acyl-CoA dehydrogenase, mitochondrial OS=Homo sapiens OX=9606 GN=ACADVL PE=1 SV=1	P49748	Very long-chain specific acyl-CoA dehydrogenase, mitochondrial	ACADVL		>sp|P62269|RS18_HUMAN Small ribosomal subunit protein uS13 OS=Homo sapiens OX=9606 GN=RPS18 PE=1 SV=3	P62269	Small ribosomal subunit protein uS13	RPS18		>sp|P12004|PCNA_HUMAN Proliferating cell nuclear antigen OS=Homo sapiens OX=9606 GN=PCNA PE=1 SV=1	P12004	Proliferating cell nuclear antigen	PCNA		>sp|P31930|QCR1_HUMAN Cytochrome b-c1 complex subunit 1, mitochondrial OS=Homo sapiens OX=9606 GN=UQCRC1 PE=1 SV=3	P31930	Cytochrome b-c1 complex subunit 1, mitochondrial	UQCRC1
>sp|P46782|RS5_HUMAN Small ribosomal subunit protein uS7 OS=Homo sapiens OX=9606 GN=RPS5 PE=1 SV=4	P46782	Small ribosomal subunit protein uS7	RPS5		>sp|Q02790|FKBP4_HUMAN Peptidyl-prolyl cis-trans isomerase FKBP4 OS=Homo sapiens OX=9606 GN=FKBP4 PE=1 SV=3	Q02790	Peptidyl-prolyl cis-trans isomerase FKBP4	FKBP4		>sp|Q07020|RL18_HUMAN Large ribosomal subunit protein eL18 OS=Homo sapiens OX=9606 GN=RPL18 PE=1 SV=2	Q07020	Large ribosomal subunit protein eL18	RPL18		>sp|Q9Y230|RUVB2_HUMAN RuvB-like 2 OS=Homo sapiens OX=9606 GN=RUVBL2 PE=1 SV=3	Q9Y230	RuvB-like 2	RUVBL2		>sp|P23588|IF4B_HUMAN Eukaryotic translation initiation factor 4B OS=Homo sapiens OX=9606 GN=EIF4B PE=1 SV=2	P23588	Eukaryotic translation initiation factor 4B	EIF4B		>sp|Q9BUF5|TBB6_HUMAN Tubulin beta-6 chain OS=Homo sapiens OX=9606 GN=TUBB6 PE=1 SV=1	Q9BUF5	Tubulin beta-6 chain	TUBB6
>sp|P13667|PDIA4_HUMAN Protein disulfide-isomerase A4 OS=Homo sapiens OX=9606 GN=PDIA4 PE=1 SV=2	P13667	Protein disulfide-isomerase A4	PDIA4		>sp|Q01105|SET_HUMAN Protein SET OS=Homo sapiens OX=9606 GN=SET PE=1 SV=3	Q01105	Protein SET	SET		>sp|P51858|HDGF_HUMAN Hepatoma-derived growth factor OS=Homo sapiens OX=9606 GN=HDGF PE=1 SV=1	P51858	Hepatoma-derived growth factor	HDGF		>sp|P62140|PP1B_HUMAN Serine/threonine-protein phosphatase PP1-beta catalytic subunit OS=Homo sapiens OX=9606 GN=PPP1CB PE=1 SV=3	P62140	Serine/threonine-protein phosphatase PP1-beta catalytic subunit	PPP1CB		>sp|P45880|VDAC2_HUMAN Voltage-dependent anion-selective channel protein 2 OS=Homo sapiens OX=9606 GN=VDAC2 PE=1 SV=2	P45880	Voltage-dependent anion-selective channel protein 2	VDAC2		>sp|Q15717|ELAV1_HUMAN ELAV-like protein 1 OS=Homo sapiens OX=9606 GN=ELAVL1 PE=1 SV=2	Q15717	ELAV-like protein 1	ELAVL1
>sp|O76021|RL1D1_HUMAN Ribosomal L1 domain-containing protein 1 OS=Homo sapiens OX=9606 GN=RSL1D1 PE=1 SV=3	O76021	Ribosomal L1 domain-containing protein 1	RSL1D1		>sp|P23284|PPIB_HUMAN Peptidyl-prolyl cis-trans isomerase B OS=Homo sapiens OX=9606 GN=PPIB PE=1 SV=2	P23284	Peptidyl-prolyl cis-trans isomerase B	PPIB		>sp|Q01105|SET_HUMAN Protein SET OS=Homo sapiens OX=9606 GN=SET PE=1 SV=3	Q01105	Protein SET	SET		>sp|P11498|PYC_HUMAN Pyruvate carboxylase, mitochondrial OS=Homo sapiens OX=9606 GN=PC PE=1 SV=2	P11498	Pyruvate carboxylase, mitochondrial	PC		>sp|P14866|HNRPL_HUMAN Heterogeneous nuclear ribonucleoprotein L OS=Homo sapiens OX=9606 GN=HNRNPL PE=1 SV=2	P14866	Heterogeneous nuclear ribonucleoprotein L	HNRNPL		>sp|P21796|VDAC1_HUMAN Voltage-dependent anion-selective channel protein 1 OS=Homo sapiens OX=9606 GN=VDAC1 PE=1 SV=2	P21796	Voltage-dependent anion-selective channel protein 1	VDAC1
>sp|Q9Y617|SERC_HUMAN Phosphoserine aminotransferase OS=Homo sapiens OX=9606 GN=PSAT1 PE=1 SV=2	Q9Y617	Phosphoserine aminotransferase	PSAT1		>sp|P30086|PEBP1_HUMAN Phosphatidylethanolamine-binding protein 1 OS=Homo sapiens OX=9606 GN=PEBP1 PE=1 SV=3	P30086	Phosphatidylethanolamine-binding protein 1	PEBP1		>sp|Q9Y617|SERC_HUMAN Phosphoserine aminotransferase OS=Homo sapiens OX=9606 GN=PSAT1 PE=1 SV=2	Q9Y617	Phosphoserine aminotransferase	PSAT1		>sp|Q99832|TCPH_HUMAN T-complex protein 1 subunit eta OS=Homo sapiens OX=9606 GN=CCT7 PE=1 SV=2	Q99832	T-complex protein 1 subunit eta	CCT7		>sp|P68431|H31_HUMAN Histone H3.1 OS=Homo sapiens OX=9606 GN=H3C12 PE=1 SV=2	P68431	Histone H3.1	H3C12		>sp|P22695|QCR2_HUMAN Cytochrome b-c1 complex subunit 2, mitochondrial OS=Homo sapiens OX=9606 GN=UQCRC2 PE=1 SV=3	P22695	Cytochrome b-c1 complex subunit 2, mitochondrial	UQCRC2
>sp|Q9Y230|RUVB2_HUMAN RuvB-like 2 OS=Homo sapiens OX=9606 GN=RUVBL2 PE=1 SV=3	Q9Y230	RuvB-like 2	RUVBL2		>sp|P61204|ARF3_HUMAN ADP-ribosylation factor 3 OS=Homo sapiens OX=9606 GN=ARF3 PE=1 SV=2	P61204	ADP-ribosylation factor 3	ARF3		>sp|Q86VP6|CAND1_HUMAN Cullin-associated NEDD8-dissociated protein 1 OS=Homo sapiens OX=9606 GN=CAND1 PE=1 SV=2	Q86VP6	Cullin-associated NEDD8-dissociated protein 1	CAND1		>sp|Q15365|PCBP1_HUMAN Poly(rC)-binding protein 1 OS=Homo sapiens OX=9606 GN=PCBP1 PE=1 SV=2	Q15365	Poly(rC)-binding protein 1	PCBP1		>sp|P30153|2AAA_HUMAN Serine/threonine-protein phosphatase 2A 65 kDa regulatory subunit A alpha isoform OS=Homo sapiens OX=9606 GN=PPP2R1A PE=1 SV=4	P30153	Serine/threonine-protein phosphatase 2A 65 kDa regulatory subunit A alpha isoform	PPP2R1A		>sp|P62280|RS11_HUMAN Small ribosomal subunit protein uS17 OS=Homo sapiens OX=9606 GN=RPS11 PE=1 SV=3	P62280	Small ribosomal subunit protein uS17	RPS11
>sp|O43852|CALU_HUMAN Calumenin OS=Homo sapiens OX=9606 GN=CALU PE=1 SV=2	O43852	Calumenin	CALU		>sp|Q9P2J5|SYLC_HUMAN Leucine--tRNA ligase, cytoplasmic OS=Homo sapiens OX=9606 GN=LARS1 PE=1 SV=2	Q9P2J5	Leucine--tRNA ligase, cytoplasmic	LARS1		>sp|P62888|RL30_HUMAN Large ribosomal subunit protein eL30 OS=Homo sapiens OX=9606 GN=RPL30 PE=1 SV=2	P62888	Large ribosomal subunit protein eL30	RPL30		>sp|P67936|TPM4_HUMAN Tropomyosin alpha-4 chain OS=Homo sapiens OX=9606 GN=TPM4 PE=1 SV=3	P67936	Tropomyosin alpha-4 chain	TPM4		>sp|P05198|IF2A_HUMAN Eukaryotic translation initiation factor 2 subunit 1 OS=Homo sapiens OX=9606 GN=EIF2S1 PE=1 SV=3	P05198	Eukaryotic translation initiation factor 2 subunit 1	EIF2S1		>sp|P55884|EIF3B_HUMAN Eukaryotic translation initiation factor 3 subunit B OS=Homo sapiens OX=9606 GN=EIF3B PE=1 SV=3	P55884	Eukaryotic translation initiation factor 3 subunit B	EIF3B
>sp|P00367|DHE3_HUMAN Glutamate dehydrogenase 1, mitochondrial OS=Homo sapiens OX=9606 GN=GLUD1 PE=1 SV=2	P00367	Glutamate dehydrogenase 1, mitochondrial	GLUD1		>sp|P62280|RS11_HUMAN Small ribosomal subunit protein uS17 OS=Homo sapiens OX=9606 GN=RPS11 PE=1 SV=3	P62280	Small ribosomal subunit protein uS17	RPS11		>sp|P40939|ECHA_HUMAN Trifunctional enzyme subunit alpha, mitochondrial OS=Homo sapiens OX=9606 GN=HADHA PE=1 SV=2	P40939	Trifunctional enzyme subunit alpha, mitochondrial	HADHA		>sp|P27816|MAP4_HUMAN Microtubule-associated protein 4 OS=Homo sapiens OX=9606 GN=MAP4 PE=1 SV=3	P27816	Microtubule-associated protein 4	MAP4		>sp|P55884|EIF3B_HUMAN Eukaryotic translation initiation factor 3 subunit B OS=Homo sapiens OX=9606 GN=EIF3B PE=1 SV=3	P55884	Eukaryotic translation initiation factor 3 subunit B	EIF3B		>sp|P08243|ASNS_HUMAN Asparagine synthetase [glutamine-hydrolyzing] OS=Homo sapiens OX=9606 GN=ASNS PE=1 SV=4	P08243	Asparagine synthetase [glutamine-hydrolyzing]	ASNS
>sp|Q14240|IF4A2_HUMAN Eukaryotic initiation factor 4A-II OS=Homo sapiens OX=9606 GN=EIF4A2 PE=1 SV=2	Q14240	Eukaryotic initiation factor 4A-II	EIF4A2		>sp|P31942|HNRH3_HUMAN Heterogeneous nuclear ribonucleoprotein H3 OS=Homo sapiens OX=9606 GN=HNRNPH3 PE=1 SV=2	P31942	Heterogeneous nuclear ribonucleoprotein H3	HNRNPH3		>sp|Q9H853|TBA4B_HUMAN Putative tubulin-like protein alpha-4B OS=Homo sapiens OX=9606 GN=TUBA4B PE=5 SV=2	Q9H853	Putative tubulin-like protein alpha-4B	TUBA4B		>sp|P55265|DSRAD_HUMAN Double-stranded RNA-specific adenosine deaminase OS=Homo sapiens OX=9606 GN=ADAR PE=1 SV=4	P55265	Double-stranded RNA-specific adenosine deaminase	ADAR		>sp|P49321|NASP_HUMAN Nuclear autoantigenic sperm protein OS=Homo sapiens OX=9606 GN=NASP PE=1 SV=2	P49321	Nuclear autoantigenic sperm protein	NASP		>sp|P62826|RAN_HUMAN GTP-binding nuclear protein Ran OS=Homo sapiens OX=9606 GN=RAN PE=1 SV=3	P62826	GTP-binding nuclear protein Ran	RAN
>sp|P12277|KCRB_HUMAN Creatine kinase B-type OS=Homo sapiens OX=9606 GN=CKB PE=1 SV=1	P12277	Creatine kinase B-type	CKB		>sp|Q15046|SYK_HUMAN Lysine--tRNA ligase OS=Homo sapiens OX=9606 GN=KARS1 PE=1 SV=3	Q15046	Lysine--tRNA ligase	KARS1		>sp|P22234|PUR6_HUMAN Bifunctional phosphoribosylaminoimidazole carboxylase/phosphoribosylaminoimidazole succinocarboxamide synthetase OS=Homo sapiens OX=9606 GN=PAICS PE=1 SV=3	P22234	Bifunctional phosphoribosylaminoimidazole carboxylase/phosphoribosylaminoimidazole succinocarboxamide synthetase	PAICS		>sp|P62753|RS6_HUMAN Small ribosomal subunit protein eS6 OS=Homo sapiens OX=9606 GN=RPS6 PE=1 SV=1	P62753	Small ribosomal subunit protein eS6	RPS6		>sp|P38117|ETFB_HUMAN Electron transfer flavoprotein subunit beta OS=Homo sapiens OX=9606 GN=ETFB PE=1 SV=3	P38117	Electron transfer flavoprotein subunit beta	ETFB		>sp|P35232|PHB1_HUMAN Prohibitin 1 OS=Homo sapiens OX=9606 GN=PHB1 PE=1 SV=1	P35232	Prohibitin 1	PHB1
>sp|Q9Y5B9|SP16H_HUMAN FACT complex subunit SPT16 OS=Homo sapiens OX=9606 GN=SUPT16H PE=1 SV=1	Q9Y5B9	FACT complex subunit SPT16	SUPT16H		>sp|Q9Y2X3|NOP58_HUMAN Nucleolar protein 58 OS=Homo sapiens OX=9606 GN=NOP58 PE=1 SV=1	Q9Y2X3	Nucleolar protein 58	NOP58		>sp|P32119|PRDX2_HUMAN Peroxiredoxin-2 OS=Homo sapiens OX=9606 GN=PRDX2 PE=1 SV=5	P32119	Peroxiredoxin-2	PRDX2		>sp|P19823|ITIH2_HUMAN Inter-alpha-trypsin inhibitor heavy chain H2 OS=Homo sapiens OX=9606 GN=ITIH2 PE=1 SV=2	P19823	Inter-alpha-trypsin inhibitor heavy chain H2	ITIH2		>sp|P35232|PHB1_HUMAN Prohibitin 1 OS=Homo sapiens OX=9606 GN=PHB1 PE=1 SV=1	P35232	Prohibitin 1	PHB1		>sp|P52597|HNRPF_HUMAN Heterogeneous nuclear ribonucleoprotein F OS=Homo sapiens OX=9606 GN=HNRNPF PE=1 SV=3	P52597	Heterogeneous nuclear ribonucleoprotein F	HNRNPF
>sp|P53396|ACLY_HUMAN ATP-citrate synthase OS=Homo sapiens OX=9606 GN=ACLY PE=1 SV=3	P53396	ATP-citrate synthase	ACLY		>sp|Q07955|SRSF1_HUMAN Serine/arginine-rich splicing factor 1 OS=Homo sapiens OX=9606 GN=SRSF1 PE=1 SV=2	Q07955	Serine/arginine-rich splicing factor 1	SRSF1		>sp|P11177|ODPB_HUMAN Pyruvate dehydrogenase E1 component subunit beta, mitochondrial OS=Homo sapiens OX=9606 GN=PDHB PE=1 SV=3	P11177	Pyruvate dehydrogenase E1 component subunit beta, mitochondrial	PDHB		>sp|P35998|PRS7_HUMAN 26S proteasome regulatory subunit 7 OS=Homo sapiens OX=9606 GN=PSMC2 PE=1 SV=3	P35998	26S proteasome regulatory subunit 7	PSMC2		>sp|P39748|FEN1_HUMAN Flap endonuclease 1 OS=Homo sapiens OX=9606 GN=FEN1 PE=1 SV=1	P39748	Flap endonuclease 1	FEN1		>sp|P50395|GDIB_HUMAN Rab GDP dissociation inhibitor beta OS=Homo sapiens OX=9606 GN=GDI2 PE=1 SV=2	P50395	Rab GDP dissociation inhibitor beta	GDI2
>sp|P31040|SDHA_HUMAN Succinate dehydrogenase [ubiquinone] flavoprotein subunit, mitochondrial OS=Homo sapiens OX=9606 GN=SDHA PE=1 SV=2	P31040	Succinate dehydrogenase [ubiquinone] flavoprotein subunit, mitochondrial	SDHA		>sp|P55084|ECHB_HUMAN Trifunctional enzyme subunit beta, mitochondrial OS=Homo sapiens OX=9606 GN=HADHB PE=1 SV=3	P55084	Trifunctional enzyme subunit beta, mitochondrial	HADHB		>sp|P62277|RS13_HUMAN Small ribosomal subunit protein uS15 OS=Homo sapiens OX=9606 GN=RPS13 PE=1 SV=2	P62277	Small ribosomal subunit protein uS15	RPS13		>sp|P30086|PEBP1_HUMAN Phosphatidylethanolamine-binding protein 1 OS=Homo sapiens OX=9606 GN=PEBP1 PE=1 SV=3	P30086	Phosphatidylethanolamine-binding protein 1	PEBP1		>sp|P34897|GLYM_HUMAN Serine hydroxymethyltransferase, mitochondrial OS=Homo sapiens OX=9606 GN=SHMT2 PE=1 SV=3	P34897	Serine hydroxymethyltransferase, mitochondrial	SHMT2		>sp|P51659|DHB4_HUMAN Peroxisomal multifunctional enzyme type 2 OS=Homo sapiens OX=9606 GN=HSD17B4 PE=1 SV=3	P51659	Peroxisomal multifunctional enzyme type 2	HSD17B4
>sp|O14980|XPO1_HUMAN Exportin-1 OS=Homo sapiens OX=9606 GN=XPO1 PE=1 SV=1	O14980	Exportin-1	XPO1		>sp|P60660|MYL6_HUMAN Myosin light polypeptide 6 OS=Homo sapiens OX=9606 GN=MYL6 PE=1 SV=2	P60660	Myosin light polypeptide 6	MYL6		>sp|Q13310|PABP4_HUMAN Polyadenylate-binding protein 4 OS=Homo sapiens OX=9606 GN=PABPC4 PE=1 SV=1	Q13310	Polyadenylate-binding protein 4	PABPC4		>sp|Q13423|NNTM_HUMAN NAD(P) transhydrogenase, mitochondrial OS=Homo sapiens OX=9606 GN=NNT PE=1 SV=3	Q13423	NAD(P) transhydrogenase, mitochondrial	NNT		>sp|P20290|BTF3_HUMAN Transcription factor BTF3 OS=Homo sapiens OX=9606 GN=BTF3 PE=1 SV=1	P20290	Transcription factor BTF3	BTF3		>sp|P14866|HNRPL_HUMAN Heterogeneous nuclear ribonucleoprotein L OS=Homo sapiens OX=9606 GN=HNRNPL PE=1 SV=2	P14866	Heterogeneous nuclear ribonucleoprotein L	HNRNPL
>sp|P58107|EPIPL_HUMAN Epiplakin OS=Homo sapiens OX=9606 GN=EPPK1 PE=1 SV=3	P58107	Epiplakin	EPPK1		>sp|O00410|IPO5_HUMAN Importin-5 OS=Homo sapiens OX=9606 GN=IPO5 PE=1 SV=4	O00410	Importin-5	IPO5		>sp|P27816|MAP4_HUMAN Microtubule-associated protein 4 OS=Homo sapiens OX=9606 GN=MAP4 PE=1 SV=3	P27816	Microtubule-associated protein 4	MAP4		>sp|Q01105|SET_HUMAN Protein SET OS=Homo sapiens OX=9606 GN=SET PE=1 SV=3	Q01105	Protein SET	SET		>sp|Q9P258|RCC2_HUMAN Protein RCC2 OS=Homo sapiens OX=9606 GN=RCC2 PE=1 SV=2	Q9P258	Protein RCC2	RCC2		>sp|P52907|CAZA1_HUMAN F-actin-capping protein subunit alpha-1 OS=Homo sapiens OX=9606 GN=CAPZA1 PE=1 SV=3	P52907	F-actin-capping protein subunit alpha-1	CAPZA1
>sp|P62987|RL40_HUMAN Ubiquitin-ribosomal protein eL40 fusion protein OS=Homo sapiens OX=9606 GN=UBA52 PE=1 SV=2	P62987	Ubiquitin-ribosomal protein eL40 fusion protein	UBA52		>sp|P62269|RS18_HUMAN Small ribosomal subunit protein uS13 OS=Homo sapiens OX=9606 GN=RPS18 PE=1 SV=3	P62269	Small ribosomal subunit protein uS13	RPS18		>sp|P30043|BLVRB_HUMAN Flavin reductase (NADPH) OS=Homo sapiens OX=9606 GN=BLVRB PE=1 SV=3	P30043	Flavin reductase (NADPH)	BLVRB		>sp|O43776|SYNC_HUMAN Asparagine--tRNA ligase, cytoplasmic OS=Homo sapiens OX=9606 GN=NARS1 PE=1 SV=1	O43776	Asparagine--tRNA ligase, cytoplasmic	NARS1		>sp|P05455|LA_HUMAN Lupus La protein OS=Homo sapiens OX=9606 GN=SSB PE=1 SV=2	P05455	Lupus La protein	SSB		>sp|Q13310|PABP4_HUMAN Polyadenylate-binding protein 4 OS=Homo sapiens OX=9606 GN=PABPC4 PE=1 SV=1	Q13310	Polyadenylate-binding protein 4	PABPC4
>sp|Q92598|HS105_HUMAN Heat shock protein 105 kDa OS=Homo sapiens OX=9606 GN=HSPH1 PE=1 SV=1	Q92598	Heat shock protein 105 kDa	HSPH1		>sp|O95373|IPO7_HUMAN Importin-7 OS=Homo sapiens OX=9606 GN=IPO7 PE=1 SV=1	O95373	Importin-7	IPO7		>sp|P09972|ALDOC_HUMAN Fructose-bisphosphate aldolase C OS=Homo sapiens OX=9606 GN=ALDOC PE=1 SV=2	P09972	Fructose-bisphosphate aldolase C	ALDOC		>sp|Q01813|PFKAP_HUMAN ATP-dependent 6-phosphofructokinase, platelet type OS=Homo sapiens OX=9606 GN=PFKP PE=1 SV=2	Q01813	ATP-dependent 6-phosphofructokinase, platelet type	PFKP		>sp|P47897|SYQ_HUMAN Glutamine--tRNA ligase OS=Homo sapiens OX=9606 GN=QARS1 PE=1 SV=1	P47897	Glutamine--tRNA ligase	QARS1		>sp|P62753|RS6_HUMAN Small ribosomal subunit protein eS6 OS=Homo sapiens OX=9606 GN=RPS6 PE=1 SV=1	P62753	Small ribosomal subunit protein eS6	RPS6
>sp|P05141|ADT2_HUMAN ADP/ATP translocase 2 OS=Homo sapiens OX=9606 GN=SLC25A5 PE=1 SV=7	P05141	ADP/ATP translocase 2	SLC25A5		>sp|Q92598|HS105_HUMAN Heat shock protein 105 kDa OS=Homo sapiens OX=9606 GN=HSPH1 PE=1 SV=1	Q92598	Heat shock protein 105 kDa	HSPH1		>sp|P52907|CAZA1_HUMAN F-actin-capping protein subunit alpha-1 OS=Homo sapiens OX=9606 GN=CAPZA1 PE=1 SV=3	P52907	F-actin-capping protein subunit alpha-1	CAPZA1		>sp|P30050|RL12_HUMAN Large ribosomal subunit protein uL11 OS=Homo sapiens OX=9606 GN=RPL12 PE=1 SV=1	P30050	Large ribosomal subunit protein uL11	RPL12		>sp|P63010|AP2B1_HUMAN AP-2 complex subunit beta OS=Homo sapiens OX=9606 GN=AP2B1 PE=1 SV=1	P63010	AP-2 complex subunit beta	AP2B1		>sp|Q99623|PHB2_HUMAN Prohibitin-2 OS=Homo sapiens OX=9606 GN=PHB2 PE=1 SV=2	Q99623	Prohibitin-2	PHB2
>sp|P35609|ACTN2_HUMAN Alpha-actinin-2 OS=Homo sapiens OX=9606 GN=ACTN2 PE=1 SV=1	P35609	Alpha-actinin-2	ACTN2		>sp|Q00325|S25A3_HUMAN Solute carrier family 25 member 3 OS=Homo sapiens OX=9606 GN=SLC25A3 PE=1 SV=2	Q00325	Solute carrier family 25 member 3	SLC25A3		>sp|Q8IUE6|H2A2B_HUMAN Histone H2A type 2-B OS=Homo sapiens OX=9606 GN=H2AC21 PE=1 SV=3	Q8IUE6	Histone H2A type 2-B	H2AC21		>sp|P33992|MCM5_HUMAN DNA replication licensing factor MCM5 OS=Homo sapiens OX=9606 GN=MCM5 PE=1 SV=5	P33992	DNA replication licensing factor MCM5	MCM5		>sp|Q07020|RL18_HUMAN Large ribosomal subunit protein eL18 OS=Homo sapiens OX=9606 GN=RPL18 PE=1 SV=2	Q07020	Large ribosomal subunit protein eL18	RPL18		>sp|Q15046|SYK_HUMAN Lysine--tRNA ligase OS=Homo sapiens OX=9606 GN=KARS1 PE=1 SV=3	Q15046	Lysine--tRNA ligase	KARS1
>sp|P23284|PPIB_HUMAN Peptidyl-prolyl cis-trans isomerase B OS=Homo sapiens OX=9606 GN=PPIB PE=1 SV=2	P23284	Peptidyl-prolyl cis-trans isomerase B	PPIB		>sp|P28066|PSA5_HUMAN Proteasome subunit alpha type-5 OS=Homo sapiens OX=9606 GN=PSMA5 PE=1 SV=3	P28066	Proteasome subunit alpha type-5	PSMA5		>sp|P62081|RS7_HUMAN Small ribosomal subunit protein eS7 OS=Homo sapiens OX=9606 GN=RPS7 PE=1 SV=1	P62081	Small ribosomal subunit protein eS7	RPS7		>sp|P51659|DHB4_HUMAN Peroxisomal multifunctional enzyme type 2 OS=Homo sapiens OX=9606 GN=HSD17B4 PE=1 SV=3	P51659	Peroxisomal multifunctional enzyme type 2	HSD17B4		>sp|P28070|PSB4_HUMAN Proteasome subunit beta type-4 OS=Homo sapiens OX=9606 GN=PSMB4 PE=1 SV=4	P28070	Proteasome subunit beta type-4	PSMB4		>sp|O00231|PSD11_HUMAN 26S proteasome non-ATPase regulatory subunit 11 OS=Homo sapiens OX=9606 GN=PSMD11 PE=1 SV=3	O00231	26S proteasome non-ATPase regulatory subunit 11	PSMD11
>sp|P62280|RS11_HUMAN Small ribosomal subunit protein uS17 OS=Homo sapiens OX=9606 GN=RPS11 PE=1 SV=3	P62280	Small ribosomal subunit protein uS17	RPS11		>sp|P22234|PUR6_HUMAN Bifunctional phosphoribosylaminoimidazole carboxylase/phosphoribosylaminoimidazole succinocarboxamide synthetase OS=Homo sapiens OX=9606 GN=PAICS PE=1 SV=3	P22234	Bifunctional phosphoribosylaminoimidazole carboxylase/phosphoribosylaminoimidazole succinocarboxamide synthetase	PAICS		>sp|P18124|RL7_HUMAN Large ribosomal subunit protein uL30 OS=Homo sapiens OX=9606 GN=RPL7 PE=1 SV=1	P18124	Large ribosomal subunit protein uL30	RPL7		>sp|P14868|SYDC_HUMAN Aspartate--tRNA ligase, cytoplasmic OS=Homo sapiens OX=9606 GN=DARS1 PE=1 SV=2	P14868	Aspartate--tRNA ligase, cytoplasmic	DARS1		>sp|P00505|AATM_HUMAN Aspartate aminotransferase, mitochondrial OS=Homo sapiens OX=9606 GN=GOT2 PE=1 SV=3	P00505	Aspartate aminotransferase, mitochondrial	GOT2		>sp|P45880|VDAC2_HUMAN Voltage-dependent anion-selective channel protein 2 OS=Homo sapiens OX=9606 GN=VDAC2 PE=1 SV=2	P45880	Voltage-dependent anion-selective channel protein 2	VDAC2
>sp|P05198|IF2A_HUMAN Eukaryotic translation initiation factor 2 subunit 1 OS=Homo sapiens OX=9606 GN=EIF2S1 PE=1 SV=3	P05198	Eukaryotic translation initiation factor 2 subunit 1	EIF2S1		>sp|P67936|TPM4_HUMAN Tropomyosin alpha-4 chain OS=Homo sapiens OX=9606 GN=TPM4 PE=1 SV=3	P67936	Tropomyosin alpha-4 chain	TPM4		>sp|P38919|IF4A3_HUMAN Eukaryotic initiation factor 4A-III OS=Homo sapiens OX=9606 GN=EIF4A3 PE=1 SV=4	P38919	Eukaryotic initiation factor 4A-III	EIF4A3		>sp|P55795|HNRH2_HUMAN Heterogeneous nuclear ribonucleoprotein H2 OS=Homo sapiens OX=9606 GN=HNRNPH2 PE=1 SV=1	P55795	Heterogeneous nuclear ribonucleoprotein H2	HNRNPH2		>sp|P62424|RL7A_HUMAN Large ribosomal subunit protein eL8 OS=Homo sapiens OX=9606 GN=RPL7A PE=1 SV=2	P62424	Large ribosomal subunit protein eL8	RPL7A		>sp|O75643|U520_HUMAN U5 small nuclear ribonucleoprotein 200 kDa helicase OS=Homo sapiens OX=9606 GN=SNRNP200 PE=1 SV=2	O75643	U5 small nuclear ribonucleoprotein 200 kDa helicase	SNRNP200
>sp|P24534|EF1B_HUMAN Elongation factor 1-beta OS=Homo sapiens OX=9606 GN=EEF1B2 PE=1 SV=3	P24534	Elongation factor 1-beta	EEF1B2		>sp|P38117|ETFB_HUMAN Electron transfer flavoprotein subunit beta OS=Homo sapiens OX=9606 GN=ETFB PE=1 SV=3	P38117	Electron transfer flavoprotein subunit beta	ETFB		>sp|P37837|TALDO_HUMAN Transaldolase OS=Homo sapiens OX=9606 GN=TALDO1 PE=1 SV=2	P37837	Transaldolase	TALDO1		>sp|Q07020|RL18_HUMAN Large ribosomal subunit protein eL18 OS=Homo sapiens OX=9606 GN=RPL18 PE=1 SV=2	Q07020	Large ribosomal subunit protein eL18	RPL18		>sp|P49748|ACADV_HUMAN Very long-chain specific acyl-CoA dehydrogenase, mitochondrial OS=Homo sapiens OX=9606 GN=ACADVL PE=1 SV=1	P49748	Very long-chain specific acyl-CoA dehydrogenase, mitochondrial	ACADVL		>sp|Q02790|FKBP4_HUMAN Peptidyl-prolyl cis-trans isomerase FKBP4 OS=Homo sapiens OX=9606 GN=FKBP4 PE=1 SV=3	Q02790	Peptidyl-prolyl cis-trans isomerase FKBP4	FKBP4
>sp|P25398|RS12_HUMAN Small ribosomal subunit protein eS12 OS=Homo sapiens OX=9606 GN=RPS12 PE=1 SV=3	P25398	Small ribosomal subunit protein eS12	RPS12		>sp|P40227|TCPZ_HUMAN T-complex protein 1 subunit zeta OS=Homo sapiens OX=9606 GN=CCT6A PE=1 SV=3	P40227	T-complex protein 1 subunit zeta	CCT6A		>sp|P12429|ANXA3_HUMAN Annexin A3 OS=Homo sapiens OX=9606 GN=ANXA3 PE=1 SV=3	P12429	Annexin A3	ANXA3		>sp|Q16658|FSCN1_HUMAN Fascin OS=Homo sapiens OX=9606 GN=FSCN1 PE=1 SV=3	Q16658	Fascin	FSCN1		>sp|P53618|COPB_HUMAN Coatomer subunit beta OS=Homo sapiens OX=9606 GN=COPB1 PE=1 SV=3	P53618	Coatomer subunit beta	COPB1		>sp|P08174|DAF_HUMAN Complement decay-accelerating factor OS=Homo sapiens OX=9606 GN=CD55 PE=1 SV=4	P08174	Complement decay-accelerating factor	CD55
>sp|P05023|AT1A1_HUMAN Sodium/potassium-transporting ATPase subunit alpha-1 OS=Homo sapiens OX=9606 GN=ATP1A1 PE=1 SV=1	P05023	Sodium/potassium-transporting ATPase subunit alpha-1	ATP1A1		>sp|Q9Y5B9|SP16H_HUMAN FACT complex subunit SPT16 OS=Homo sapiens OX=9606 GN=SUPT16H PE=1 SV=1	Q9Y5B9	FACT complex subunit SPT16	SUPT16H		>sp|O14979|HNRDL_HUMAN Heterogeneous nuclear ribonucleoprotein D-like OS=Homo sapiens OX=9606 GN=HNRNPDL PE=1 SV=3	O14979	Heterogeneous nuclear ribonucleoprotein D-like	HNRNPDL		>sp|P52597|HNRPF_HUMAN Heterogeneous nuclear ribonucleoprotein F OS=Homo sapiens OX=9606 GN=HNRNPF PE=1 SV=3	P52597	Heterogeneous nuclear ribonucleoprotein F	HNRNPF		>sp|P12236|ADT3_HUMAN ADP/ATP translocase 3 OS=Homo sapiens OX=9606 GN=SLC25A6 PE=1 SV=4	P12236	ADP/ATP translocase 3	SLC25A6		>sp|P46782|RS5_HUMAN Small ribosomal subunit protein uS7 OS=Homo sapiens OX=9606 GN=RPS5 PE=1 SV=4	P46782	Small ribosomal subunit protein uS7	RPS5
>sp|P11177|ODPB_HUMAN Pyruvate dehydrogenase E1 component subunit beta, mitochondrial OS=Homo sapiens OX=9606 GN=PDHB PE=1 SV=3	P11177	Pyruvate dehydrogenase E1 component subunit beta, mitochondrial	PDHB		>sp|P17980|PRS6A_HUMAN 26S proteasome regulatory subunit 6A OS=Homo sapiens OX=9606 GN=PSMC3 PE=1 SV=3	P17980	26S proteasome regulatory subunit 6A	PSMC3		>sp|P18621|RL17_HUMAN Large ribosomal subunit protein uL22 OS=Homo sapiens OX=9606 GN=RPL17 PE=1 SV=3	P18621	Large ribosomal subunit protein uL22	RPL17		>sp|O75367|H2AY_HUMAN Core histone macro-H2A.1 OS=Homo sapiens OX=9606 GN=MACROH2A1 PE=1 SV=5	O75367	Core histone macro-H2A.1	MACROH2A1		>sp|P05387|RLA2_HUMAN Large ribosomal subunit protein P2 OS=Homo sapiens OX=9606 GN=RPLP2 PE=1 SV=1	P05387	Large ribosomal subunit protein P2	RPLP2		>sp|P63010|AP2B1_HUMAN AP-2 complex subunit beta OS=Homo sapiens OX=9606 GN=AP2B1 PE=1 SV=1	P63010	AP-2 complex subunit beta	AP2B1
>sp|P33992|MCM5_HUMAN DNA replication licensing factor MCM5 OS=Homo sapiens OX=9606 GN=MCM5 PE=1 SV=5	P33992	DNA replication licensing factor MCM5	MCM5		>sp|P16152|CBR1_HUMAN Carbonyl reductase [NADPH] 1 OS=Homo sapiens OX=9606 GN=CBR1 PE=1 SV=3	P16152	Carbonyl reductase [NADPH] 1	CBR1		>sp|P26368|U2AF2_HUMAN Splicing factor U2AF 65 kDa subunit OS=Homo sapiens OX=9606 GN=U2AF2 PE=1 SV=4	P26368	Splicing factor U2AF 65 kDa subunit	U2AF2		>sp|P51858|HDGF_HUMAN Hepatoma-derived growth factor OS=Homo sapiens OX=9606 GN=HDGF PE=1 SV=1	P51858	Hepatoma-derived growth factor	HDGF		>sp|Q15717|ELAV1_HUMAN ELAV-like protein 1 OS=Homo sapiens OX=9606 GN=ELAVL1 PE=1 SV=2	Q15717	ELAV-like protein 1	ELAVL1		>sp|P23381|SYWC_HUMAN Tryptophan--tRNA ligase, cytoplasmic OS=Homo sapiens OX=9606 GN=WARS1 PE=1 SV=2	P23381	Tryptophan--tRNA ligase, cytoplasmic	WARS1
>sp|P08708|RS17_HUMAN Small ribosomal subunit protein eS17 OS=Homo sapiens OX=9606 GN=RPS17 PE=1 SV=2	P08708	Small ribosomal subunit protein eS17	RPS17		>sp|Q92616|GCN1_HUMAN Stalled ribosome sensor GCN1 OS=Homo sapiens OX=9606 GN=GCN1 PE=1 SV=7	Q92616	Stalled ribosome sensor GCN1	GCN1		>sp|Q13813|SPTN1_HUMAN Spectrin alpha chain, non-erythrocytic 1 OS=Homo sapiens OX=9606 GN=SPTAN1 PE=1 SV=3	Q13813	Spectrin alpha chain, non-erythrocytic 1	SPTAN1		>sp|P30084|ECHM_HUMAN Enoyl-CoA hydratase, mitochondrial OS=Homo sapiens OX=9606 GN=ECHS1 PE=1 SV=4	P30084	Enoyl-CoA hydratase, mitochondrial	ECHS1		>sp|Q6P2Q9|PRP8_HUMAN Pre-mRNA-processing-splicing factor 8 OS=Homo sapiens OX=9606 GN=PRPF8 PE=1 SV=2	Q6P2Q9	Pre-mRNA-processing-splicing factor 8	PRPF8		>sp|P05141|ADT2_HUMAN ADP/ATP translocase 2 OS=Homo sapiens OX=9606 GN=SLC25A5 PE=1 SV=7	P05141	ADP/ATP translocase 2	SLC25A5
>sp|O14818|PSA7_HUMAN Proteasome subunit alpha type-7 OS=Homo sapiens OX=9606 GN=PSMA7 PE=1 SV=1	O14818	Proteasome subunit alpha type-7	PSMA7		>sp|P37837|TALDO_HUMAN Transaldolase OS=Homo sapiens OX=9606 GN=TALDO1 PE=1 SV=2	P37837	Transaldolase	TALDO1		>sp|P54577|SYYC_HUMAN Tyrosine--tRNA ligase, cytoplasmic OS=Homo sapiens OX=9606 GN=YARS1 PE=1 SV=4	P54577	Tyrosine--tRNA ligase, cytoplasmic	YARS1		>sp|P63010|AP2B1_HUMAN AP-2 complex subunit beta OS=Homo sapiens OX=9606 GN=AP2B1 PE=1 SV=1	P63010	AP-2 complex subunit beta	AP2B1		>sp|Q9Y3I0|RTCB_HUMAN RNA-splicing ligase RtcB homolog OS=Homo sapiens OX=9606 GN=RTCB PE=1 SV=1	Q9Y3I0	RNA-splicing ligase RtcB homolog	RTCB		>sp|P25787|PSA2_HUMAN Proteasome subunit alpha type-2 OS=Homo sapiens OX=9606 GN=PSMA2 PE=1 SV=2	P25787	Proteasome subunit alpha type-2	PSMA2
>sp|P23921|RIR1_HUMAN Ribonucleoside-diphosphate reductase large subunit OS=Homo sapiens OX=9606 GN=RRM1 PE=1 SV=1	P23921	Ribonucleoside-diphosphate reductase large subunit	RRM1		>sp|Q9BUF5|TBB6_HUMAN Tubulin beta-6 chain OS=Homo sapiens OX=9606 GN=TUBB6 PE=1 SV=1	Q9BUF5	Tubulin beta-6 chain	TUBB6		>sp|P22695|QCR2_HUMAN Cytochrome b-c1 complex subunit 2, mitochondrial OS=Homo sapiens OX=9606 GN=UQCRC2 PE=1 SV=3	P22695	Cytochrome b-c1 complex subunit 2, mitochondrial	UQCRC2		>sp|P46781|RS9_HUMAN Small ribosomal subunit protein uS4 OS=Homo sapiens OX=9606 GN=RPS9 PE=1 SV=3	P46781	Small ribosomal subunit protein uS4	RPS9		>sp|P04844|RPN2_HUMAN Dolichyl-diphosphooligosaccharide--protein glycosyltransferase subunit 2 OS=Homo sapiens OX=9606 GN=RPN2 PE=1 SV=3	P04844	Dolichyl-diphosphooligosaccharide--protein glycosyltransferase subunit 2	RPN2		>sp|O43776|SYNC_HUMAN Asparagine--tRNA ligase, cytoplasmic OS=Homo sapiens OX=9606 GN=NARS1 PE=1 SV=1	O43776	Asparagine--tRNA ligase, cytoplasmic	NARS1
>sp|P27695|APEX1_HUMAN DNA-(apurinic or apyrimidinic site) endonuclease OS=Homo sapiens OX=9606 GN=APEX1 PE=1 SV=2	P27695	DNA-(apurinic or apyrimidinic site) endonuclease	APEX1		>sp|P25787|PSA2_HUMAN Proteasome subunit alpha type-2 OS=Homo sapiens OX=9606 GN=PSMA2 PE=1 SV=2	P25787	Proteasome subunit alpha type-2	PSMA2		>sp|Q04917|1433F_HUMAN 14-3-3 protein eta OS=Homo sapiens OX=9606 GN=YWHAH PE=1 SV=4	Q04917	14-3-3 protein eta	YWHAH		>sp|P46782|RS5_HUMAN Small ribosomal subunit protein uS7 OS=Homo sapiens OX=9606 GN=RPS5 PE=1 SV=4	P46782	Small ribosomal subunit protein uS7	RPS5		>sp|P38919|IF4A3_HUMAN Eukaryotic initiation factor 4A-III OS=Homo sapiens OX=9606 GN=EIF4A3 PE=1 SV=4	P38919	Eukaryotic initiation factor 4A-III	EIF4A3		>sp|P17980|PRS6A_HUMAN 26S proteasome regulatory subunit 6A OS=Homo sapiens OX=9606 GN=PSMC3 PE=1 SV=3	P17980	26S proteasome regulatory subunit 6A	PSMC3
>sp|P35232|PHB1_HUMAN Prohibitin 1 OS=Homo sapiens OX=9606 GN=PHB1 PE=1 SV=1	P35232	Prohibitin 1	PHB1		>sp|P33991|MCM4_HUMAN DNA replication licensing factor MCM4 OS=Homo sapiens OX=9606 GN=MCM4 PE=1 SV=5	P33991	DNA replication licensing factor MCM4	MCM4		>sp|P61604|CH10_HUMAN 10 kDa heat shock protein, mitochondrial OS=Homo sapiens OX=9606 GN=HSPE1 PE=1 SV=2	P61604	10 kDa heat shock protein, mitochondrial	HSPE1		>sp|P67809|YBOX1_HUMAN Y-box-binding protein 1 OS=Homo sapiens OX=9606 GN=YBX1 PE=1 SV=3	P67809	Y-box-binding protein 1	YBX1		>sp|P84243|H33_HUMAN Histone H3.3 OS=Homo sapiens OX=9606 GN=H3-3B PE=1 SV=2	P84243	Histone H3.3	H3-3B		>sp|Q92973|TNPO1_HUMAN Transportin-1 OS=Homo sapiens OX=9606 GN=TNPO1 PE=1 SV=2	Q92973	Transportin-1	TNPO1
>sp|O60361|NDK8_HUMAN Putative nucleoside diphosphate kinase OS=Homo sapiens OX=9606 GN=NME2P1 PE=5 SV=1	O60361	Putative nucleoside diphosphate kinase	NME2P1		>sp|P42166|LAP2A_HUMAN Lamina-associated polypeptide 2, isoform alpha OS=Homo sapiens OX=9606 GN=TMPO PE=1 SV=2	P42166	Lamina-associated polypeptide 2, isoform alpha	TMPO		>sp|P67809|YBOX1_HUMAN Y-box-binding protein 1 OS=Homo sapiens OX=9606 GN=YBX1 PE=1 SV=3	P67809	Y-box-binding protein 1	YBX1		>sp|P23284|PPIB_HUMAN Peptidyl-prolyl cis-trans isomerase B OS=Homo sapiens OX=9606 GN=PPIB PE=1 SV=2	P23284	Peptidyl-prolyl cis-trans isomerase B	PPIB		>sp|P62879|GBB2_HUMAN Guanine nucleotide-binding protein G(I)/G(S)/G(T) subunit beta-2 OS=Homo sapiens OX=9606 GN=GNB2 PE=1 SV=3	P62879	Guanine nucleotide-binding protein G(I)/G(S)/G(T) subunit beta-2	GNB2		>sp|P30086|PEBP1_HUMAN Phosphatidylethanolamine-binding protein 1 OS=Homo sapiens OX=9606 GN=PEBP1 PE=1 SV=3	P30086	Phosphatidylethanolamine-binding protein 1	PEBP1
>sp|P51858|HDGF_HUMAN Hepatoma-derived growth factor OS=Homo sapiens OX=9606 GN=HDGF PE=1 SV=1	P51858	Hepatoma-derived growth factor	HDGF		>sp|P18124|RL7_HUMAN Large ribosomal subunit protein uL30 OS=Homo sapiens OX=9606 GN=RPL7 PE=1 SV=1	P18124	Large ribosomal subunit protein uL30	RPL7		>sp|P35613|BASI_HUMAN Basigin OS=Homo sapiens OX=9606 GN=BSG PE=1 SV=2	P35613	Basigin	BSG		>sp|P25789|PSA4_HUMAN Proteasome subunit alpha type-4 OS=Homo sapiens OX=9606 GN=PSMA4 PE=1 SV=1	P25789	Proteasome subunit alpha type-4	PSMA4		>sp|P35237|SPB6_HUMAN Serpin B6 OS=Homo sapiens OX=9606 GN=SERPINB6 PE=1 SV=3	P35237	Serpin B6	SERPINB6		>sp|P23284|PPIB_HUMAN Peptidyl-prolyl cis-trans isomerase B OS=Homo sapiens OX=9606 GN=PPIB PE=1 SV=2	P23284	Peptidyl-prolyl cis-trans isomerase B	PPIB
>sp|Q92688|AN32B_HUMAN Acidic leucine-rich nuclear phosphoprotein 32 family member B OS=Homo sapiens OX=9606 GN=ANP32B PE=1 SV=1	Q92688	Acidic leucine-rich nuclear phosphoprotein 32 family member B	ANP32B		>sp|P31949|S10AB_HUMAN Protein S100-A11 OS=Homo sapiens OX=9606 GN=S100A11 PE=1 SV=2	P31949	Protein S100-A11	S100A11		>sp|P31942|HNRH3_HUMAN Heterogeneous nuclear ribonucleoprotein H3 OS=Homo sapiens OX=9606 GN=HNRNPH3 PE=1 SV=2	P31942	Heterogeneous nuclear ribonucleoprotein H3	HNRNPH3		>sp|Q9Y617|SERC_HUMAN Phosphoserine aminotransferase OS=Homo sapiens OX=9606 GN=PSAT1 PE=1 SV=2	Q9Y617	Phosphoserine aminotransferase	PSAT1		>sp|Q9Y5B9|SP16H_HUMAN FACT complex subunit SPT16 OS=Homo sapiens OX=9606 GN=SUPT16H PE=1 SV=1	Q9Y5B9	FACT complex subunit SPT16	SUPT16H		>sp|P18754|RCC1_HUMAN Regulator of chromosome condensation OS=Homo sapiens OX=9606 GN=RCC1 PE=1 SV=1	P18754	Regulator of chromosome condensation	RCC1
>sp|O43399|TPD54_HUMAN Tumor protein D54 OS=Homo sapiens OX=9606 GN=TPD52L2 PE=1 SV=2	O43399	Tumor protein D54	TPD52L2		>sp|P09960|LKHA4_HUMAN Leukotriene A-4 hydrolase OS=Homo sapiens OX=9606 GN=LTA4H PE=1 SV=2	P09960	Leukotriene A-4 hydrolase	LTA4H		>sp|P40227|TCPZ_HUMAN T-complex protein 1 subunit zeta OS=Homo sapiens OX=9606 GN=CCT6A PE=1 SV=3	P40227	T-complex protein 1 subunit zeta	CCT6A		>sp|Q9NZM1|MYOF_HUMAN Myoferlin OS=Homo sapiens OX=9606 GN=MYOF PE=1 SV=1	Q9NZM1	Myoferlin	MYOF		>sp|P22234|PUR6_HUMAN Bifunctional phosphoribosylaminoimidazole carboxylase/phosphoribosylaminoimidazole succinocarboxamide synthetase OS=Homo sapiens OX=9606 GN=PAICS PE=1 SV=3	P22234	Bifunctional phosphoribosylaminoimidazole carboxylase/phosphoribosylaminoimidazole succinocarboxamide synthetase	PAICS		>sp|P33991|MCM4_HUMAN DNA replication licensing factor MCM4 OS=Homo sapiens OX=9606 GN=MCM4 PE=1 SV=5	P33991	DNA replication licensing factor MCM4	MCM4
>sp|P51659|DHB4_HUMAN Peroxisomal multifunctional enzyme type 2 OS=Homo sapiens OX=9606 GN=HSD17B4 PE=1 SV=3	P51659	Peroxisomal multifunctional enzyme type 2	HSD17B4		>sp|Q8WUM4|PDC6I_HUMAN Programmed cell death 6-interacting protein OS=Homo sapiens OX=9606 GN=PDCD6IP PE=1 SV=1	Q8WUM4	Programmed cell death 6-interacting protein	PDCD6IP		>sp|Q92598|HS105_HUMAN Heat shock protein 105 kDa OS=Homo sapiens OX=9606 GN=HSPH1 PE=1 SV=1	Q92598	Heat shock protein 105 kDa	HSPH1		>sp|P49792|RBP2_HUMAN E3 SUMO-protein ligase RanBP2 OS=Homo sapiens OX=9606 GN=RANBP2 PE=1 SV=2	P49792	E3 SUMO-protein ligase RanBP2	RANBP2		>sp|Q99460|PSMD1_HUMAN 26S proteasome non-ATPase regulatory subunit 1 OS=Homo sapiens OX=9606 GN=PSMD1 PE=1 SV=2	Q99460	26S proteasome non-ATPase regulatory subunit 1	PSMD1		>sp|P35241|RADI_HUMAN Radixin OS=Homo sapiens OX=9606 GN=RDX PE=1 SV=1	P35241	Radixin	RDX
>sp|P62269|RS18_HUMAN Small ribosomal subunit protein uS13 OS=Homo sapiens OX=9606 GN=RPS18 PE=1 SV=3	P62269	Small ribosomal subunit protein uS13	RPS18		>sp|P19823|ITIH2_HUMAN Inter-alpha-trypsin inhibitor heavy chain H2 OS=Homo sapiens OX=9606 GN=ITIH2 PE=1 SV=2	P19823	Inter-alpha-trypsin inhibitor heavy chain H2	ITIH2		>sp|P49915|GUAA_HUMAN GMP synthase [glutamine-hydrolyzing] OS=Homo sapiens OX=9606 GN=GMPS PE=1 SV=1	P49915	GMP synthase [glutamine-hydrolyzing]	GMPS		>sp|Q13428|TCOF_HUMAN Treacle protein OS=Homo sapiens OX=9606 GN=TCOF1 PE=1 SV=3	Q13428	Treacle protein	TCOF1		>sp|P51659|DHB4_HUMAN Peroxisomal multifunctional enzyme type 2 OS=Homo sapiens OX=9606 GN=HSD17B4 PE=1 SV=3	P51659	Peroxisomal multifunctional enzyme type 2	HSD17B4		>sp|P49736|MCM2_HUMAN DNA replication licensing factor MCM2 OS=Homo sapiens OX=9606 GN=MCM2 PE=1 SV=4	P49736	DNA replication licensing factor MCM2	MCM2
>sp|Q92522|H1X_HUMAN Histone H1.10 OS=Homo sapiens OX=9606 GN=H1-10 PE=1 SV=1	Q92522	Histone H1.10	H1-10		>sp|Q04637|IF4G1_HUMAN Eukaryotic translation initiation factor 4 gamma 1 OS=Homo sapiens OX=9606 GN=EIF4G1 PE=1 SV=4	Q04637	Eukaryotic translation initiation factor 4 gamma 1	EIF4G1		>sp|P46783|RS10_HUMAN Small ribosomal subunit protein eS10 OS=Homo sapiens OX=9606 GN=RPS10 PE=1 SV=1	P46783	Small ribosomal subunit protein eS10	RPS10		>sp|P31040|SDHA_HUMAN Succinate dehydrogenase [ubiquinone] flavoprotein subunit, mitochondrial OS=Homo sapiens OX=9606 GN=SDHA PE=1 SV=2	P31040	Succinate dehydrogenase [ubiquinone] flavoprotein subunit, mitochondrial	SDHA		>sp|P60866|RS20_HUMAN Small ribosomal subunit protein uS10 OS=Homo sapiens OX=9606 GN=RPS20 PE=1 SV=1	P60866	Small ribosomal subunit protein uS10	RPS20		>sp|Q01813|PFKAP_HUMAN ATP-dependent 6-phosphofructokinase, platelet type OS=Homo sapiens OX=9606 GN=PFKP PE=1 SV=2	Q01813	ATP-dependent 6-phosphofructokinase, platelet type	PFKP
>sp|B0I1T2|MYO1G_HUMAN Unconventional myosin-Ig OS=Homo sapiens OX=9606 GN=MYO1G PE=1 SV=2	B0I1T2	Unconventional myosin-Ig	MYO1G		>sp|P48047|ATPO_HUMAN ATP synthase subunit O, mitochondrial OS=Homo sapiens OX=9606 GN=ATP5PO PE=1 SV=1	P48047	ATP synthase subunit O, mitochondrial	ATP5PO		>sp|Q9Y490|TLN1_HUMAN Talin-1 OS=Homo sapiens OX=9606 GN=TLN1 PE=1 SV=3	Q9Y490	Talin-1	TLN1		>sp|P38117|ETFB_HUMAN Electron transfer flavoprotein subunit beta OS=Homo sapiens OX=9606 GN=ETFB PE=1 SV=3	P38117	Electron transfer flavoprotein subunit beta	ETFB		>sp|Q92973|TNPO1_HUMAN Transportin-1 OS=Homo sapiens OX=9606 GN=TNPO1 PE=1 SV=2	Q92973	Transportin-1	TNPO1		>sp|P28066|PSA5_HUMAN Proteasome subunit alpha type-5 OS=Homo sapiens OX=9606 GN=PSMA5 PE=1 SV=3	P28066	Proteasome subunit alpha type-5	PSMA5
>sp|P27635|RL10_HUMAN Large ribosomal subunit protein uL16 OS=Homo sapiens OX=9606 GN=RPL10 PE=1 SV=5	P27635	Large ribosomal subunit protein uL16	RPL10		>sp|P38919|IF4A3_HUMAN Eukaryotic initiation factor 4A-III OS=Homo sapiens OX=9606 GN=EIF4A3 PE=1 SV=4	P38919	Eukaryotic initiation factor 4A-III	EIF4A3		>sp|O75390|CISY_HUMAN Citrate synthase, mitochondrial OS=Homo sapiens OX=9606 GN=CS PE=1 SV=2	O75390	Citrate synthase, mitochondrial	CS		>sp|P50395|GDIB_HUMAN Rab GDP dissociation inhibitor beta OS=Homo sapiens OX=9606 GN=GDI2 PE=1 SV=2	P50395	Rab GDP dissociation inhibitor beta	GDI2		>sp|P38159|RBMX_HUMAN RNA-binding motif protein, X chromosome OS=Homo sapiens OX=9606 GN=RBMX PE=1 SV=3	P38159	RNA-binding motif protein, X chromosome	RBMX		>sp|P09972|ALDOC_HUMAN Fructose-bisphosphate aldolase C OS=Homo sapiens OX=9606 GN=ALDOC PE=1 SV=2	P09972	Fructose-bisphosphate aldolase C	ALDOC
>sp|P18124|RL7_HUMAN Large ribosomal subunit protein uL30 OS=Homo sapiens OX=9606 GN=RPL7 PE=1 SV=1	P18124	Large ribosomal subunit protein uL30	RPL7		>sp|P33992|MCM5_HUMAN DNA replication licensing factor MCM5 OS=Homo sapiens OX=9606 GN=MCM5 PE=1 SV=5	P33992	DNA replication licensing factor MCM5	MCM5		>sp|Q08945|SSRP1_HUMAN FACT complex subunit SSRP1 OS=Homo sapiens OX=9606 GN=SSRP1 PE=1 SV=1	Q08945	FACT complex subunit SSRP1	SSRP1		>sp|P39748|FEN1_HUMAN Flap endonuclease 1 OS=Homo sapiens OX=9606 GN=FEN1 PE=1 SV=1	P39748	Flap endonuclease 1	FEN1		>sp|Q00325|S25A3_HUMAN Solute carrier family 25 member 3 OS=Homo sapiens OX=9606 GN=SLC25A3 PE=1 SV=2	Q00325	Solute carrier family 25 member 3	SLC25A3		>sp|Q00688|FKBP3_HUMAN Peptidyl-prolyl cis-trans isomerase FKBP3 OS=Homo sapiens OX=9606 GN=FKBP3 PE=1 SV=1	Q00688	Peptidyl-prolyl cis-trans isomerase FKBP3	FKBP3
>sp|O95831|AIFM1_HUMAN Apoptosis-inducing factor 1, mitochondrial OS=Homo sapiens OX=9606 GN=AIFM1 PE=1 SV=1	O95831	Apoptosis-inducing factor 1, mitochondrial	AIFM1		>sp|Q04917|1433F_HUMAN 14-3-3 protein eta OS=Homo sapiens OX=9606 GN=YWHAH PE=1 SV=4	Q04917	14-3-3 protein eta	YWHAH		>sp|P08243|ASNS_HUMAN Asparagine synthetase [glutamine-hydrolyzing] OS=Homo sapiens OX=9606 GN=ASNS PE=1 SV=4	P08243	Asparagine synthetase [glutamine-hydrolyzing]	ASNS		>sp|P20290|BTF3_HUMAN Transcription factor BTF3 OS=Homo sapiens OX=9606 GN=BTF3 PE=1 SV=1	P20290	Transcription factor BTF3	BTF3		>sp|P11387|TOP1_HUMAN DNA topoisomerase 1 OS=Homo sapiens OX=9606 GN=TOP1 PE=1 SV=2	P11387	DNA topoisomerase 1	TOP1		>sp|P25398|RS12_HUMAN Small ribosomal subunit protein eS12 OS=Homo sapiens OX=9606 GN=RPS12 PE=1 SV=3	P25398	Small ribosomal subunit protein eS12	RPS12
>sp|Q13200|PSMD2_HUMAN 26S proteasome non-ATPase regulatory subunit 2 OS=Homo sapiens OX=9606 GN=PSMD2 PE=1 SV=3	Q13200	26S proteasome non-ATPase regulatory subunit 2	PSMD2		>sp|P15121|ALDR_HUMAN Aldo-keto reductase family 1 member B1 OS=Homo sapiens OX=9606 GN=AKR1B1 PE=1 SV=3	P15121	Aldo-keto reductase family 1 member B1	AKR1B1		>sp|P62750|RL23A_HUMAN Large ribosomal subunit protein uL23 OS=Homo sapiens OX=9606 GN=RPL23A PE=1 SV=1	P62750	Large ribosomal subunit protein uL23	RPL23A		>sp|P31949|S10AB_HUMAN Protein S100-A11 OS=Homo sapiens OX=9606 GN=S100A11 PE=1 SV=2	P31949	Protein S100-A11	S100A11		>sp|Q07021|C1QBP_HUMAN Complement component 1 Q subcomponent-binding protein, mitochondrial OS=Homo sapiens OX=9606 GN=C1QBP PE=1 SV=1	Q07021	Complement component 1 Q subcomponent-binding protein, mitochondrial	C1QBP		>sp|O95336|6PGL_HUMAN 6-phosphogluconolactonase OS=Homo sapiens OX=9606 GN=PGLS PE=1 SV=2	O95336	6-phosphogluconolactonase	PGLS
>sp|P38919|IF4A3_HUMAN Eukaryotic initiation factor 4A-III OS=Homo sapiens OX=9606 GN=EIF4A3 PE=1 SV=4	P38919	Eukaryotic initiation factor 4A-III	EIF4A3		>sp|P67809|YBOX1_HUMAN Y-box-binding protein 1 OS=Homo sapiens OX=9606 GN=YBX1 PE=1 SV=3	P67809	Y-box-binding protein 1	YBX1		>sp|P41252|SYIC_HUMAN Isoleucine--tRNA ligase, cytoplasmic OS=Homo sapiens OX=9606 GN=IARS1 PE=1 SV=2	P41252	Isoleucine--tRNA ligase, cytoplasmic	IARS1		>sp|Q92841|DDX17_HUMAN Probable ATP-dependent RNA helicase DDX17 OS=Homo sapiens OX=9606 GN=DDX17 PE=1 SV=2	Q92841	Probable ATP-dependent RNA helicase DDX17	DDX17		>sp|P58107|EPIPL_HUMAN Epiplakin OS=Homo sapiens OX=9606 GN=EPPK1 PE=1 SV=3	P58107	Epiplakin	EPPK1		>sp|P60953|CDC42_HUMAN Cell division control protein 42 homolog OS=Homo sapiens OX=9606 GN=CDC42 PE=1 SV=2	P60953	Cell division control protein 42 homolog	CDC42
>sp|P62081|RS7_HUMAN Small ribosomal subunit protein eS7 OS=Homo sapiens OX=9606 GN=RPS7 PE=1 SV=1	P62081	Small ribosomal subunit protein eS7	RPS7		>sp|O14980|XPO1_HUMAN Exportin-1 OS=Homo sapiens OX=9606 GN=XPO1 PE=1 SV=1	O14980	Exportin-1	XPO1		>sp|Q04637|IF4G1_HUMAN Eukaryotic translation initiation factor 4 gamma 1 OS=Homo sapiens OX=9606 GN=EIF4G1 PE=1 SV=4	Q04637	Eukaryotic translation initiation factor 4 gamma 1	EIF4G1		>sp|Q8IVT2|MISP_HUMAN Mitotic interactor and substrate of PLK1 OS=Homo sapiens OX=9606 GN=MISP PE=1 SV=1	Q8IVT2	Mitotic interactor and substrate of PLK1	MISP		>sp|P31949|S10AB_HUMAN Protein S100-A11 OS=Homo sapiens OX=9606 GN=S100A11 PE=1 SV=2	P31949	Protein S100-A11	S100A11		>sp|P11177|ODPB_HUMAN Pyruvate dehydrogenase E1 component subunit beta, mitochondrial OS=Homo sapiens OX=9606 GN=PDHB PE=1 SV=3	P11177	Pyruvate dehydrogenase E1 component subunit beta, mitochondrial	PDHB
>sp|Q8NBJ5|GT251_HUMAN Procollagen galactosyltransferase 1 OS=Homo sapiens OX=9606 GN=COLGALT1 PE=1 SV=1	Q8NBJ5	Procollagen galactosyltransferase 1	COLGALT1		>sp|Q9H853|TBA4B_HUMAN Putative tubulin-like protein alpha-4B OS=Homo sapiens OX=9606 GN=TUBA4B PE=5 SV=2	Q9H853	Putative tubulin-like protein alpha-4B	TUBA4B		>sp|Q15185|TEBP_HUMAN Prostaglandin E synthase 3 OS=Homo sapiens OX=9606 GN=PTGES3 PE=1 SV=1	Q15185	Prostaglandin E synthase 3	PTGES3		>sp|P18124|RL7_HUMAN Large ribosomal subunit protein uL30 OS=Homo sapiens OX=9606 GN=RPL7 PE=1 SV=1	P18124	Large ribosomal subunit protein uL30	RPL7		>sp|O95433|AHSA1_HUMAN Activator of 90 kDa heat shock protein ATPase homolog 1 OS=Homo sapiens OX=9606 GN=AHSA1 PE=1 SV=1	O95433	Activator of 90 kDa heat shock protein ATPase homolog 1	AHSA1		>sp|Q07955|SRSF1_HUMAN Serine/arginine-rich splicing factor 1 OS=Homo sapiens OX=9606 GN=SRSF1 PE=1 SV=2	Q07955	Serine/arginine-rich splicing factor 1	SRSF1
>sp|P31942|HNRH3_HUMAN Heterogeneous nuclear ribonucleoprotein H3 OS=Homo sapiens OX=9606 GN=HNRNPH3 PE=1 SV=2	P31942	Heterogeneous nuclear ribonucleoprotein H3	HNRNPH3		>sp|P00492|HPRT_HUMAN Hypoxanthine-guanine phosphoribosyltransferase OS=Homo sapiens OX=9606 GN=HPRT1 PE=1 SV=2	P00492	Hypoxanthine-guanine phosphoribosyltransferase	HPRT1		>sp|P62753|RS6_HUMAN Small ribosomal subunit protein eS6 OS=Homo sapiens OX=9606 GN=RPS6 PE=1 SV=1	P62753	Small ribosomal subunit protein eS6	RPS6		>sp|P78417|GSTO1_HUMAN Glutathione S-transferase omega-1 OS=Homo sapiens OX=9606 GN=GSTO1 PE=1 SV=2	P78417	Glutathione S-transferase omega-1	GSTO1		>sp|O00231|PSD11_HUMAN 26S proteasome non-ATPase regulatory subunit 11 OS=Homo sapiens OX=9606 GN=PSMD11 PE=1 SV=3	O00231	26S proteasome non-ATPase regulatory subunit 11	PSMD11		>sp|P35237|SPB6_HUMAN Serpin B6 OS=Homo sapiens OX=9606 GN=SERPINB6 PE=1 SV=3	P35237	Serpin B6	SERPINB6
>sp|Q16891|MIC60_HUMAN MICOS complex subunit MIC60 OS=Homo sapiens OX=9606 GN=IMMT PE=1 SV=1	Q16891	MICOS complex subunit MIC60	IMMT		>sp|P39748|FEN1_HUMAN Flap endonuclease 1 OS=Homo sapiens OX=9606 GN=FEN1 PE=1 SV=1	P39748	Flap endonuclease 1	FEN1		>sp|P25789|PSA4_HUMAN Proteasome subunit alpha type-4 OS=Homo sapiens OX=9606 GN=PSMA4 PE=1 SV=1	P25789	Proteasome subunit alpha type-4	PSMA4		>sp|P62879|GBB2_HUMAN Guanine nucleotide-binding protein G(I)/G(S)/G(T) subunit beta-2 OS=Homo sapiens OX=9606 GN=GNB2 PE=1 SV=3	P62879	Guanine nucleotide-binding protein G(I)/G(S)/G(T) subunit beta-2	GNB2		>sp|P49915|GUAA_HUMAN GMP synthase [glutamine-hydrolyzing] OS=Homo sapiens OX=9606 GN=GMPS PE=1 SV=1	P49915	GMP synthase [glutamine-hydrolyzing]	GMPS		>sp|P35613|BASI_HUMAN Basigin OS=Homo sapiens OX=9606 GN=BSG PE=1 SV=2	P35613	Basigin	BSG
>sp|P14868|SYDC_HUMAN Aspartate--tRNA ligase, cytoplasmic OS=Homo sapiens OX=9606 GN=DARS1 PE=1 SV=2	P14868	Aspartate--tRNA ligase, cytoplasmic	DARS1		>sp|P62263|RS14_HUMAN Small ribosomal subunit protein uS11 OS=Homo sapiens OX=9606 GN=RPS14 PE=1 SV=3	P62263	Small ribosomal subunit protein uS11	RPS14		>sp|P62266|RS23_HUMAN Small ribosomal subunit protein uS12 OS=Homo sapiens OX=9606 GN=RPS23 PE=1 SV=3	P62266	Small ribosomal subunit protein uS12	RPS23		>sp|Q08J23|NSUN2_HUMAN RNA cytosine C(5)-methyltransferase NSUN2 OS=Homo sapiens OX=9606 GN=NSUN2 PE=1 SV=2	Q08J23	RNA cytosine C(5)-methyltransferase NSUN2	NSUN2		>sp|P55265|DSRAD_HUMAN Double-stranded RNA-specific adenosine deaminase OS=Homo sapiens OX=9606 GN=ADAR PE=1 SV=4	P55265	Double-stranded RNA-specific adenosine deaminase	ADAR		>sp|P52292|IMA1_HUMAN Importin subunit alpha-1 OS=Homo sapiens OX=9606 GN=KPNA2 PE=1 SV=1	P52292	Importin subunit alpha-1	KPNA2
>sp|P25789|PSA4_HUMAN Proteasome subunit alpha type-4 OS=Homo sapiens OX=9606 GN=PSMA4 PE=1 SV=1	P25789	Proteasome subunit alpha type-4	PSMA4		>sp|Q01813|PFKAP_HUMAN ATP-dependent 6-phosphofructokinase, platelet type OS=Homo sapiens OX=9606 GN=PFKP PE=1 SV=2	Q01813	ATP-dependent 6-phosphofructokinase, platelet type	PFKP		>sp|P14866|HNRPL_HUMAN Heterogeneous nuclear ribonucleoprotein L OS=Homo sapiens OX=9606 GN=HNRNPL PE=1 SV=2	P14866	Heterogeneous nuclear ribonucleoprotein L	HNRNPL		>sp|P62829|RL23_HUMAN Large ribosomal subunit protein uL14 OS=Homo sapiens OX=9606 GN=RPL23 PE=1 SV=1	P62829	Large ribosomal subunit protein uL14	RPL23		>sp|P67809|YBOX1_HUMAN Y-box-binding protein 1 OS=Homo sapiens OX=9606 GN=YBX1 PE=1 SV=3	P67809	Y-box-binding protein 1	YBX1		>sp|P12277|KCRB_HUMAN Creatine kinase B-type OS=Homo sapiens OX=9606 GN=CKB PE=1 SV=1	P12277	Creatine kinase B-type	CKB
>sp|Q99798|ACON_HUMAN Aconitate hydratase, mitochondrial OS=Homo sapiens OX=9606 GN=ACO2 PE=1 SV=2	Q99798	Aconitate hydratase, mitochondrial	ACO2		>sp|P05023|AT1A1_HUMAN Sodium/potassium-transporting ATPase subunit alpha-1 OS=Homo sapiens OX=9606 GN=ATP1A1 PE=1 SV=1	P05023	Sodium/potassium-transporting ATPase subunit alpha-1	ATP1A1		>sp|P0DP25|CALM3_HUMAN Calmodulin-3 OS=Homo sapiens OX=9606 GN=CALM3 PE=1 SV=1 >sp|P0DP24|CALM2_HUMAN Calmodulin-2 OS=Homo sapiens OX=9606 GN=CALM2 PE=1 SV=1 >sp|P0DP23|CALM1_HUMAN Calmodulin-1 OS=Homo sapiens OX=9606 GN=CALM1 PE=1 SV=1	P0DP25	Calmodulin-3	CALM3		>sp|P34932|HSP74_HUMAN Heat shock 70 kDa protein 4 OS=Homo sapiens OX=9606 GN=HSPA4 PE=1 SV=4	P34932	Heat shock 70 kDa protein 4	HSPA4		>sp|P33991|MCM4_HUMAN DNA replication licensing factor MCM4 OS=Homo sapiens OX=9606 GN=MCM4 PE=1 SV=5	P33991	DNA replication licensing factor MCM4	MCM4		>sp|P00505|AATM_HUMAN Aspartate aminotransferase, mitochondrial OS=Homo sapiens OX=9606 GN=GOT2 PE=1 SV=3	P00505	Aspartate aminotransferase, mitochondrial	GOT2
>sp|Q02790|FKBP4_HUMAN Peptidyl-prolyl cis-trans isomerase FKBP4 OS=Homo sapiens OX=9606 GN=FKBP4 PE=1 SV=3	Q02790	Peptidyl-prolyl cis-trans isomerase FKBP4	FKBP4		>sp|P09972|ALDOC_HUMAN Fructose-bisphosphate aldolase C OS=Homo sapiens OX=9606 GN=ALDOC PE=1 SV=2	P09972	Fructose-bisphosphate aldolase C	ALDOC		>sp|O95373|IPO7_HUMAN Importin-7 OS=Homo sapiens OX=9606 GN=IPO7 PE=1 SV=1	O95373	Importin-7	IPO7		>sp|P31947|1433S_HUMAN 14-3-3 protein sigma OS=Homo sapiens OX=9606 GN=SFN PE=1 SV=1	P31947	14-3-3 protein sigma	SFN		>sp|P62829|RL23_HUMAN Large ribosomal subunit protein uL14 OS=Homo sapiens OX=9606 GN=RPL23 PE=1 SV=1	P62829	Large ribosomal subunit protein uL14	RPL23		>sp|Q99873|ANM1_HUMAN Protein arginine N-methyltransferase 1 OS=Homo sapiens OX=9606 GN=PRMT1 PE=1 SV=3	Q99873	Protein arginine N-methyltransferase 1	PRMT1
>sp|P47756|CAPZB_HUMAN F-actin-capping protein subunit beta OS=Homo sapiens OX=9606 GN=CAPZB PE=1 SV=5	P47756	F-actin-capping protein subunit beta	CAPZB		>sp|P35609|ACTN2_HUMAN Alpha-actinin-2 OS=Homo sapiens OX=9606 GN=ACTN2 PE=1 SV=1	P35609	Alpha-actinin-2	ACTN2		>sp|Q92522|H1X_HUMAN Histone H1.10 OS=Homo sapiens OX=9606 GN=H1-10 PE=1 SV=1	Q92522	Histone H1.10	H1-10		>sp|P62277|RS13_HUMAN Small ribosomal subunit protein uS15 OS=Homo sapiens OX=9606 GN=RPS13 PE=1 SV=2	P62277	Small ribosomal subunit protein uS15	RPS13		>sp|P23284|PPIB_HUMAN Peptidyl-prolyl cis-trans isomerase B OS=Homo sapiens OX=9606 GN=PPIB PE=1 SV=2	P23284	Peptidyl-prolyl cis-trans isomerase B	PPIB		>sp|P25786|PSA1_HUMAN Proteasome subunit alpha type-1 OS=Homo sapiens OX=9606 GN=PSMA1 PE=1 SV=1	P25786	Proteasome subunit alpha type-1	PSMA1
>sp|P00568|KAD1_HUMAN Adenylate kinase isoenzyme 1 OS=Homo sapiens OX=9606 GN=AK1 PE=1 SV=3	P00568	Adenylate kinase isoenzyme 1	AK1		>sp|P26368|U2AF2_HUMAN Splicing factor U2AF 65 kDa subunit OS=Homo sapiens OX=9606 GN=U2AF2 PE=1 SV=4	P26368	Splicing factor U2AF 65 kDa subunit	U2AF2		>sp|Q9Y277|VDAC3_HUMAN Voltage-dependent anion-selective channel protein 3 OS=Homo sapiens OX=9606 GN=VDAC3 PE=1 SV=1	Q9Y277	Voltage-dependent anion-selective channel protein 3	VDAC3		>sp|P49321|NASP_HUMAN Nuclear autoantigenic sperm protein OS=Homo sapiens OX=9606 GN=NASP PE=1 SV=2	P49321	Nuclear autoantigenic sperm protein	NASP		>sp|P46087|NOP2_HUMAN Probable 28S rRNA (cytosine(4447)-C(5))-methyltransferase OS=Homo sapiens OX=9606 GN=NOP2 PE=1 SV=2	P46087	Probable 28S rRNA (cytosine(4447)-C(5))-methyltransferase	NOP2		>sp|P49321|NASP_HUMAN Nuclear autoantigenic sperm protein OS=Homo sapiens OX=9606 GN=NASP PE=1 SV=2	P49321	Nuclear autoantigenic sperm protein	NASP
>sp|Q9Y3F4|STRAP_HUMAN Serine-threonine kinase receptor-associated protein OS=Homo sapiens OX=9606 GN=STRAP PE=1 SV=1	Q9Y3F4	Serine-threonine kinase receptor-associated protein	STRAP		>sp|P49915|GUAA_HUMAN GMP synthase [glutamine-hydrolyzing] OS=Homo sapiens OX=9606 GN=GMPS PE=1 SV=1	P49915	GMP synthase [glutamine-hydrolyzing]	GMPS		>sp|P25786|PSA1_HUMAN Proteasome subunit alpha type-1 OS=Homo sapiens OX=9606 GN=PSMA1 PE=1 SV=1	P25786	Proteasome subunit alpha type-1	PSMA1		>sp|P12277|KCRB_HUMAN Creatine kinase B-type OS=Homo sapiens OX=9606 GN=CKB PE=1 SV=1	P12277	Creatine kinase B-type	CKB		>sp|Q99873|ANM1_HUMAN Protein arginine N-methyltransferase 1 OS=Homo sapiens OX=9606 GN=PRMT1 PE=1 SV=3	Q99873	Protein arginine N-methyltransferase 1	PRMT1		>sp|P62269|RS18_HUMAN Small ribosomal subunit protein uS13 OS=Homo sapiens OX=9606 GN=RPS18 PE=1 SV=3	P62269	Small ribosomal subunit protein uS13	RPS18
>sp|P62263|RS14_HUMAN Small ribosomal subunit protein uS11 OS=Homo sapiens OX=9606 GN=RPS14 PE=1 SV=3	P62263	Small ribosomal subunit protein uS11	RPS14		>sp|P62316|SMD2_HUMAN Small nuclear ribonucleoprotein Sm D2 OS=Homo sapiens OX=9606 GN=SNRPD2 PE=1 SV=1	P62316	Small nuclear ribonucleoprotein Sm D2	SNRPD2		>sp|O75367|H2AY_HUMAN Core histone macro-H2A.1 OS=Homo sapiens OX=9606 GN=MACROH2A1 PE=1 SV=5	O75367	Core histone macro-H2A.1	MACROH2A1		>sp|P42765|THIM_HUMAN 3-ketoacyl-CoA thiolase, mitochondrial OS=Homo sapiens OX=9606 GN=ACAA2 PE=1 SV=2	P42765	3-ketoacyl-CoA thiolase, mitochondrial	ACAA2		>sp|P22087|FBRL_HUMAN rRNA 2'-O-methyltransferase fibrillarin OS=Homo sapiens OX=9606 GN=FBL PE=1 SV=2	P22087	rRNA 2'-O-methyltransferase fibrillarin	FBL		>sp|P47897|SYQ_HUMAN Glutamine--tRNA ligase OS=Homo sapiens OX=9606 GN=QARS1 PE=1 SV=1	P47897	Glutamine--tRNA ligase	QARS1
>sp|Q16555|DPYL2_HUMAN Dihydropyrimidinase-related protein 2 OS=Homo sapiens OX=9606 GN=DPYSL2 PE=1 SV=1	Q16555	Dihydropyrimidinase-related protein 2	DPYSL2		>sp|P20290|BTF3_HUMAN Transcription factor BTF3 OS=Homo sapiens OX=9606 GN=BTF3 PE=1 SV=1	P20290	Transcription factor BTF3	BTF3		>sp|P18754|RCC1_HUMAN Regulator of chromosome condensation OS=Homo sapiens OX=9606 GN=RCC1 PE=1 SV=1	P18754	Regulator of chromosome condensation	RCC1		>sp|Q12797|ASPH_HUMAN Aspartyl/asparaginyl beta-hydroxylase OS=Homo sapiens OX=9606 GN=ASPH PE=1 SV=3	Q12797	Aspartyl/asparaginyl beta-hydroxylase	ASPH		>sp|P16403|H12_HUMAN Histone H1.2 OS=Homo sapiens OX=9606 GN=H1-2 PE=1 SV=2	P16403	Histone H1.2	H1-2		>sp|P08708|RS17_HUMAN Small ribosomal subunit protein eS17 OS=Homo sapiens OX=9606 GN=RPS17 PE=1 SV=2	P08708	Small ribosomal subunit protein eS17	RPS17
>sp|P62753|RS6_HUMAN Small ribosomal subunit protein eS6 OS=Homo sapiens OX=9606 GN=RPS6 PE=1 SV=1	P62753	Small ribosomal subunit protein eS6	RPS6		>sp|P54819|KAD2_HUMAN Adenylate kinase 2, mitochondrial OS=Homo sapiens OX=9606 GN=AK2 PE=1 SV=2	P54819	Adenylate kinase 2, mitochondrial	AK2		>sp|P20290|BTF3_HUMAN Transcription factor BTF3 OS=Homo sapiens OX=9606 GN=BTF3 PE=1 SV=1	P20290	Transcription factor BTF3	BTF3		>sp|P62333|PRS10_HUMAN 26S proteasome regulatory subunit 10B OS=Homo sapiens OX=9606 GN=PSMC6 PE=1 SV=1	P62333	26S proteasome regulatory subunit 10B	PSMC6		>sp|Q8TEX9|IPO4_HUMAN Importin-4 OS=Homo sapiens OX=9606 GN=IPO4 PE=1 SV=2	Q8TEX9	Importin-4	IPO4		>sp|P60660|MYL6_HUMAN Myosin light polypeptide 6 OS=Homo sapiens OX=9606 GN=MYL6 PE=1 SV=2	P60660	Myosin light polypeptide 6	MYL6
>sp|P41250|GARS_HUMAN Glycine--tRNA ligase OS=Homo sapiens OX=9606 GN=GARS1 PE=1 SV=3	P41250	Glycine--tRNA ligase	GARS1		>sp|P47756|CAPZB_HUMAN F-actin-capping protein subunit beta OS=Homo sapiens OX=9606 GN=CAPZB PE=1 SV=5	P47756	F-actin-capping protein subunit beta	CAPZB		>sp|P27708|PYR1_HUMAN CAD protein OS=Homo sapiens OX=9606 GN=CAD PE=1 SV=3	P27708	CAD protein	CAD		>sp|P12270|TPR_HUMAN Nucleoprotein TPR OS=Homo sapiens OX=9606 GN=TPR PE=1 SV=3	P12270	Nucleoprotein TPR	TPR		>sp|P62277|RS13_HUMAN Small ribosomal subunit protein uS15 OS=Homo sapiens OX=9606 GN=RPS13 PE=1 SV=2	P62277	Small ribosomal subunit protein uS15	RPS13		>sp|Q01105|SET_HUMAN Protein SET OS=Homo sapiens OX=9606 GN=SET PE=1 SV=3	Q01105	Protein SET	SET
>sp|P62316|SMD2_HUMAN Small nuclear ribonucleoprotein Sm D2 OS=Homo sapiens OX=9606 GN=SNRPD2 PE=1 SV=1	P62316	Small nuclear ribonucleoprotein Sm D2	SNRPD2		>sp|Q7Z6Z7|HUWE1_HUMAN E3 ubiquitin-protein ligase HUWE1 OS=Homo sapiens OX=9606 GN=HUWE1 PE=1 SV=3	Q7Z6Z7	E3 ubiquitin-protein ligase HUWE1	HUWE1		>sp|Q06033|ITIH3_HUMAN Inter-alpha-trypsin inhibitor heavy chain H3 OS=Homo sapiens OX=9606 GN=ITIH3 PE=1 SV=2	Q06033	Inter-alpha-trypsin inhibitor heavy chain H3	ITIH3		>sp|Q00341|VIGLN_HUMAN Vigilin OS=Homo sapiens OX=9606 GN=HDLBP PE=1 SV=2	Q00341	Vigilin	HDLBP		>sp|P47756|CAPZB_HUMAN F-actin-capping protein subunit beta OS=Homo sapiens OX=9606 GN=CAPZB PE=1 SV=5	P47756	F-actin-capping protein subunit beta	CAPZB		>sp|P38919|IF4A3_HUMAN Eukaryotic initiation factor 4A-III OS=Homo sapiens OX=9606 GN=EIF4A3 PE=1 SV=4	P38919	Eukaryotic initiation factor 4A-III	EIF4A3
>sp|P20290|BTF3_HUMAN Transcription factor BTF3 OS=Homo sapiens OX=9606 GN=BTF3 PE=1 SV=1	P20290	Transcription factor BTF3	BTF3		>sp|Q16891|MIC60_HUMAN MICOS complex subunit MIC60 OS=Homo sapiens OX=9606 GN=IMMT PE=1 SV=1	Q16891	MICOS complex subunit MIC60	IMMT		>sp|Q9P258|RCC2_HUMAN Protein RCC2 OS=Homo sapiens OX=9606 GN=RCC2 PE=1 SV=2	Q9P258	Protein RCC2	RCC2		>sp|P32004|L1CAM_HUMAN Neural cell adhesion molecule L1 OS=Homo sapiens OX=9606 GN=L1CAM PE=1 SV=2	P32004	Neural cell adhesion molecule L1	L1CAM		>sp|P24752|THIL_HUMAN Acetyl-CoA acetyltransferase, mitochondrial OS=Homo sapiens OX=9606 GN=ACAT1 PE=1 SV=1	P24752	Acetyl-CoA acetyltransferase, mitochondrial	ACAT1		>sp|P49915|GUAA_HUMAN GMP synthase [glutamine-hydrolyzing] OS=Homo sapiens OX=9606 GN=GMPS PE=1 SV=1	P49915	GMP synthase [glutamine-hydrolyzing]	GMPS
[truncated: 1,827 more rows]

## Sheet: Table S3
Table S3. Live Eco-AI method development. 250 pg of the HeLa proteome digest, approximating to a single cell, was analyzed at different top N and m/z isolation windows (w). The orbitrap spectral resolution was adjusted to keep the cycle times constant.
[truncated: 1,801 more rows]

## Sheet: Table S4
Table S4. Development of the nanoLC-MS method utilizing WWA as the reference technology. 1 ng of the HeLa proteome digest was measured at different m/z isolation windows (w).
[truncated: 971 more rows]

[truncated: 1 more sheets: Table S5]
